# Supplementary material for: Alcohols electrooxidation coupled with H2 production at high current densities promoted by a cooperative catalyst
Source: Nat Commun. 2022 Jan 10;13:147. doi: 10.1038/s41467-021-27806-3 (PMC8748678; doi:10.1038/s41467-021-27806-3)
Supplement: Supplementary file 2 — Source Data [file 41467_2021_27806_MOESM2_ESM.zip]

Archive with 6 entries (6 files):
- Fig. 7b,c.xlsx
- Fig. 2(a,b,c,d,e,f).xlsx
- Fig. 3(c,d).xlsx
- Fig. 4(a,b,c,d).xlsx
- Fig. 5b.xlsx
- Fig. 6(a,b,c,d,e,f).xlsx
