# Supplementary material for: Alcohols electrooxidation coupled with H2 production at high current densities promoted by a cooperative catalyst
Source: Nat Commun. 2022 Jan 10;13:147. doi: 10.1038/s41467-021-27806-3 (PMC8748678; doi:10.1038/s41467-021-27806-3)
Supplement: Supplementary file 2 — Source Data [file 41467_2021_27806_MOESM2_ESM.zip › Fig. 7b,c.xlsx]

## Sheet: Fig. 7b
	3 M KOH		3 M KOH + 0.2 M benzyl alcohol
Potential	Current	Potential	Current
0.4	0	0.4	0
0.5	0	0.5	0
0.6	0	0.6	0
0.7	0	0.7	0.08
0.8	0	0.8	0.21
0.9	0	0.9	0.41
1	0	1	0.65
1.1	0	1.1	1
1.2	0	1.2	1.38
1.3	0	1.3	1.8
1.4	0	1.4	2.35
1.5	0	1.5	2.8
1.6	0	1.6	3.35
1.7	0.07	1.7	3.83
1.8	0.2	1.8	4.33
1.9	0.5	1.9	4.98
2	0.94	2	5.59
2.1	1.44	2.1	6.22
2.2	1.93	2.2	6.92
2.3	2.44	2.3	7.45
2.4	3.1	2.4	8.19
2.6	4.3	2.5	8.66
2.8	5.7	2.6	8.1
3	7	2.7	6.6
3.2	8.2	2.8	6.9
3.4	9.5	2.9	7.5
3.6	10.8	3	8.4
		3.2	9.9
		3.4	11.5
		3.6	12.9

## Sheet: Fig. 7c
Time	Current
0	5.2
10	4.95
30	4.92
60	4.9
120	4.86
180	4.84
300	4.86
600	4.91
900	4.86
1200	4.82
1500	4.86
1800	4.84
2400	4.86
3000	4.82
3600	4.79
4200	4.82
4500	4.68
4800	4.57
5100	4.36
5220	4.21
5400	4.09
5520	4
5640	3.84
5700	3.79
5760	3.6
5820	3.36
5850	3
5880	2.67
5940	2.65
6000	2.67
6060	2.63
6120	2.66
6300	2.65
6480	2.66
6481	0
6540	0
6659	0
6600	5.3
6610	4.98
6630	4.93
6660	4.91
6720	4.86
6780	4.81
6900	4.77
7200	4.73
7500	4.74
7800	4.76
8100	4.72
8400	4.76
9000	4.73
9600	4.72
10200	4.74
10500	4.7
10800	4.6
11100	4.51
11400	4.35
11520	4.22
11640	4.06
11760	3.97
11820	3.82
11880	3.7
11940	3.58
12000	3.36
12030	3.01
12060	2.73
12090	2.69
12120	2.66
12150	2.67
12180	2.66
12240	2.66
12300	2.64
12420	2.67
12600	2.66
12900	2.66
12901	0
12960	0
13019	0
13020	5.15
13030	4.8
13050	4.7
13080	4.67
13140	4.6
13260	4.62
13440	4.66
13740	4.64
14040	4.62
14340	4.62
