# Supplementary material for: Alcohols electrooxidation coupled with H2 production at high current densities promoted by a cooperative catalyst
Source: Nat Commun. 2022 Jan 10;13:147. doi: 10.1038/s41467-021-27806-3 (PMC8748678; doi:10.1038/s41467-021-27806-3)
Supplement: Supplementary file 2 — Source Data [file 41467_2021_27806_MOESM2_ESM.zip › Fig. 2(a,b,c,d,e,f).xlsx]

## Sheet: Fig.2a
	Au			Au/CoOOH			Au/NiFeOOH
Potential	Current density		Potential	Current density		Potential	Current density
0.423	-0.2424		0.423	-0.62789		0.423	-0.52551
0.424	-0.22276		0.424	-0.59694		0.424	-0.50689
0.425	-0.21306		0.425	-0.58231		0.425	-0.49929
0.426	-0.20653		0.426	-0.57177		0.426	-0.49301
0.427	-0.20102		0.427	-0.5619		0.427	-0.4875
0.428	-0.19628		0.428	-0.55306		0.428	-0.48286
0.429	-0.19189		0.429	-0.5449		0.429	-0.47842
0.43	-0.18791		0.43	-0.53673		0.43	-0.47434
0.431	-0.18423		0.431	-0.52993		0.431	-0.46959
0.432	-0.18071		0.432	-0.52279		0.432	-0.46546
0.433	-0.1775		0.433	-0.51633		0.433	-0.46265
0.434	-0.17434		0.434	-0.51054		0.434	-0.45903
0.435	-0.17138		0.435	-0.50442		0.435	-0.45551
0.436	-0.16857		0.436	-0.49966		0.436	-0.45235
0.437	-0.16577		0.437	-0.49388		0.437	-0.44954
0.438	-0.16316		0.438	-0.48878		0.438	-0.44648
0.439	-0.16061		0.439	-0.48401		0.439	-0.44367
0.44	-0.15811		0.44	-0.47959		0.44	-0.44087
0.441	-0.15582		0.441	-0.47517		0.441	-0.43806
0.442	-0.15352		0.442	-0.47075		0.442	-0.4352
0.443	-0.15133		0.443	-0.46599		0.443	-0.43306
0.444	-0.14929		0.444	-0.46122		0.444	-0.4299
0.445	-0.14714		0.445	-0.4568		0.445	-0.42745
0.446	-0.1451		0.446	-0.45272		0.446	-0.42495
0.447	-0.14316		0.447	-0.44864		0.447	-0.4223
0.448	-0.14122		0.448	-0.44422		0.448	-0.41949
0.449	-0.13934		0.449	-0.4398		0.449	-0.41724
0.45	-0.1375		0.45	-0.43571		0.45	-0.41464
0.451	-0.13571		0.451	-0.43197		0.451	-0.41148
0.452	-0.13403		0.452	-0.42823		0.452	-0.40939
0.453	-0.1323		0.453	-0.42415		0.453	-0.40709
0.454	-0.13061		0.454	-0.42041		0.454	-0.40423
0.455	-0.12903		0.455	-0.41701		0.455	-0.40214
0.456	-0.1274		0.456	-0.41361		0.456	-0.39934
0.457	-0.12587		0.457	-0.4102		0.457	-0.3974
0.458	-0.12434		0.458	-0.4068		0.458	-0.3949
0.459	-0.12276		0.459	-0.4034		0.459	-0.39296
0.46	-0.12133		0.46	-0.4		0.46	-0.39046
0.461	-0.11985		0.461	-0.3966		0.461	-0.38893
0.462	-0.11842		0.462	-0.39354		0.462	-0.38577
0.463	-0.11704		0.463	-0.39014		0.463	-0.38362
0.464	-0.11566		0.464	-0.38639		0.464	-0.38158
0.465	-0.11434		0.465	-0.38333		0.465	-0.38005
0.466	-0.11306		0.466	-0.37959		0.466	-0.3775
0.467	-0.11168		0.467	-0.37619		0.467	-0.3751
0.468	-0.11051		0.468	-0.37347		0.468	-0.37337
0.469	-0.10918		0.469	-0.37041		0.469	-0.37148
0.47	-0.10801		0.47	-0.36735		0.47	-0.37
0.471	-0.10679		0.471	-0.36463		0.471	-0.36735
0.472	-0.10556		0.472	-0.3619		0.472	-0.3651
0.473	-0.10444		0.473	-0.35918		0.473	-0.3627
0.474	-0.10321		0.474	-0.35646		0.474	-0.36031
0.475	-0.10204		0.475	-0.3534		0.475	-0.35837
0.476	-0.10102		0.476	-0.35102		0.476	-0.35684
0.477	-0.09985		0.477	-0.3483		0.477	-0.35474
0.478	-0.09883		0.478	-0.34592		0.478	-0.35276
0.479	-0.09776		0.479	-0.34354		0.479	-0.35082
0.48	-0.09663		0.48	-0.34082		0.48	-0.34939
0.481	-0.09566		0.481	-0.33806		0.481	-0.3473
0.482	-0.09459		0.482	-0.33551		0.482	-0.34566
0.483	-0.09357		0.483	-0.33299		0.483	-0.34398
0.484	-0.0927		0.484	-0.33068		0.484	-0.34219
0.485	-0.09168		0.485	-0.32793		0.485	-0.34066
0.486	-0.09077		0.486	-0.32541		0.486	-0.33898
0.487	-0.0898		0.487	-0.32286		0.487	-0.33673
0.488	-0.08878		0.488	-0.32037		0.488	-0.3349
0.489	-0.08791		0.489	-0.31844		0.489	-0.33367
0.49	-0.08699		0.49	-0.31616		0.49	-0.33189
0.491	-0.08602		0.491	-0.31347		0.491	-0.32918
0.492	-0.0852		0.492	-0.31139		0.492	-0.32745
0.493	-0.08429		0.493	-0.30895		0.493	-0.32582
0.494	-0.08342		0.494	-0.3067		0.494	-0.32398
0.495	-0.08255		0.495	-0.30435		0.495	-0.32276
0.496	-0.08158		0.496	-0.30204		0.496	-0.32107
0.497	-0.08082		0.497	-0.30007		0.497	-0.31898
0.498	-0.08		0.498	-0.29782		0.498	-0.3176
0.499	-0.07908		0.499	-0.29568		0.499	-0.31546
0.5	-0.07837		0.5	-0.29367		0.5	-0.31367
0.501	-0.0775		0.501	-0.29156		0.501	-0.31276
0.502	-0.07673		0.502	-0.28942		0.502	-0.31061
0.503	-0.07597		0.503	-0.28735		0.503	-0.30898
0.504	-0.07515		0.504	-0.28493		0.504	-0.30735
0.505	-0.07449		0.505	-0.28289		0.505	-0.30531
0.506	-0.07367		0.506	-0.28088		0.506	-0.30398
0.507	-0.07291		0.507	-0.27857		0.507	-0.3024
0.508	-0.07219		0.508	-0.2767		0.508	-0.30097
0.509	-0.07143		0.509	-0.27459		0.509	-0.29959
0.51	-0.07071		0.51	-0.27248		0.51	-0.29837
0.511	-0.0699		0.511	-0.27051		0.511	-0.29602
0.512	-0.06918		0.512	-0.26861		0.512	-0.29526
0.513	-0.06857		0.513	-0.26673		0.513	-0.29418
0.514	-0.06786		0.514	-0.2649		0.514	-0.29337
0.515	-0.06714		0.515	-0.26296		0.515	-0.29219
0.516	-0.06653		0.516	-0.26112		0.516	-0.29133
0.517	-0.06577		0.517	-0.25908		0.517	-0.29082
0.518	-0.06515		0.518	-0.25711		0.518	-0.2901
0.519	-0.06454		0.519	-0.25527		0.519	-0.28964
0.52	-0.06378		0.52	-0.2531		0.52	-0.28913
0.521	-0.06321		0.521	-0.25136		0.521	-0.28837
0.522	-0.06255		0.522	-0.24956		0.522	-0.28796
0.523	-0.06189		0.523	-0.24755		0.523	-0.28673
0.524	-0.06138		0.524	-0.24578		0.524	-0.28648
0.525	-0.06066		0.525	-0.24384		0.525	-0.28597
0.526	-0.0601		0.526	-0.24214		0.526	-0.28571
0.527	-0.05954		0.527	-0.24037		0.527	-0.28495
0.528	-0.05883		0.528	-0.23844		0.528	-0.28444
0.529	-0.05832		0.529	-0.2366		0.529	-0.28347
0.53	-0.05765		0.53	-0.23486		0.53	-0.2825
0.531	-0.05699		0.531	-0.2331		0.531	-0.28112
0.532	-0.05648		0.532	-0.23163		0.532	-0.28071
0.533	-0.05587		0.533	-0.22952		0.533	-0.2801
0.534	-0.05531		0.534	-0.22759		0.534	-0.27883
0.535	-0.05474		0.535	-0.22605		0.535	-0.27786
0.536	-0.05408		0.536	-0.22425		0.536	-0.27653
0.537	-0.05367		0.537	-0.22262		0.537	-0.27531
0.538	-0.05301		0.538	-0.22082		0.538	-0.27505
0.539	-0.05245		0.539	-0.21905		0.539	-0.27444
0.54	-0.05194		0.54	-0.21752		0.54	-0.27352
0.541	-0.05133		0.541	-0.21571		0.541	-0.27291
0.542	-0.05079		0.542	-0.21401		0.542	-0.27214
0.543	-0.05027		0.543	-0.21241		0.543	-0.27138
0.544	-0.04964		0.544	-0.21058		0.544	-0.27041
0.545	-0.04918		0.545	-0.20901		0.545	-0.26944
0.546	-0.04863		0.546	-0.20728		0.546	-0.26893
0.547	-0.04801		0.547	-0.20551		0.547	-0.26781
0.548	-0.04758		0.548	-0.20405		0.548	-0.2677
0.549	-0.04698		0.549	-0.20218		0.549	-0.26633
0.55	-0.04645		0.55	-0.20054		0.55	-0.26556
0.551	-0.04597		0.551	-0.19905		0.551	-0.26474
0.552	-0.04536		0.552	-0.19724		0.552	-0.26444
0.553	-0.04492		0.553	-0.19571		0.553	-0.26327
0.554	-0.04442		0.554	-0.19415		0.554	-0.26301
0.555	-0.04384		0.555	-0.19245		0.555	-0.26286
0.556	-0.04338		0.556	-0.19095		0.556	-0.2623
0.557	-0.0428		0.557	-0.18922		0.557	-0.2625
0.558	-0.04228		0.558	-0.18748		0.558	-0.26117
0.559	-0.0418		0.559	-0.18605		0.559	-0.26087
0.56	-0.04121		0.56	-0.18429		0.56	-0.26061
0.561	-0.04078		0.561	-0.18259		0.561	-0.2599
0.562	-0.04023		0.562	-0.18085		0.562	-0.25949
0.563	-0.03971		0.563	-0.17929		0.563	-0.25842
0.564	-0.03928		0.564	-0.17779		0.564	-0.25811
0.565	-0.03872		0.565	-0.17609		0.565	-0.25694
0.566	-0.03823		0.566	-0.17449		0.566	-0.25648
0.567	-0.03779		0.567	-0.17293		0.567	-0.25546
0.568	-0.03723		0.568	-0.17102		0.568	-0.25413
0.569	-0.03679		0.569	-0.16963		0.569	-0.25388
0.57	-0.03627		0.57	-0.16816		0.57	-0.25301
0.571	-0.03572		0.571	-0.16667		0.571	-0.2526
0.572	-0.03534		0.572	-0.16527		0.572	-0.25179
0.573	-0.03475		0.573	-0.16357		0.573	-0.25077
0.574	-0.0343		0.574	-0.16211		0.574	-0.2498
0.575	-0.03384		0.575	-0.16048		0.575	-0.24939
0.576	-0.03324		0.576	-0.15864		0.576	-0.24893
0.577	-0.03285		0.577	-0.15721		0.577	-0.24791
0.578	-0.03235		0.578	-0.15565		0.578	-0.24755
0.579	-0.03182		0.579	-0.15401		0.579	-0.24633
0.58	-0.03141		0.58	-0.15259		0.58	-0.24592
0.581	-0.03086		0.581	-0.15085		0.581	-0.24495
0.582	-0.03039		0.582	-0.14935		0.582	-0.24449
0.583	-0.02993		0.583	-0.14776		0.583	-0.24423
0.584	-0.02938		0.584	-0.14609		0.584	-0.24327
0.585	-0.02898		0.585	-0.1448		0.585	-0.24224
0.586	-0.02846		0.586	-0.1434		0.586	-0.24071
0.587	-0.02794		0.587	-0.14187		0.587	-0.24036
0.588	-0.02761		0.588	-0.14054		0.588	-0.23893
0.589	-0.02697		0.589	-0.13874		0.589	-0.23781
0.59	-0.02652		0.59	-0.13714		0.59	-0.23679
0.591	-0.02607		0.591	-0.13585		0.591	-0.23536
0.592	-0.02553		0.592	-0.13415		0.592	-0.23383
0.593	-0.02509		0.593	-0.13306		0.593	-0.2326
0.594	-0.02459		0.594	-0.13153		0.594	-0.23163
0.595	-0.02405		0.595	-0.12969		0.595	-0.23005
0.596	-0.02367		0.596	-0.1283		0.596	-0.22944
0.597	-0.02311		0.597	-0.1268		0.597	-0.22786
0.598	-0.02265		0.598	-0.12517		0.598	-0.22648
0.599	-0.02219		0.599	-0.12381		0.599	-0.22541
0.6	-0.02165		0.6	-0.12201		0.6	-0.22434
0.601	-0.02123		0.601	-0.12065		0.601	-0.2223
0.602	-0.02071		0.602	-0.11918		0.602	-0.22224
0.603	-0.0202		0.603	-0.11755		0.603	-0.22071
0.604	-0.01983		0.604	-0.11622		0.604	-0.2202
0.605	-0.01927		0.605	-0.11476		0.605	-0.21954
0.606	-0.0188		0.606	-0.11323		0.606	-0.21806
0.607	-0.01839		0.607	-0.1117		0.607	-0.21699
0.608	-0.01785		0.608	-0.1101		0.608	-0.21582
0.609	-0.01744		0.609	-0.10878		0.609	-0.21505
0.61	-0.01693		0.61	-0.10724		0.61	-0.21439
0.611	-0.01641		0.611	-0.10541		0.611	-0.21367
0.612	-0.01603		0.612	-0.10412		0.612	-0.21357
0.613	-0.01529		0.613	-0.10187		0.613	-0.21194
0.614	-0.01462		0.614	-0.10003		0.614	-0.21112
0.615	-0.01445		0.615	-0.09912		0.615	-0.21077
0.616	-0.01393		0.616	-0.09762		0.616	-0.20918
0.617	-0.0136		0.617	-0.09646		0.617	-0.20816
0.618	-0.01309		0.618	-0.0951		0.618	-0.20791
0.619	-0.01257		0.619	-0.0935		0.619	-0.2077
0.62	-0.01222		0.62	-0.09228		0.62	-0.20694
0.621	-0.01168		0.621	-0.09065		0.621	-0.20546
0.622	-0.01123		0.622	-0.08932		0.622	-0.2048
0.623	-0.01085		0.623	-0.08813		0.623	-0.20418
0.624	-0.0103		0.624	-0.08667		0.624	-0.20383
0.625	-0.00988		0.625	-0.08544		0.625	-0.20327
0.626	-0.00935		0.626	-0.08401		0.626	-0.2023
0.627	-0.00899		0.627	-0.08255		0.627	-0.20163
0.628	-0.00855		0.628	-0.08139		0.628	-0.20097
0.629	-0.00804		0.629	-0.08003		0.629	-0.20056
0.63	-0.00756		0.63	-0.07867		0.63	-0.19969
0.631	-0.00723		0.631	-0.07738		0.631	-0.19929
0.632	-0.00669		0.632	-0.07592		0.632	-0.19862
0.633	-0.00619		0.633	-0.07476		0.633	-0.1975
0.634	-0.00579		0.634	-0.07347		0.634	-0.19714
0.635	-0.00534		0.635	-0.07214		0.635	-0.19648
0.636	-0.0051		0.636	-0.07112		0.636	-0.19531
0.637	-0.00452		0.637	-0.06969		0.637	-0.19449
0.638	-0.00409		0.638	-0.06857		0.638	-0.19403
0.639	-0.00371		0.639	-0.06748		0.639	-0.19316
0.64	-0.00315		0.64	-0.06612		0.64	-0.19245
0.641	-0.00274		0.641	-0.06507		0.641	-0.19117
0.642	-0.00229		0.642	-0.06384		0.642	-0.19056
0.643	-0.00178		0.643	-0.06245		0.643	-0.19015
0.644	-0.00146		0.644	-0.06146		0.644	-0.18934
0.645	-0.000979082		0.645	-0.06024		0.645	-0.18796
0.646	-0.000560204		0.646	-0.05908		0.646	-0.18776
0.647	-0.00017551		0.647	-0.05799		0.647	-0.18704
0.648	0.000322449		0.648	-0.05673		0.648	-0.18638
0.649	0.000645408		0.649	-0.05582		0.649	-0.18546
0.65	0.00113		0.65	-0.05476		0.65	-0.18556
0.651	0.00164		0.651	-0.05344		0.651	-0.18393
0.652	0.00192		0.652	-0.05255		0.652	-0.18306
0.653	0.00242		0.653	-0.05129		0.653	-0.18189
0.654	0.00276		0.654	-0.05031		0.654	-0.18148
0.655	0.00315		0.655	-0.04939		0.655	-0.18092
0.656	0.00366		0.656	-0.04816		0.656	-0.18107
0.657	0.00397		0.657	-0.04741		0.657	-0.17939
0.658	0.00438		0.658	-0.04639		0.658	-0.17913
0.659	0.00482		0.659	-0.04531		0.659	-0.17827
0.66	0.00513		0.66	-0.04452		0.66	-0.17786
0.661	0.00554		0.661	-0.04333		0.661	-0.17735
0.662	0.00599		0.662	-0.04231		0.662	-0.17628
0.663	0.00633		0.663	-0.04153		0.663	-0.17679
0.664	0.0068		0.664	-0.04054		0.664	-0.17577
0.665	0.00712		0.665	-0.03966		0.665	-0.17485
0.666	0.00753		0.666	-0.03878		0.666	-0.17403
0.667	0.0079		0.667	-0.03782		0.667	-0.17337
0.668	0.00827		0.668	-0.03724		0.668	-0.17265
0.669	0.00868		0.669	-0.03633		0.669	-0.17168
0.67	0.00901		0.67	-0.03544		0.67	-0.17138
0.671	0.00937		0.671	-0.0348		0.671	-0.17041
0.672	0.00987		0.672	-0.03382		0.672	-0.16944
0.673	0.01005		0.673	-0.03316		0.673	-0.16862
0.674	0.0104		0.674	-0.0325		0.674	-0.16847
0.675	0.011		0.675	-0.03157		0.675	-0.1675
0.676	0.0111		0.676	-0.03111		0.676	-0.16745
0.677	0.01158		0.677	-0.03026		0.677	-0.16602
0.678	0.01193		0.678	-0.02954		0.678	-0.16469
0.679	0.01227		0.679	-0.02902		0.679	-0.16383
0.68	0.01277		0.68	-0.02804		0.68	-0.16327
0.681	0.01299		0.681	-0.02751		0.681	-0.16214
0.682	0.01318		0.682	-0.02686		0.682	-0.16097
0.683	0.01368		0.683	-0.02609		0.683	-0.16077
0.684	0.01395		0.684	-0.02581		0.684	-0.16015
0.685	0.01434		0.685	-0.02496		0.685	-0.15862
0.686	0.01468		0.686	-0.02443		0.686	-0.15765
0.687	0.01495		0.687	-0.02404		0.687	-0.15719
0.688	0.01536		0.688	-0.02341		0.688	-0.15643
0.689	0.01558		0.689	-0.02302		0.689	-0.15633
0.69	0.01593		0.69	-0.02253		0.69	-0.15485
0.691	0.01633		0.691	-0.02185		0.691	-0.15393
0.692	0.01658		0.692	-0.02146		0.692	-0.15342
0.693	0.01696		0.693	-0.02083		0.693	-0.1526
0.694	0.01726		0.694	-0.02036		0.694	-0.15128
0.695	0.01755		0.695	-0.02003		0.695	-0.15066
0.696	0.01787		0.696	-0.01944		0.696	-0.14969
0.697	0.01808		0.697	-0.01903		0.697	-0.14908
0.698	0.01842		0.698	-0.01859		0.698	-0.14883
0.699	0.01878		0.699	-0.01803		0.699	-0.14791
0.7	0.01897		0.7	-0.01791		0.7	-0.14765
0.701	0.01935		0.701	-0.0173		0.701	-0.14714
0.702	0.01966		0.702	-0.01702		0.702	-0.1473
0.703	0.01989		0.703	-0.01667		0.703	-0.14658
0.704	0.02027		0.704	-0.01606		0.704	-0.14617
0.705	0.02049		0.705	-0.01579		0.705	-0.14556
0.706	0.02081		0.706	-0.01544		0.706	-0.1449
0.707	0.02115		0.707	-0.01495		0.707	-0.1448
0.708	0.02135		0.708	-0.01479		0.708	-0.14515
0.709	0.02171		0.709	-0.01424		0.709	-0.14449
0.71	0.02199		0.71	-0.01388		0.71	-0.14423
0.711	0.02226		0.711	-0.01368		0.711	-0.14362
0.712	0.02262		0.712	-0.01326		0.712	-0.14337
0.713	0.02281		0.713	-0.01312		0.713	-0.14357
0.714	0.02314		0.714	-0.01282		0.714	-0.14311
0.715	0.02345		0.715	-0.01233		0.715	-0.14306
0.716	0.02378		0.716	-0.0119		0.716	-0.14276
0.717	0.02408		0.717	-0.0116		0.717	-0.14224
0.718	0.02428		0.718	-0.01128		0.718	-0.14214
0.719	0.02454		0.719	-0.01115		0.719	-0.14255
0.72	0.02485		0.72	-0.01066		0.72	-0.14214
0.721	0.02507		0.721	-0.01039		0.721	-0.14214
0.722	0.0254		0.722	-0.01003		0.722	-0.14189
0.723	0.0257		0.723	-0.00955		0.723	-0.14122
0.724	0.02589		0.724	-0.00938		0.724	-0.14128
0.725	0.02624		0.725	-0.00895		0.725	-0.14046
0.726	0.02647		0.726	-0.00848		0.726	-0.13995
0.727	0.02679		0.727	-0.00822		0.727	-0.13985
0.728	0.02703		0.728	-0.00777		0.728	-0.13918
0.729	0.0272		0.729	-0.00743		0.729	-0.13903
0.73	0.02752		0.73	-0.00702		0.73	-0.13918
0.731	0.02782		0.731	-0.00644		0.731	-0.13883
0.732	0.02797		0.732	-0.00627		0.732	-0.13816
0.733	0.02831		0.733	-0.00579		0.733	-0.13827
0.734	0.02854		0.734	-0.00531		0.734	-0.13857
0.735	0.02879		0.735	-0.00496		0.735	-0.13821
0.736	0.02909		0.736	-0.00435		0.736	-0.13827
0.737	0.02928		0.737	-0.00397		0.737	-0.13791
0.738	0.02957		0.738	-0.00349		0.738	-0.13791
0.739	0.02987		0.739	-0.00291		0.739	-0.13791
0.74	0.03002		0.74	-0.00259		0.74	-0.1377
0.741	0.03029		0.741	-0.00195		0.741	-0.13714
0.742	0.03048		0.742	-0.0014		0.742	-0.13719
0.743	0.03074		0.743	-0.000959524		0.743	-0.13684
0.744	0.03105		0.744	-0.000203946		0.744	-0.13684
0.745	0.03122		0.745	0.000237381		0.745	-0.13673
0.746	0.03147		0.746	0.000862585		0.746	-0.1373
0.747	0.03177		0.747	0.0016		0.747	-0.13679
0.748	0.0319		0.748	0.00195		0.748	-0.13658
0.749	0.0322		0.749	0.00274		0.749	-0.13653
0.75	0.03245		0.75	0.00333		0.75	-0.13628
0.751	0.0326		0.751	0.00373		0.751	-0.13658
0.752	0.0329		0.752	0.00463		0.752	-0.13653
0.753	0.03309		0.753	0.00521		0.753	-0.13643
0.754	0.0333		0.754	0.00587		0.754	-0.13602
0.755	0.03354		0.755	0.00668		0.755	-0.13485
0.756	0.03371		0.756	0.00716		0.756	-0.13495
0.757	0.03402		0.757	0.00795		0.757	-0.13469
0.758	0.0342		0.758	0.00861		0.758	-0.13398
0.759	0.03435		0.759	0.00919		0.759	-0.13408
0.76	0.03465		0.76	0.00999		0.76	-0.13347
0.761	0.0348		0.761	0.01058		0.761	-0.13291
0.762	0.03502		0.762	0.01132		0.762	-0.13265
0.763	0.03528		0.763	0.01222		0.763	-0.13245
0.764	0.03538		0.764	0.01279		0.764	-0.13179
0.765	0.03563		0.765	0.01365		0.765	-0.13138
0.766	0.03582		0.766	0.01443		0.766	-0.13071
0.767	0.03602		0.767	0.01521		0.767	-0.12985
0.768	0.0363		0.768	0.01609		0.768	-0.12954
0.769	0.03641		0.769	0.01681		0.769	-0.12923
0.77	0.03661		0.77	0.01757		0.77	-0.12852
0.771	0.03686		0.771	0.01843		0.771	-0.12852
0.772	0.03694		0.772	0.01902		0.772	-0.12786
0.773	0.03722		0.773	0.01993		0.773	-0.12724
0.774	0.03741		0.774	0.02083		0.774	-0.12719
0.775	0.03759		0.775	0.02158		0.775	-0.12755
0.776	0.03786		0.776	0.02253		0.776	-0.12694
0.777	0.03793		0.777	0.02331		0.777	-0.12704
0.778	0.03814		0.778	0.02411		0.778	-0.12689
0.779	0.03833		0.779	0.02511		0.779	-0.12628
0.78	0.03845		0.78	0.02567		0.78	-0.12592
0.781	0.03869		0.781	0.02666		0.781	-0.1252
0.782	0.03882		0.782	0.02759		0.782	-0.12551
0.783	0.03897		0.783	0.02822		0.783	-0.12495
0.784	0.03917		0.784	0.02933		0.784	-0.12429
0.785	0.03928		0.785	0.03015		0.785	-0.12459
0.786	0.03947		0.786	0.03117		0.786	-0.12413
0.787	0.03967		0.787	0.03225		0.787	-0.12347
0.788	0.03974		0.788	0.03306		0.788	-0.12347
0.789	0.03998		0.789	0.03408		0.789	-0.12332
0.79	0.04012		0.79	0.03493		0.79	-0.12372
0.791	0.04023		0.791	0.03575		0.791	-0.12383
0.792	0.04046		0.792	0.0369		0.792	-0.12316
0.793	0.04052		0.793	0.03776		0.793	-0.12311
0.794	0.04071		0.794	0.03888		0.794	-0.12296
0.795	0.04092		0.795	0.04003		0.795	-0.12281
0.796	0.04101		0.796	0.04082		0.796	-0.12235
0.797	0.04118		0.797	0.04204		0.797	-0.12214
0.798	0.04134		0.798	0.0431		0.798	-0.12214
0.799	0.04145		0.799	0.04401		0.799	-0.12184
0.8	0.04168		0.8	0.04524		0.8	-0.12189
0.801	0.04177		0.801	0.04619		0.801	-0.12184
0.802	0.04188		0.802	0.04728		0.802	-0.12122
0.803	0.04212		0.803	0.04857		0.803	-0.12117
0.804	0.04217		0.804	0.04949		0.804	-0.12102
0.805	0.04239		0.805	0.05078		0.805	-0.12087
0.806	0.04252		0.806	0.05201		0.806	-0.11995
0.807	0.04266		0.807	0.05303		0.807	-0.11944
0.808	0.04288		0.808	0.05442		0.808	-0.11918
0.809	0.04295		0.809	0.05537		0.809	-0.11878
0.81	0.04313		0.81	0.05663		0.81	-0.11888
0.811	0.04332		0.811	0.05803		0.811	-0.11796
0.812	0.04341		0.812	0.05915		0.812	-0.1177
0.813	0.04363		0.813	0.06054		0.813	-0.11638
0.814	0.04378		0.814	0.06177		0.814	-0.11531
0.815	0.0439		0.815	0.06299		0.815	-0.11505
0.816	0.04414		0.816	0.06452		0.816	-0.11403
0.817	0.04424		0.817	0.06578		0.817	-0.11337
0.818	0.04452		0.818	0.06735		0.818	-0.11265
0.819	0.04474		0.819	0.06884		0.819	-0.11194
0.82	0.04482		0.82	0.07003		0.82	-0.11138
0.821	0.04504		0.821	0.07153		0.821	-0.11168
0.822	0.0452		0.822	0.07289		0.822	-0.11051
0.823	0.04537		0.823	0.07432		0.823	-0.11056
0.824	0.04564		0.824	0.07585		0.824	-0.1101
0.825	0.04577		0.825	0.07718		0.825	-0.10903
0.826	0.04605		0.826	0.07864		0.826	-0.10893
0.827	0.04629		0.827	0.08031		0.827	-0.10811
0.828	0.04642		0.828	0.0816		0.828	-0.10781
0.829	0.04672		0.829	0.08333		0.829	-0.10765
0.83	0.04696		0.83	0.08503		0.83	-0.10699
0.831	0.04717		0.831	0.0865		0.831	-0.10704
0.832	0.04753		0.832	0.0883		0.832	-0.10577
0.833	0.04772		0.833	0.0899		0.833	-0.10541
0.834	0.04799		0.834	0.0916		0.834	-0.1052
0.835	0.04832		0.835	0.09337		0.835	-0.10459
0.836	0.04853		0.836	0.0949		0.836	-0.10495
0.837	0.04893		0.837	0.09673		0.837	-0.10398
0.838	0.04924		0.838	0.09857		0.838	-0.10372
0.839	0.04956		0.839	0.10024		0.839	-0.10388
0.84	0.04997		0.84	0.10221		0.84	-0.10337
0.841	0.05026		0.841	0.10395		0.841	-0.10265
0.842	0.05061		0.842	0.10588		0.842	-0.10199
0.843	0.05107		0.843	0.10779		0.843	-0.10153
0.844	0.05133		0.844	0.10949		0.844	-0.10066
0.845	0.05184		0.845	0.11156		0.845	-0.0999
0.846	0.0523		0.846	0.11357		0.846	-0.09959
0.847	0.0527		0.847	0.11548		0.847	-0.09883
0.848	0.05321		0.848	0.11762		0.848	-0.09842
0.849	0.05362		0.849	0.11929		0.849	-0.09821
0.85	0.05413		0.85	0.12109		0.85	-0.0973
0.851	0.05469		0.851	0.1233		0.851	-0.09709
0.852	0.05515		0.852	0.12517		0.852	-0.09638
0.853	0.05582		0.853	0.12738		0.853	-0.09607
0.854	0.05622		0.854	0.12956		0.854	-0.09541
0.855	0.05684		0.855	0.1316		0.855	-0.0949
0.856	0.05745		0.856	0.13391		0.856	-0.09388
0.857	0.05796		0.857	0.13602		0.857	-0.09311
0.858	0.05857		0.858	0.13827		0.858	-0.09296
0.859	0.05923		0.859	0.14065		0.859	-0.09204
0.86	0.05974		0.86	0.14265		0.86	-0.09138
0.861	0.06041		0.861	0.1451		0.861	-0.09015
0.862	0.06102		0.862	0.14748		0.862	-0.08862
0.863	0.06168		0.863	0.14973		0.863	-0.08776
0.864	0.0624		0.864	0.15228		0.864	-0.08684
0.865	0.06296		0.865	0.15452		0.865	-0.08587
0.866	0.06367		0.866	0.1569		0.866	-0.085
0.867	0.06439		0.867	0.15949		0.867	-0.08342
0.868	0.065		0.868	0.16173		0.868	-0.08265
0.869	0.06577		0.869	0.16435		0.869	-0.08107
0.87	0.06643		0.87	0.1669		0.87	-0.07985
0.871	0.06714		0.871	0.16935		0.871	-0.07883
0.872	0.06786		0.872	0.17201		0.872	-0.07755
0.873	0.06847		0.873	0.17442		0.873	-0.07699
0.874	0.06923		0.874	0.17707		0.874	-0.07571
0.875	0.06995		0.875	0.17976		0.875	-0.07474
0.876	0.07056		0.876	0.18221		0.876	-0.07332
0.877	0.07133		0.877	0.1849		0.877	-0.07276
0.878	0.07199		0.878	0.18762		0.878	-0.07138
0.879	0.07265		0.879	0.19017		0.879	-0.07041
0.88	0.07342		0.88	0.19306		0.88	-0.06923
0.881	0.07403		0.881	0.19565		0.881	-0.06832
0.882	0.07474		0.882	0.19847		0.882	-0.06735
0.883	0.07546		0.883	0.20136		0.883	-0.06638
0.884	0.07607		0.884	0.20395		0.884	-0.06592
0.885	0.07679		0.885	0.2069		0.885	-0.06459
0.886	0.07745		0.886	0.20973		0.886	-0.06311
0.887	0.07806		0.887	0.21238		0.887	-0.0626
0.888	0.07878		0.888	0.21541		0.888	-0.06061
0.889	0.07934		0.889	0.2182		0.889	-0.0598
0.89	0.07995		0.89	0.22102		0.89	-0.05888
0.891	0.08061		0.891	0.22412		0.891	-0.05724
0.892	0.08112		0.892	0.22684		0.892	-0.05561
0.893	0.08179		0.893	0.22983		0.893	-0.055
0.894	0.08235		0.894	0.23279		0.894	-0.05357
0.895	0.08281		0.895	0.23551		0.895	-0.05224
0.896	0.08347		0.896	0.23861		0.896	-0.05085
0.897	0.08398		0.897	0.2415		0.897	-0.05
0.898	0.08449		0.898	0.24452		0.898	-0.04844
0.899	0.08505		0.899	0.24769		0.899	-0.04709
0.9	0.08551		0.9	0.25071		0.9	-0.04564
0.901	0.08607		0.901	0.25388		0.901	-0.04433
0.902	0.08653		0.902	0.2569		0.902	-0.04328
0.903	0.08694		0.903	0.25983		0.903	-0.04153
0.904	0.08745		0.904	0.26293		0.904	-0.03982
0.905	0.08786		0.905	0.26578		0.905	-0.03852
0.906	0.08832		0.906	0.26895		0.906	-0.03611
0.907	0.08878		0.907	0.27207		0.907	-0.03476
0.908	0.08913		0.908	0.27493		0.908	-0.03335
0.909	0.08964		0.909	0.27813		0.909	-0.03199
0.91	0.09		0.91	0.28099		0.91	-0.02999
0.911	0.09036		0.911	0.28381		0.911	-0.02818
0.912	0.09082		0.912	0.28707		0.912	-0.02683
0.913	0.09107		0.913	0.28983		0.913	-0.02558
0.914	0.09148		0.914	0.29303		0.914	-0.02337
0.915	0.09189		0.915	0.29609		0.915	-0.02182
0.916	0.09209		0.916	0.29884		0.916	-0.02041
0.917	0.0925		0.917	0.3019		0.917	-0.01845
0.918	0.09281		0.918	0.30497		0.918	-0.0164
0.919	0.09311		0.919	0.30782		0.919	-0.01499
0.92	0.09347		0.92	0.31102		0.92	-0.01304
0.921	0.09383		0.921	0.31405		0.921	-0.01048
0.922	0.09408		0.922	0.3169		0.922	-0.00948
0.923	0.09439		0.923	0.31983		0.923	-0.00722
0.924	0.09454		0.924	0.32245		0.924	-0.00552
0.925	0.09485		0.925	0.32565		0.925	-0.00351
0.926	0.0951		0.926	0.32844		0.926	-0.00201
0.927	0.09536		0.927	0.33126		0.927	-0.000401173
0.928	0.09561		0.928	0.33439		0.928	0.00145
0.929	0.09582		0.929	0.33714		0.929	0.00251
0.93	0.09607		0.93	0.33993		0.93	0.00436
0.931	0.09633		0.931	0.34286		0.931	0.00607
0.932	0.09648		0.932	0.34558		0.932	0.00752
0.933	0.09679		0.933	0.34864		0.933	0.00988
0.934	0.09694		0.934	0.3517		0.934	0.01198
0.935	0.09709		0.935	0.35408		0.935	0.01384
0.936	0.0974		0.936	0.35714		0.936	0.0156
0.937	0.0975		0.937	0.35986		0.937	0.01695
0.938	0.0977		0.938	0.36259		0.938	0.01876
0.939	0.09791		0.939	0.36565		0.939	0.02046
0.94	0.09801		0.94	0.36837		0.94	0.02152
0.941	0.09821		0.941	0.37143		0.941	0.02287
0.942	0.09837		0.942	0.37415		0.942	0.02503
0.943	0.09852		0.943	0.37687		0.943	0.02623
0.944	0.09872		0.944	0.37993		0.944	0.02798
0.945	0.09883		0.945	0.38265		0.945	0.02954
0.946	0.09893		0.946	0.38537		0.946	0.03129
0.947	0.09918		0.947	0.38844		0.947	0.03255
0.948	0.09929		0.948	0.39116		0.948	0.03425
0.949	0.09949		0.949	0.39422		0.949	0.0357
0.95	0.09964		0.95	0.39694		0.95	0.03706
0.951	0.09974		0.951	0.4		0.951	0.03857
0.952	0.09995		0.952	0.40306		0.952	0.03972
0.953	0.1		0.953	0.40578		0.953	0.04137
0.954	0.10015		0.954	0.40884		0.954	0.04228
0.955	0.10036		0.955	0.4119		0.955	0.04418
0.956	0.10036		0.956	0.41463		0.956	0.04534
0.957	0.10056		0.957	0.41803		0.957	0.04629
0.958	0.10066		0.958	0.42075		0.958	0.04714
0.959	0.10082		0.959	0.42381		0.959	0.04905
0.96	0.10102		0.96	0.42721		0.96	0.0502
0.961	0.10107		0.961	0.43027		0.961	0.05138
0.962	0.10122		0.962	0.43333		0.962	0.05214
0.963	0.10138		0.963	0.43673		0.963	0.05362
0.964	0.10138		0.964	0.4398		0.964	0.05429
0.965	0.10158		0.965	0.4432		0.965	0.05612
0.966	0.10168		0.966	0.4466		0.966	0.05704
0.967	0.10179		0.967	0.45		0.967	0.05857
0.968	0.10194		0.968	0.4534		0.968	0.05934
0.969	0.10194		0.969	0.4568		0.969	0.06031
0.97	0.10209		0.97	0.46054		0.97	0.06138
0.971	0.10224		0.971	0.46429		0.971	0.06189
0.972	0.1023		0.972	0.46803		0.972	0.06327
0.973	0.1025		0.973	0.47177		0.973	0.06429
0.974	0.10255		0.974	0.47551		0.974	0.0648
0.975	0.1026		0.975	0.47959		0.975	0.06582
0.976	0.10281		0.976	0.48367		0.976	0.06704
0.977	0.10286		0.977	0.48776		0.977	0.06786
0.978	0.10291		0.978	0.49184		0.978	0.06903
0.979	0.10311		0.979	0.4966		0.979	0.07036
0.98	0.10311		0.98	0.50068		0.98	0.07051
0.981	0.10327		0.981	0.5051		0.981	0.07189
0.982	0.10337		0.982	0.50952		0.982	0.07306
0.983	0.10347		0.983	0.51429		0.983	0.07367
0.984	0.10362		0.984	0.51939		0.984	0.07449
0.985	0.10367		0.985	0.52415		0.985	0.07582
0.986	0.10378		0.986	0.52925		0.986	0.07668
0.987	0.10393		0.987	0.53469		0.987	0.07719
0.988	0.10393		0.988	0.53946		0.988	0.07735
0.989	0.10403		0.989	0.5449		0.989	0.07791
0.99	0.10418		0.99	0.55034		0.99	0.07893
0.991	0.10418		0.991	0.55578		0.991	0.07964
0.992	0.10439		0.992	0.5619		0.992	0.08
0.993	0.10444		0.993	0.56735		0.993	0.08133
0.994	0.10454		0.994	0.57347		0.994	0.08158
0.995	0.10469		0.995	0.57959		0.995	0.08245
0.996	0.10464		0.996	0.58537		0.996	0.08321
0.997	0.10485		0.997	0.59184		0.997	0.08352
0.998	0.1049		0.998	0.59796		0.998	0.08464
0.999	0.105		0.999	0.60476		0.999	0.08474
1	0.10515		1	0.61156		1	0.08566
1.001	0.10515		1.001	0.61837		1.001	0.08628
1.002	0.10531		1.002	0.62551		1.002	0.08633
1.003	0.10546		1.003	0.63265		1.003	0.08709
1.004	0.10546		1.004	0.6398		1.004	0.08724
1.005	0.10566		1.005	0.64762		1.005	0.08786
1.006	0.10571		1.006	0.65476		1.006	0.08781
1.007	0.10577		1.007	0.66224		1.007	0.08847
1.008	0.10592		1.008	0.67041		1.008	0.08929
1.009	0.10592		1.009	0.67823		1.009	0.08939
1.01	0.10612		1.01	0.68673		1.01	0.09046
1.011	0.10622		1.011	0.69524		1.011	0.09112
1.012	0.10622		1.012	0.7034		1.012	0.09107
1.013	0.10638		1.013	0.71259		1.013	0.09163
1.014	0.10653		1.014	0.72143		1.014	0.09189
1.015	0.10658		1.015	0.72993		1.015	0.09199
1.016	0.10668		1.016	0.7398		1.016	0.09219
1.017	0.10673		1.017	0.74898		1.017	0.09276
1.018	0.10689		1.018	0.75884		1.018	0.0926
1.019	0.10704		1.019	0.76871		1.019	0.09337
1.02	0.10704		1.02	0.77823		1.02	0.09372
1.021	0.10714		1.021	0.78946		1.021	0.09327
1.022	0.1073		1.022	0.79966		1.022	0.09378
1.023	0.10765		1.023	0.81224		1.023	0.09546
1.024	0.10765		1.024	0.82347		1.024	0.09561
1.025	0.1076		1.025	0.83367		1.025	0.0952
1.026	0.1077		1.026	0.8449		1.026	0.09546
1.027	0.10786		1.027	0.85646		1.027	0.09546
1.028	0.10786		1.028	0.86769		1.028	0.09587
1.029	0.10801		1.029	0.87993		1.029	0.09587
1.03	0.10806		1.03	0.89184		1.03	0.09597
1.031	0.10816		1.031	0.90442		1.031	0.09597
1.032	0.10827		1.032	0.91735		1.032	0.09617
1.033	0.10832		1.033	0.92993		1.033	0.09607
1.034	0.10842		1.034	0.94286		1.034	0.09577
1.035	0.10857		1.035	0.95646		1.035	0.09638
1.036	0.10857		1.036	0.96973		1.036	0.09679
1.037	0.10878		1.037	0.98401		1.037	0.09628
1.038	0.10883		1.038	0.9983		1.038	0.09679
1.039	0.10883		1.039	1.01224		1.039	0.09668
1.04	0.10903		1.04	1.02721		1.04	0.09653
1.041	0.10908		1.041	1.04218		1.041	0.09699
1.042	0.10918		1.042	1.05782		1.042	0.09735
1.043	0.10934		1.043	1.07347		1.043	0.09714
1.044	0.10934		1.044	1.08912		1.044	0.0975
1.045	0.10949		1.045	1.10544		1.045	0.09786
1.046	0.10954		1.046	1.12177		1.046	0.09765
1.047	0.10959		1.047	1.13844		1.047	0.09704
1.048	0.1098		1.048	1.15578		1.048	0.09709
1.049	0.10974		1.049	1.17245		1.049	0.0976
1.05	0.1099		1.05	1.19048		1.05	0.09735
1.051	0.1101		1.051	1.20884		1.051	0.09765
1.052	0.11005		1.052	1.22687		1.052	0.09776
1.053	0.11026		1.053	1.24592		1.053	0.09765
1.054	0.11031		1.054	1.26497		1.054	0.09765
1.055	0.11036		1.055	1.28401		1.055	0.09837
1.056	0.11051		1.056	1.30442		1.056	0.09827
1.057	0.11056		1.057	1.32449		1.057	0.09791
1.058	0.11066		1.058	1.34558		1.058	0.09837
1.059	0.11082		1.059	1.36667		1.059	0.09801
1.06	0.11082		1.06	1.38741		1.06	0.09755
1.061	0.11097		1.061	1.40952		1.061	0.09776
1.062	0.11107		1.062	1.43163		1.062	0.0977
1.063	0.11112		1.063	1.45442		1.063	0.09776
1.064	0.11128		1.064	1.47789		1.064	0.09832
1.065	0.11133		1.065	1.50068		1.065	0.0977
1.066	0.11143		1.066	1.52449		1.066	0.09735
1.067	0.11158		1.067	1.54932		1.067	0.09776
1.068	0.11163		1.068	1.57347		1.068	0.09821
1.069	0.11173		1.069	1.59932		1.069	0.09806
1.07	0.11184		1.07	1.62483		1.07	0.09842
1.071	0.11194		1.071	1.65068		1.071	0.09791
1.072	0.11209		1.072	1.67721		1.072	0.09827
1.073	0.11209		1.073	1.7034		1.073	0.09801
1.074	0.1123		1.074	1.73095		1.074	0.09837
1.075	0.11245		1.075	1.75884		1.075	0.09827
1.076	0.1125		1.076	1.78639		1.076	0.09867
1.077	0.1126		1.077	1.81531		1.077	0.09837
1.078	0.1127		1.078	1.84422		1.078	0.09837
1.079	0.11281		1.079	1.87347		1.079	0.09781
1.08	0.11296		1.08	1.90374		1.08	0.09811
1.081	0.11301		1.081	1.93333		1.081	0.09821
1.082	0.11316		1.082	1.96463		1.082	0.09862
1.083	0.11332		1.083	1.99558		1.083	0.09903
1.084	0.11337		1.084	2.02619		1.084	0.09867
1.085	0.11352		1.085	2.05816		1.085	0.09867
1.086	0.11367		1.086	2.08946		1.086	0.09862
1.087	0.11378		1.087	2.12177		1.087	0.09898
1.088	0.11393		1.088	2.1551		1.088	0.09913
1.089	0.11403		1.089	2.18741		1.089	0.09908
1.09	0.11413		1.09	2.22109		1.09	0.09893
1.091	0.11434		1.091	2.25408		1.091	0.09878
1.092	0.11439		1.092	2.28673		1.092	0.09878
1.093	0.11459		1.093	2.32143		1.093	0.09862
1.094	0.11474		1.094	2.35476		1.094	0.09883
1.095	0.11485		1.095	2.38912		1.095	0.09898
1.096	0.1151		1.096	2.42381		1.096	0.09898
1.097	0.11515		1.097	2.45816		1.097	0.09913
1.098	0.11536		1.098	2.4932		1.098	0.09862
1.099	0.11561		1.099	2.52823		1.099	0.09959
1.1	0.11561		1.1	2.56224		1.1	0.09985
1.101	0.11592		1.101	2.59796		1.101	0.10051
1.102	0.11607		1.102	2.63299		1.102	0.0998
1.103	0.11622		1.103	2.66837		1.103	0.09995
1.104	0.11648		1.104	2.70408		1.104	0.1
1.105	0.11663		1.105	2.73844		1.105	0.09934
1.106	0.11684		1.106	2.77415		1.106	0.10026
1.107	0.11709		1.107	2.8085		1.107	0.10031
1.108	0.11719		1.108	2.8432		1.108	0.10015
1.109	0.1175		1.109	2.87789		1.109	0.10026
1.11	0.1177		1.11	2.9119		1.11	0.10046
1.111	0.11786		1.111	2.94592		1.111	0.10026
1.112	0.11816		1.112	2.98027		1.112	0.10107
1.113	0.11832		1.113	3.01327		1.113	0.10112
1.114	0.11857		1.114	3.04762		1.114	0.10112
1.115	0.11878		1.115	3.08095		1.115	0.10143
1.116	0.11888		1.116	3.11327		1.116	0.10158
1.117	0.11918		1.117	3.1466		1.117	0.10133
1.118	0.11934		1.118	3.17823		1.118	0.10158
1.119	0.11954		1.119	3.20986		1.119	0.10138
1.12	0.1198		1.12	3.2415		1.12	0.10199
1.121	0.1199		1.121	3.27177		1.121	0.10189
1.122	0.12005		1.122	3.30204		1.122	0.10153
1.123	0.12031		1.123	3.33129		1.123	0.1024
1.124	0.12036		1.124	3.35986		1.124	0.10214
1.125	0.12066		1.125	3.38912		1.125	0.10194
1.126	0.12087		1.126	3.41837		1.126	0.10311
1.127	0.12092		1.127	3.44218		1.127	0.10265
1.128	0.12112		1.128	3.46939		1.128	0.10327
1.129	0.12117		1.129	3.4932		1.129	0.10352
1.13	0.12133		1.13	3.51361		1.13	0.10342
1.131	0.12153		1.131	3.53741		1.131	0.10449
1.132	0.12153		1.132	3.55782		1.132	0.10495
1.133	0.12179		1.133	3.57823		1.133	0.10464
1.134	0.12189		1.134	3.59524		1.134	0.10459
1.135	0.12189		1.135	3.61224		1.135	0.10464
1.136	0.12209		1.136	3.63265		1.136	0.10485
1.137	0.12219		1.137	3.64626		1.137	0.10439
1.138	0.1223		1.138	3.66327		1.138	0.10541
1.139	0.12245		1.139	3.67687		1.139	0.10531
1.14	0.12255		1.14	3.69048		1.14	0.10505
1.141	0.12276		1.141	3.70408		1.141	0.10582
1.142	0.12286		1.142	3.71429		1.142	0.10602
1.143	0.12291		1.143	3.72789		1.143	0.10602
1.144	0.12321		1.144	3.7381		1.144	0.10612
1.145	0.12327		1.145	3.7483		1.145	0.10663
1.146	0.12342		1.146	3.7585		1.146	0.10658
1.147	0.12367		1.147	3.76871		1.147	0.10617
1.148	0.12367		1.148	3.77891		1.148	0.10633
1.149	0.12393		1.149	3.78912		1.149	0.10633
1.15	0.12418		1.15	3.79592		1.15	0.10689
1.151	0.12423		1.151	3.80272		1.151	0.1073
1.152	0.12459		1.152	3.80952		1.152	0.10709
1.153	0.12474		1.153	3.81633		1.153	0.10689
1.154	0.125		1.154	3.82313		1.154	0.10704
1.155	0.12531		1.155	3.82993		1.155	0.1073
1.156	0.12546		1.156	3.83673		1.156	0.10755
1.157	0.12577		1.157	3.84354		1.157	0.10745
1.158	0.12602		1.158	3.84694		1.158	0.10786
1.159	0.12628		1.159	3.85374		1.159	0.10801
1.16	0.12668		1.16	3.85714		1.16	0.10832
1.161	0.12689		1.161	3.86395		1.161	0.10857
1.162	0.12724		1.162	3.86735		1.162	0.10862
1.163	0.12765		1.163	3.87415		1.163	0.10888
1.164	0.12791		1.164	3.87755		1.164	0.10857
1.165	0.12837		1.165	3.88095		1.165	0.10903
1.166	0.12878		1.166	3.88776		1.166	0.10949
1.167	0.12908		1.167	3.88776		1.167	0.10918
1.168	0.12964		1.168	3.89116		1.168	0.10974
1.169	0.13		1.169	3.89116		1.169	0.11
1.17	0.13056		1.17	3.89116		1.17	0.11
1.171	0.13117		1.171	3.89456		1.171	0.11071
1.172	0.13158		1.172	3.89456		1.172	0.11087
1.173	0.13224		1.173	3.89456		1.173	0.11122
1.174	0.13281		1.174	3.89456		1.174	0.11184
1.175	0.13337		1.175	3.89456		1.175	0.11148
1.176	0.13408		1.176	3.89456		1.176	0.1124
1.177	0.13474		1.177	3.89116		1.177	0.11316
1.178	0.13546		1.178	3.88776		1.178	0.11316
1.179	0.13628		1.179	3.88776		1.179	0.11383
1.18	0.13689		1.18	3.88776		1.18	0.11388
1.181	0.13781		1.181	3.88435		1.181	0.11337
1.182	0.13857		1.182	3.87755		1.182	0.11423
1.183	0.13934		1.183	3.87415		1.183	0.11449
1.184	0.14036		1.184	3.86735		1.184	0.11485
1.185	0.14117		1.185	3.86054		1.185	0.11495
1.186	0.14204		1.186	3.85714		1.186	0.11566
1.187	0.14311		1.187	3.85034		1.187	0.11643
1.188	0.14388		1.188	3.84354		1.188	0.11689
1.189	0.14505		1.189	3.83673		1.189	0.11745
1.19	0.14597		1.19	3.82653		1.19	0.11832
1.191	0.14689		1.191	3.81973		1.191	0.11872
1.192	0.14806		1.192	3.81293		1.192	0.11969
1.193	0.14893		1.193	3.80612		1.193	0.12015
1.194	0.15		1.194	3.79592		1.194	0.12031
1.195	0.15112		1.195	3.78912		1.195	0.12102
1.196	0.15199		1.196	3.77551		1.196	0.12173
1.197	0.15321		1.197	3.76871		1.197	0.12204
1.198	0.15423		1.198	3.7551		1.198	0.12286
1.199	0.15515		1.199	3.7449		1.199	0.12265
1.2	0.15633		1.2	3.73129		1.2	0.12398
1.201	0.15719		1.201	3.71769		1.201	0.12434
1.202	0.15827		1.202	3.70408		1.202	0.12505
1.203	0.15939		1.203	3.69048		1.203	0.12612
1.204	0.16036		1.204	3.67687		1.204	0.1274
1.205	0.16148		1.205	3.66327		1.205	0.12786
1.206	0.1624		1.206	3.64966		1.206	0.12888
1.207	0.16337		1.207	3.63605		1.207	0.12893
1.208	0.16449		1.208	3.62245		1.208	0.13005
1.209	0.1652		1.209	3.60544		1.209	0.13117
1.21	0.16643		1.21	3.58844		1.21	0.13107
1.211	0.1677		1.211	3.57143		1.211	0.13194
1.212	0.16842		1.212	3.55782		1.212	0.1323
1.213	0.16969		1.213	3.54082		1.213	0.13332
1.214	0.17082		1.214	3.52381		1.214	0.13378
1.215	0.17189		1.215	3.5102		1.215	0.13495
1.216	0.17327		1.216	3.4932		1.216	0.13577
1.217	0.17429		1.217	3.47619		1.217	0.13633
1.218	0.17561		1.218	3.45578		1.218	0.13735
1.219	0.17724		1.219	3.44218		1.219	0.13888
1.22	0.17827		1.22	3.42857		1.22	0.13908
1.221	0.1798		1.221	3.41497		1.221	0.1402
1.222	0.18117		1.222	3.39932		1.222	0.14092
1.223	0.18265		1.223	3.38333		1.223	0.14071
1.224	0.18449		1.224	3.36837		1.224	0.14173
1.225	0.18587		1.225	3.35136		1.225	0.1424
1.226	0.1877		1.226	3.33707		1.226	0.14281
1.227	0.18969		1.227	3.32449		1.227	0.14454
1.228	0.19163		1.228	3.30544		1.228	0.14551
1.229	0.19362		1.229	3.29048		1.229	0.14638
1.23	0.19551		1.23	3.27381		1.23	0.14745
1.231	0.19755		1.231	3.25952		1.231	0.14821
1.232	0.20015		1.232	3.24966		1.232	0.14959
1.233	0.2023		1.233	3.23537		1.233	0.15071
1.234	0.20474		1.234	3.22109		1.234	0.15184
1.235	0.20745		1.235	3.20612		1.235	0.15327
1.236	0.21		1.236	3.19116		1.236	0.15362
1.237	0.21296		1.237	3.17857		1.237	0.1548
1.238	0.21587		1.238	3.16973		1.238	0.15607
1.239	0.21888		1.239	3.15986		1.239	0.15694
1.24	0.22245		1.24	3.14932		1.24	0.15821
1.241	0.22561		1.241	3.1398		1.241	0.15954
1.242	0.22923		1.242	3.12925		1.242	0.16087
1.243	0.23301		1.243	3.11769		1.243	0.1627
1.244	0.23658		1.244	3.10306		1.244	0.16388
1.245	0.24066		1.245	3.09218		1.245	0.16561
1.246	0.24464		1.246	3.08163		1.246	0.16765
1.247	0.24878		1.247	3.06939		1.247	0.16923
1.248	0.25316		1.248	3.0585		1.248	0.17158
1.249	0.2573		1.249	3.04864		1.249	0.17347
1.25	0.26173		1.25	3.03946		1.25	0.17546
1.251	0.26622		1.251	3.03129		1.251	0.17801
1.252	0.27056		1.252	3.02041		1.252	0.17974
1.253	0.2752		1.253	3.01156		1.253	0.18209
1.254	0.27969		1.254	3.00272		1.254	0.18495
1.255	0.28449		1.255	2.99218		1.255	0.18755
1.256	0.28923		1.256	2.98469		1.256	0.1901
1.257	0.29362		1.257	2.97449		1.257	0.1925
1.258	0.29837		1.258	2.96565		1.258	0.19643
1.259	0.30306		1.259	2.95714		1.259	0.19929
1.26	0.30745		1.26	2.95068		1.26	0.20255
1.261	0.31214		1.261	2.94456		1.261	0.20663
1.262	0.31653		1.262	2.93605		1.262	0.21015
1.263	0.32071		1.263	2.92721		1.263	0.21372
1.264	0.32531		1.264	2.92245		1.264	0.2177
1.265	0.32923		1.265	2.91667		1.265	0.2223
1.266	0.33332		1.266	2.91429		1.266	0.22643
1.267	0.33714		1.267	2.9085		1.267	0.23122
1.268	0.34056		1.268	2.89456		1.268	0.235
1.269	0.34403		1.269	2.88571		1.269	0.23954
1.27	0.34704		1.27	2.88163		1.27	0.24429
1.271	0.3498		1.271	2.87517		1.271	0.24816
1.272	0.35255		1.272	2.86837		1.272	0.25291
1.273	0.35454		1.273	2.86293		1.273	0.2575
1.274	0.35648		1.274	2.86224		1.274	0.26245
1.275	0.35806		1.275	2.85816		1.275	0.26719
1.276	0.35918		1.276	2.84762		1.276	0.27189
1.277	0.36015		1.277	2.84116		1.277	0.27689
1.278	0.36056		1.278	2.83129		1.278	0.28184
1.279	0.36082		1.279	2.82347		1.279	0.28679
1.28	0.36087		1.28	2.81599		1.28	0.29087
1.281	0.36031		1.281	2.80782		1.281	0.29546
1.282	0.35964		1.282	2.80136		1.282	0.29959
1.283	0.35898		1.283	2.79456		1.283	0.30378
1.284	0.35755		1.284	2.78265		1.284	0.30699
1.285	0.35653		1.285	2.77517		1.285	0.31107
1.286	0.35526		1.286	2.76633		1.286	0.31444
1.287	0.35383		1.287	2.75544		1.287	0.31724
1.288	0.3525		1.288	2.7466		1.288	0.32031
1.289	0.35082		1.289	2.73367		1.289	0.32265
1.29	0.34939		1.29	2.72007		1.29	0.32449
1.291	0.34791		1.291	2.70714		1.291	0.32745
1.292	0.34633		1.292	2.69456		1.292	0.32959
1.293	0.34495		1.293	2.68299		1.293	0.33163
1.294	0.34347		1.294	2.67245		1.294	0.33332
1.295	0.34194		1.295	2.6602		1.295	0.33429
1.296	0.34066		1.296	2.6466		1.296	0.33526
1.297	0.33918		1.297	2.63163		1.297	0.33551
1.298	0.33796		1.298	2.62007		1.298	0.33556
1.299	0.33658		1.299	2.60918		1.299	0.33602
1.3	0.335		1.3	2.59694		1.3	0.33505
1.301	0.33398		1.301	2.58401		1.301	0.33362
1.302	0.33291		1.302	2.57007		1.302	0.33362
1.303	0.33153		1.303	2.55476		1.303	0.3325
1.304	0.33041		1.304	2.54354		1.304	0.33265
1.305	0.32893		1.305	2.52925		1.305	0.33214
1.306	0.32791		1.306	2.51395		1.306	0.33214
1.307	0.32684		1.307	2.50136		1.307	0.33107
1.308	0.32551		1.308	2.48639		1.308	0.33056
1.309	0.32444		1.309	2.47279		1.309	0.33031
1.31	0.32327		1.31	2.4551		1.31	0.32985
1.311	0.32214		1.311	2.44218		1.311	0.32898
1.312	0.32107		1.312	2.42857		1.312	0.32898
1.313	0.31985		1.313	2.41156		1.313	0.32796
1.314	0.31878		1.314	2.39728		1.314	0.32709
1.315	0.3177		1.315	2.38367		1.315	0.32658
1.316	0.31653		1.316	2.36803		1.316	0.32536
1.317	0.31566		1.317	2.35374		1.317	0.32536
1.318	0.31454		1.318	2.33844		1.318	0.32495
1.319	0.31362		1.319	2.32279		1.319	0.32372
1.32	0.31276		1.32	2.30986		1.32	0.32388
1.321	0.31173		1.321	2.2932		1.321	0.32332
1.322	0.31092		1.322	2.27789		1.322	0.32306
1.323	0.3102		1.323	2.26259		1.323	0.32388
1.324	0.30934		1.324	2.24762		1.324	0.32378
1.325	0.30872		1.325	2.23469		1.325	0.32311
1.326	0.30806		1.326	2.21973		1.326	0.32281
1.327	0.3074		1.327	2.20544		1.327	0.3223
1.328	0.30694		1.328	2.19252		1.328	0.32184
1.329	0.30628		1.329	2.17585		1.329	0.32173
1.33	0.30597		1.33	2.1619		1.33	0.32148
1.331	0.30561		1.331	2.15102		1.331	0.32173
1.332	0.3051		1.332	2.13844		1.332	0.32041
1.333	0.3048		1.333	2.12687		1.333	0.32046
1.334	0.30444		1.334	2.11565		1.334	0.32026
1.335	0.30418		1.335	2.1051		1.335	0.3199
1.336	0.30403		1.336	2.0966		1.336	0.32031
1.337	0.30372		1.337	2.08707		1.337	0.32015
1.338	0.30357		1.338	2.07653		1.338	0.32026
1.339	0.30347		1.339	2.06803		1.339	0.32097
1.34	0.30327		1.34	2.05782		1.34	0.32015
1.341	0.30332		1.341	2.04762		1.341	0.32046
1.342	0.30316		1.342	2.03844		1.342	0.32071
1.343	0.30311		1.343	2.02993		1.343	0.32143
1.344	0.30321		1.344	2.02245		1.344	0.32173
1.345	0.30311		1.345	2.01565		1.345	0.32153
1.346	0.30327		1.346	2.00918		1.346	0.32179
1.347	0.30337		1.347	2.00238		1.347	0.32189
1.348	0.30337		1.348	1.9949		1.348	0.32235
1.349	0.30352		1.349	1.98946		1.349	0.3227
1.35	0.30367		1.35	1.98231		1.35	0.32408
1.351	0.30383		1.351	1.97551		1.351	0.32429
1.352	0.30408		1.352	1.97041		1.352	0.32561
1.353	0.30418		1.353	1.96327		1.353	0.32607
1.354	0.30434		1.354	1.9585		1.354	0.3276
1.355	0.30469		1.355	1.95408		1.355	0.32852
1.356	0.3048		1.356	1.94966		1.356	0.32908
1.357	0.3051		1.357	1.94796		1.357	0.33066
1.358	0.30541		1.358	1.9449		1.358	0.33143
1.359	0.30561		1.359	1.9415		1.359	0.33112
1.36	0.30607		1.36	1.93912		1.36	0.3323
1.361	0.30628		1.361	1.93673		1.361	0.33337
1.362	0.30668		1.362	1.93367		1.362	0.3348
1.363	0.30704		1.363	1.93061		1.363	0.33617
1.364	0.30735		1.364	1.92721		1.364	0.33699
1.365	0.30781		1.365	1.92585		1.365	0.33918
1.366	0.30806		1.366	1.92313		1.366	0.34051
1.367	0.30832		1.367	1.92143		1.367	0.34219
1.368	0.30878		1.368	1.92177		1.368	0.34413
1.369	0.30908		1.369	1.92007		1.369	0.34638
1.37	0.30949		1.37	1.91973		1.37	0.3474
1.371	0.30995		1.371	1.91905		1.371	0.34944
1.372	0.3102		1.372	1.91769		1.372	0.35097
1.373	0.31071		1.373	1.91667		1.373	0.35306
1.374	0.31107		1.374	1.91565		1.374	0.35546
1.375	0.31148		1.375	1.91531		1.375	0.35679
1.376	0.31204		1.376	1.91531		1.376	0.35918
1.377	0.31235		1.377	1.91429		1.377	0.36082
1.378	0.31286		1.378	1.91429		1.378	0.36316
1.379	0.31337		1.379	1.91531		1.379	0.36536
1.38	0.31372		1.38	1.91497		1.38	0.3676
1.381	0.31429		1.381	1.91633		1.381	0.37077
1.382	0.3148		1.382	1.91769		1.382	0.37434
1.383	0.31526		1.383	1.91905		1.383	0.37719
1.384	0.31582		1.384	1.92109		1.384	0.38046
1.385	0.31622		1.385	1.92143		1.385	0.38337
1.386	0.31679		1.386	1.92347		1.386	0.38577
1.387	0.3173		1.387	1.92585		1.387	0.38929
1.388	0.3177		1.388	1.92687		1.388	0.3924
1.389	0.31837		1.389	1.92857		1.389	0.39551
1.39	0.31888		1.39	1.92993		1.39	0.39852
1.391	0.31939		1.391	1.93231		1.391	0.40117
1.392	0.32		1.392	1.93537		1.392	0.4051
1.393	0.32041		1.393	1.93707		1.393	0.40867
1.394	0.32107		1.394	1.93946		1.394	0.4127
1.395	0.32163		1.395	1.9415		1.395	0.4174
1.396	0.32209		1.396	1.9432		1.396	0.42092
1.397	0.3227		1.397	1.94762		1.397	0.42617
1.398	0.32327		1.398	1.95		1.398	0.43097
1.399	0.32378		1.399	1.95272		1.399	0.43602
1.4	0.32444		1.4	1.95612		1.4	0.44204
1.401	0.3249		1.401	1.95816		1.401	0.44755
1.402	0.32546		1.402	1.96259		1.402	0.45316
1.403	0.32602		1.403	1.96667		1.403	0.45867
1.404	0.32643		1.404	1.96905		1.404	0.46449
1.405	0.32709		1.405	1.97449		1.405	0.47082
1.406	0.32745		1.406	1.97789		1.406	0.4776
1.407	0.32786		1.407	1.98163		1.407	0.48469
1.408	0.32842		1.408	1.98673		1.408	0.49143
1.409	0.32888		1.409	1.9898		1.409	0.49832
1.41	0.32939		1.41	1.99456		1.41	0.50505
1.411	0.32985		1.411	1.99932		1.411	0.51276
1.412	0.3302		1.412	2.00306		1.412	0.51888
1.413	0.33077		1.413	2.0085		1.413	0.52653
1.414	0.33117		1.414	2.01327		1.414	0.53418
1.415	0.33158		1.415	2.01769		1.415	0.54133
1.416	0.33209		1.416	2.02313		1.416	0.54847
1.417	0.3324		1.417	2.02755		1.417	0.55612
1.418	0.33281		1.418	2.03333		1.418	0.56327
1.419	0.33327		1.419	2.0381		1.419	0.57194
1.42	0.33362		1.42	2.04218		1.42	0.57959
1.421	0.33413		1.421	2.04898		1.421	0.58724
1.422	0.33449		1.422	2.05408		1.422	0.5949
1.423	0.3349		1.423	2.05884		1.423	0.60357
1.424	0.33536		1.424	2.06429		1.424	0.61224
1.425	0.33571		1.425	2.06939		1.425	0.62092
1.426	0.33612		1.426	2.07517		1.426	0.62959
1.427	0.33658		1.427	2.08095		1.427	0.63827
1.428	0.33689		1.428	2.08605		1.428	0.64694
1.429	0.3374		1.429	2.0932		1.429	0.65663
1.43	0.33776		1.43	2.0983		1.43	0.66633
1.431	0.33806		1.431	2.10408		1.431	0.67602
1.432	0.33857		1.432	2.11122		1.432	0.68571
1.433	0.33934		1.433	2.12109		1.433	0.69643
1.434	0.33964		1.434	2.12619		1.434	0.70612
1.435	0.33995		1.435	2.13197		1.435	0.71633
1.436	0.34026		1.436	2.13673		1.436	0.72602
1.437	0.34066		1.437	2.1432		1.437	0.73622
1.438	0.34102		1.438	2.14932		1.438	0.74694
1.439	0.34133		1.439	2.15476		1.439	0.75816
1.44	0.34179		1.44	2.1619		1.44	0.7699
1.441	0.34189		1.441	2.16803		1.441	0.78112
1.442	0.34245		1.442	2.17483		1.442	0.79286
1.443	0.34291		1.443	2.18163		1.443	0.80561
1.444	0.34316		1.444	2.18776		1.444	0.81735
1.445	0.34362		1.445	2.19592		1.445	0.8301
1.446	0.34393		1.446	2.20238		1.446	0.84439
1.447	0.34434		1.447	2.20952		1.447	0.85816
1.448	0.3448		1.448	2.21735		1.448	0.87245
1.449	0.34505		1.449	2.22347		1.449	0.88622
1.45	0.34541		1.45	2.23027		1.45	0.90051
1.451	0.34582		1.451	2.23776		1.451	0.9148
1.452	0.34612		1.452	2.24388		1.452	0.9301
1.453	0.34658		1.453	2.2517		1.453	0.94592
1.454	0.34689		1.454	2.25816		1.454	0.96327
1.455	0.34719		1.455	2.26531		1.455	0.98112
1.456	0.3476		1.456	2.27347		1.456	0.99847
1.457	0.34781		1.457	2.28027		1.457	1.01633
1.458	0.34811		1.458	2.28741		1.458	1.0352
1.459	0.34847		1.459	2.2949		1.459	1.05408
1.46	0.34878		1.46	2.30204		1.46	1.07347
1.461	0.34908		1.461	2.3102		1.461	1.09388
1.462	0.34934		1.462	2.31701		1.462	1.11276
1.463	0.34964		1.463	2.32483		1.463	1.13112
1.464	0.35		1.464	2.33299		1.464	1.15
1.465	0.35015		1.465	2.33946		1.465	1.16735
1.466	0.35051		1.466	2.34796		1.466	1.1852
1.467	0.35082		1.467	2.35544		1.467	1.20459
1.468	0.35097		1.468	2.3619		1.468	1.22245
1.469	0.35122		1.469	2.37041		1.469	1.24031
1.47	0.35143		1.47	2.37755		1.47	1.25714
1.471	0.35163		1.471	2.38469		1.471	1.27398
1.472	0.35194		1.472	2.39388		1.472	1.29031
1.473	0.35204		1.473	2.40068		1.473	1.30612
1.474	0.3523		1.474	2.40816		1.474	1.32092
1.475	0.35255		1.475	2.41633		1.475	1.33673
1.476	0.3527		1.476	2.42313		1.476	1.35102
1.477	0.35296		1.477	2.43163		1.477	1.36582
1.478	0.35316		1.478	2.43844		1.478	1.38112
1.479	0.35332		1.479	2.44558		1.479	1.3949
1.48	0.35357		1.48	2.45374		1.48	1.40918
1.481	0.35367		1.481	2.46054		1.481	1.42449
1.482	0.35393		1.482	2.46837		1.482	1.43929
1.483	0.35418		1.483	2.47551		1.483	1.45612
1.484	0.35439		1.484	2.48265		1.484	1.47398
1.485	0.35469		1.485	2.49116		1.485	1.49133
1.486	0.3549		1.486	2.4983		1.486	1.5102
1.487	0.3551		1.487	2.50544		1.487	1.52959
1.488	0.35546		1.488	2.51395		1.488	1.54949
1.489	0.35566		1.489	2.52007		1.489	1.56939
1.49	0.35597		1.49	2.52789		1.49	1.58929
1.491	0.35622		1.491	2.53605		1.491	1.61122
1.492	0.35648		1.492	2.54252		1.492	1.63112
1.493	0.35684		1.493	2.55034		1.493	1.65357
1.494	0.35704		1.494	2.55748		1.494	1.67551
1.495	0.35735		1.495	2.56429		1.495	1.69898
1.496	0.35776		1.496	2.57245		1.496	1.72449
1.497	0.35806		1.497	2.57925		1.497	1.75102
1.498	0.35847		1.498	2.58673		1.498	1.77653
1.499	0.35883		1.499	2.59456		1.499	1.80204
1.5	0.35913		1.5	2.60204		1.5	1.83061
1.501	0.35954		1.501	2.61088		1.501	1.86429
1.502	0.3599		1.502	2.61803		1.502	1.90051
1.503	0.36031		1.503	2.62585		1.503	1.94133
1.504	0.36077		1.504	2.63469		1.504	1.98418
1.505	0.36107		1.505	2.6415		1.505	2.02908
1.506	0.36153		1.506	2.64966		1.506	2.07959
1.507	0.36209		1.507	2.65748		1.507	2.1352
1.508	0.36245		1.508	2.66395		1.508	2.19643
1.509	0.36296		1.509	2.67279		1.509	2.26276
1.51	0.36342		1.51	2.67891		1.51	2.33367
1.511	0.36393		1.511	2.68707		1.511	2.41276
1.512	0.36464		1.512	2.69626		1.512	2.49847
1.513	0.36515		1.513	2.70306		1.513	2.58878
1.514	0.36582		1.514	2.7119		1.514	2.68673
1.515	0.36643		1.515	2.72007		1.515	2.78776
1.516	0.36699		1.516	2.72721		1.516	2.89388
1.517	0.36776		1.517	2.73673		1.517	3.0051
1.518	0.36842		1.518	2.7449		1.518	3.11633
1.519	0.36908		1.519	2.75408		1.519	3.22755
1.52	0.36995		1.52	2.76395		1.52	3.33776
1.521	0.37056		1.521	2.77211		1.521	3.44439
1.522	0.37148		1.522	2.78197		1.522	3.54745
1.523	0.37235		1.523	2.79184		1.523	3.64541
1.524	0.37306		1.524	2.80068		1.524	3.74031
1.525	0.37413		1.525	2.81156		1.525	3.83061
1.526	0.37505		1.526	2.82041		1.526	3.91173
1.527	0.37607		1.527	2.83061		1.527	3.98929
1.528	0.37719		1.528	2.84252		1.528	4.06429
1.529	0.37827		1.529	2.85374		1.529	4.13163
1.53	0.37944		1.53	2.86599		1.53	4.19541
1.531	0.38071		1.531	2.87857		1.531	4.25459
1.532	0.38194		1.532	2.89014		1.532	4.31071
1.533	0.38321		1.533	2.90374		1.533	4.36378
1.534	0.38459		1.534	2.91701		1.534	4.41276
1.535	0.38622		1.535	2.93299		1.535	4.45765
1.536	0.38776		1.536	2.94796		1.536	4.49694
1.537	0.38923		1.537	2.96088		1.537	4.53163
1.538	0.39092		1.538	2.97619		1.538	4.56378
1.539	0.3926		1.539	2.99184		1.539	4.59745
1.54	0.39434		1.54	3.00816		1.54	4.63112
1.541	0.39628		1.541	3.02619		1.541	4.66939
1.542	0.39821		1.542	3.04388		1.542	4.71378
1.543	0.40031		1.543	3.06259		1.543	4.76429
1.544	0.40255		1.544	3.08299		1.544	4.82194
1.545	0.40469		1.545	3.10204		1.545	4.88776
1.546	0.40704		1.546	3.12313		1.546	4.96173
1.547	0.40949		1.547	3.14524		1.547	5.04388
1.548	0.41199		1.548	3.16769		1.548	5.13265
1.549	0.41474		1.549	3.1932		1.549	5.22449
1.55	0.41745		1.55	3.21803		1.55	5.32143
1.551	0.42031		1.551	3.24422		1.551	5.42347
1.552	0.42342		1.552	3.27211		1.552	5.53571
1.553	0.42643		1.553	3.29966		1.553	5.64796
1.554	0.42969		1.554	3.33027		1.554	5.76531
1.555	0.43316		1.555	3.36156		1.555	5.88776
1.556	0.43668		1.556	3.3932		1.556	6.01531
1.557	0.44051		1.557	3.42857		1.557	6.14796
1.558	0.44434		1.558	3.46259		1.558	6.28571
1.559	0.44832		1.559	3.4966		1.559	6.43878
1.56	0.4526		1.56	3.53741		1.56	6.59184
1.561	0.45679		1.561	3.57483		1.561	6.7449
1.562	0.46143		1.562	3.61565		1.562	6.91327
1.563	0.46622		1.563	3.65646		1.563	7.08163
1.564	0.47112		1.564	3.70068		1.564	7.2551
1.565	0.47628		1.565	3.7449		1.565	7.44388
1.566	0.48163		1.566	3.79252		1.566	7.62755
1.567	0.48714		1.567	3.84014		1.567	7.82653
1.568	0.49296		1.568	3.89116		1.568	8.02551
1.569	0.49883		1.569	3.93878		1.569	8.22959
1.57	0.505		1.57	3.9932		1.57	8.43367
1.571	0.51122		1.571	4.04762		1.571	8.64286
1.572	0.51786		1.572	4.10204		1.572	8.86224
1.573	0.51786		1.573	4.07483		1.573	8.9898
1.572	0.49112		1.572	3.70068		1.572	8.7551
1.571	0.4698		1.571	3.37313		1.571	8.47959
1.57	0.4527		1.57	3.12449		1.57	8.21939
1.569	0.4373		1.569	2.91565		1.569	7.96429
1.568	0.42327		1.568	2.73469		1.568	7.71939
1.567	0.41005		1.567	2.56939		1.567	7.47449
1.566	0.39755		1.566	2.41769		1.566	7.23469
1.565	0.38592		1.565	2.27823		1.565	7.0102
1.564	0.37469		1.564	2.1466		1.564	6.78571
1.563	0.36408		1.563	2.02313		1.563	6.56633
1.562	0.35393		1.562	1.9051		1.562	6.35204
1.561	0.34418		1.561	1.79218		1.561	6.13776
1.56	0.33505		1.56	1.6881		1.56	5.93878
1.559	0.32607		1.559	1.58571		1.559	5.7398
1.558	0.31745		1.558	1.48707		1.558	5.55102
1.557	0.30923		1.557	1.39422		1.557	5.36224
1.556	0.30122		1.556	1.30272		1.556	5.17857
1.555	0.29352		1.555	1.21599		1.555	5.00357
1.554	0.28617		1.554	1.13265		1.554	4.83571
1.553	0.27898		1.553	1.05068		1.553	4.66735
1.552	0.27214		1.552	0.97347		1.552	4.5051
1.551	0.26546		1.551	0.89694		1.551	4.34694
1.55	0.25903		1.55	0.82415		1.55	4.19133
1.549	0.25296		1.549	0.75408		1.549	4.0398
1.548	0.24694		1.548	0.68503		1.548	3.88929
1.547	0.24117		1.547	0.62041		1.547	3.74337
1.546	0.23556		1.546	0.55646		1.546	3.60102
1.545	0.23005		1.545	0.49388		1.545	3.4648
1.544	0.22485		1.544	0.43503		1.544	3.33112
1.543	0.21974		1.543	0.37653		1.543	3.20357
1.542	0.21474		1.542	0.32054		1.542	3.08112
1.541	0.21005		1.541	0.26735		1.541	2.96276
1.54	0.20541		1.54	0.21378		1.54	2.84694
1.539	0.20092		1.539	0.16327		1.539	2.73776
1.538	0.19658		1.538	0.11486		1.538	2.63214
1.537	0.1923		1.537	0.0669		1.537	2.52704
1.536	0.18832		1.536	0.02128		1.536	2.42398
1.535	0.18429		1.535	-0.02527		1.535	2.32449
1.534	0.18041		1.534	-0.06949		1.534	2.22908
1.533	0.17684		1.533	-0.10973		1.533	2.13724
1.532	0.17316		1.532	-0.15082		1.532	2.04541
1.531	0.16974		1.531	-0.18956		1.531	1.95918
1.53	0.16638		1.53	-0.22752		1.53	1.87551
1.529	0.16301		1.529	-0.26517		1.529	1.79745
1.528	0.15985		1.528	-0.30027		1.528	1.72296
1.527	0.15663		1.527	-0.33486		1.527	1.64592
1.526	0.15357		1.526	-0.36871		1.526	1.57347
1.525	0.15071		1.525	-0.40034		1.525	1.5051
1.524	0.14781		1.524	-0.43197		1.524	1.43724
1.523	0.14505		1.523	-0.46224		1.523	1.37296
1.522	0.14235		1.522	-0.49184		1.522	1.31122
1.521	0.13964		1.521	-0.52075		1.521	1.25
1.52	0.13719		1.52	-0.54796		1.52	1.19184
1.519	0.13469		1.519	-0.57551		1.519	1.13673
1.518	0.13219		1.518	-0.6017		1.518	1.08214
1.517	0.1299		1.517	-0.62619		1.517	1.03112
1.516	0.12755		1.516	-0.6517		1.516	0.97959
1.515	0.12531		1.515	-0.67517		1.515	0.92959
1.514	0.12316		1.514	-0.69796		1.514	0.88469
1.513	0.12092		1.513	-0.72075		1.513	0.83929
1.512	0.11893		1.512	-0.7415		1.512	0.79694
1.511	0.11684		1.511	-0.76259		1.511	0.75663
1.51	0.11485		1.51	-0.78333		1.51	0.71786
1.509	0.11306		1.509	-0.80136		1.509	0.68163
1.508	0.11107		1.508	-0.82109		1.508	0.64541
1.507	0.10923		1.507	-0.83912		1.507	0.6102
1.506	0.10755		1.506	-0.8568		1.506	0.57551
1.505	0.10571		1.505	-0.87449		1.505	0.54235
1.504	0.10408		1.504	-0.89082		1.504	0.51276
1.503	0.10235		1.503	-0.90748		1.503	0.48301
1.502	0.10066		1.502	-0.92347		1.502	0.45276
1.501	0.09903		1.501	-0.93776		1.501	0.425
1.5	0.09745		1.5	-0.95306		1.5	0.39862
1.499	0.09592		1.499	-0.96667		1.499	0.37352
1.498	0.09444		1.498	-0.98061		1.498	0.34903
1.497	0.09286		1.497	-0.99422		1.497	0.32449
1.496	0.09153		1.496	-1.00578		1.496	0.3023
1.495	0.09005		1.495	-1.01905		1.495	0.28265
1.494	0.08862		1.494	-1.03095		1.494	0.26219
1.493	0.08735		1.493	-1.0415		1.493	0.24286
1.492	0.08597		1.492	-1.05306		1.492	0.22321
1.491	0.08464		1.491	-1.06395		1.491	0.20388
1.49	0.08337		1.49	-1.07381		1.49	0.18612
1.489	0.08204		1.489	-1.08435		1.489	0.16842
1.488	0.08082		1.488	-1.0932		1.488	0.15168
1.487	0.07954		1.487	-1.10238		1.487	0.1352
1.486	0.07832		1.486	-1.1119		1.486	0.11821
1.485	0.07714		1.485	-1.11973		1.485	0.10352
1.484	0.07587		1.484	-1.12857		1.484	0.08827
1.483	0.07469		1.483	-1.13639		1.483	0.07378
1.482	0.07357		1.482	-1.1432		1.482	0.06087
1.481	0.0724		1.481	-1.15068		1.481	0.04824
1.48	0.07138		1.48	-1.15612		1.48	0.03631
1.479	0.0702		1.479	-1.16293		1.479	0.02482
1.478	0.06908		1.478	-1.16905		1.478	0.01234
1.477	0.06806		1.477	-1.17449		1.477	0.00135
1.476	0.06694		1.476	-1.18061		1.476	-0.01098
1.475	0.06592		1.475	-1.18537		1.475	-0.02317
1.474	0.0649		1.474	-1.19082		1.474	-0.0342
1.473	0.06383		1.473	-1.19558		1.473	-0.04619
1.472	0.06281		1.472	-1.19966		1.472	-0.0575
1.471	0.06179		1.471	-1.20442		1.471	-0.06827
1.47	0.06077		1.47	-1.20884		1.47	-0.07929
1.469	0.0599		1.469	-1.21224		1.469	-0.08796
1.468	0.05888		1.468	-1.21633		1.468	-0.09837
1.467	0.05791		1.467	-1.21837		1.467	-0.10832
1.466	0.05699		1.466	-1.22177		1.466	-0.1173
1.465	0.05597		1.465	-1.22551		1.465	-0.12663
1.464	0.0551		1.464	-1.22755		1.464	-0.1351
1.463	0.05408		1.463	-1.22959		1.463	-0.14439
1.462	0.05316		1.462	-1.23163		1.462	-0.15485
1.461	0.0523		1.461	-1.23265		1.461	-0.16408
1.46	0.05133		1.46	-1.23571		1.46	-0.17393
1.459	0.05045		1.459	-1.23673		1.459	-0.18393
1.458	0.04962		1.458	-1.23776		1.458	-0.19286
1.457	0.04869		1.457	-1.23946		1.457	-0.20434
1.456	0.04786		1.456	-1.23946		1.456	-0.21454
1.455	0.04695		1.455	-1.24082		1.455	-0.22485
1.454	0.04606		1.454	-1.24218		1.454	-0.23526
1.453	0.04525		1.453	-1.24184		1.453	-0.24546
1.452	0.04435		1.452	-1.2432		1.452	-0.25612
1.451	0.04353		1.451	-1.2432		1.451	-0.26719
1.45	0.04271		1.45	-1.24286		1.45	-0.27694
1.449	0.04182		1.449	-1.24354		1.449	-0.28776
1.448	0.04105		1.448	-1.24218		1.448	-0.29837
1.447	0.04018		1.447	-1.24218		1.447	-0.31
1.446	0.03932		1.446	-1.24184		1.446	-0.3227
1.445	0.03852		1.445	-1.24048		1.445	-0.33378
1.444	0.03765		1.444	-1.24082		1.444	-0.34653
1.443	0.03684		1.443	-1.23946		1.443	-0.36015
1.442	0.03606		1.442	-1.23878		1.442	-0.37357
1.441	0.03521		1.441	-1.2381		1.441	-0.38857
1.44	0.03449		1.44	-1.23605		1.44	-0.4023
1.439	0.03367		1.439	-1.23469		1.439	-0.41643
1.438	0.03287		1.438	-1.23367		1.438	-0.43173
1.437	0.03215		1.437	-1.23197		1.437	-0.44551
1.436	0.03131		1.436	-1.23061		1.436	-0.46015
1.435	0.03054		1.435	-1.22857		1.435	-0.47515
1.434	0.0298		1.434	-1.22687		1.434	-0.48959
1.433	0.02893		1.433	-1.22721		1.433	-0.50796
1.432	0.02792		1.432	-1.22925		1.432	-0.52806
1.431	0.02734		1.431	-1.22551		1.431	-0.5449
1.43	0.02669		1.43	-1.22245		1.43	-0.5648
1.429	0.02599		1.429	-1.21871		1.429	-0.58367
1.428	0.0252		1.428	-1.21667		1.428	-0.6051
1.427	0.02445		1.427	-1.21361		1.427	-0.62755
1.426	0.02367		1.426	-1.21088		1.426	-0.65102
1.425	0.02289		1.425	-1.20884		1.425	-0.67551
1.424	0.02224		1.424	-1.20544		1.424	-0.69847
1.423	0.02153		1.423	-1.20306		1.423	-0.72347
1.422	0.02075		1.422	-1.20034		1.422	-0.74898
1.421	0.02007		1.421	-1.19728		1.421	-0.77551
1.42	0.01927		1.42	-1.19558		1.42	-0.80459
1.419	0.01855		1.419	-1.19218		1.419	-0.83316
1.418	0.0179		1.418	-1.18912		1.418	-0.86224
1.417	0.01718		1.417	-1.18673		1.417	-0.89541
1.416	0.01653		1.416	-1.18299		1.416	-0.92908
1.415	0.01579		1.415	-1.18061		1.415	-0.96429
1.414	0.01505		1.414	-1.17857		1.414	-1.00204
1.413	0.01443		1.413	-1.17517		1.413	-1.04082
1.412	0.01366		1.412	-1.17279		1.412	-1.08112
1.411	0.01302		1.411	-1.16939		1.411	-1.12398
1.41	0.01245		1.41	-1.16633		1.41	-1.16786
1.409	0.01165		1.409	-1.16463		1.409	-1.21327
1.408	0.01096		1.408	-1.16122		1.408	-1.25714
1.407	0.01035		1.407	-1.15816		1.407	-1.30153
1.406	0.00958		1.406	-1.1551		1.406	-1.34643
1.405	0.00901		1.405	-1.15204		1.405	-1.38827
1.404	0.00829		1.404	-1.15034		1.404	-1.4301
1.403	0.00773		1.403	-1.14694		1.403	-1.46633
1.402	0.00709		1.402	-1.14388		1.402	-1.49796
1.401	0.00636		1.401	-1.14218		1.401	-1.52347
1.4	0.00578		1.4	-1.13844		1.4	-1.53776
1.399	0.00518		1.399	-1.13605		1.399	-1.53929
1.398	0.00451		1.398	-1.13333		1.398	-1.525
1.397	0.004		1.397	-1.12959		1.397	-1.49184
1.396	0.00334		1.396	-1.12789		1.396	-1.44133
1.395	0.00274		1.395	-1.12517		1.395	-1.37092
1.394	0.00217		1.394	-1.12245		1.394	-1.29082
1.393	0.00155		1.393	-1.12007		1.393	-1.21122
1.392	0.00104		1.392	-1.11633		1.392	-1.14031
1.391	0.000467398		1.391	-1.11395		1.391	-1.08316
1.39	-0.000115357		1.39	-1.11156		1.39	-1.04082
1.389	-0.000616837		1.389	-1.1085		1.389	-1.0051
1.388	-0.00121		1.388	-1.10646		1.388	-0.97806
1.387	-0.00173		1.387	-1.1034		1.387	-0.9551
1.386	-0.0022		1.386	-1.10034		1.386	-0.93622
1.385	-0.00283		1.385	-1.09864		1.385	-0.92092
1.384	-0.0033		1.384	-1.09524		1.384	-0.90663
1.383	-0.00382		1.383	-1.09354		1.383	-0.89541
1.382	-0.00437		1.382	-1.0915		1.382	-0.88469
1.381	-0.0048		1.381	-1.08844		1.381	-0.875
1.38	-0.00534		1.38	-1.08639		1.38	-0.86582
1.379	-0.00575		1.379	-1.08367		1.379	-0.85663
1.378	-0.0062		1.378	-1.08095		1.378	-0.84796
1.377	-0.00671		1.377	-1.07925		1.377	-0.8398
1.376	-0.00714		1.376	-1.07619		1.376	-0.83163
1.375	-0.00759		1.375	-1.07449		1.375	-0.82347
1.374	-0.00807		1.374	-1.07279		1.374	-0.81582
1.373	-0.00844		1.373	-1.07007		1.373	-0.80765
1.372	-0.00892		1.372	-1.06871		1.372	-0.80051
1.371	-0.00936		1.371	-1.06667		1.371	-0.79388
1.37	-0.00979		1.37	-1.06497		1.37	-0.78724
1.369	-0.01027		1.369	-1.06429		1.369	-0.78061
1.368	-0.01065		1.368	-1.06224		1.368	-0.77449
1.367	-0.01109		1.367	-1.06054		1.367	-0.76888
1.366	-0.01155		1.366	-1.05918		1.366	-0.76327
1.365	-0.01189		1.365	-1.05646		1.365	-0.75714
1.364	-0.01236		1.364	-1.05476		1.364	-0.75153
1.363	-0.01281		1.363	-1.05306		1.363	-0.74592
1.362	-0.0132		1.362	-1.05136		1.362	-0.73929
1.361	-0.01367		1.361	-1.05068		1.361	-0.73316
1.36	-0.01403		1.36	-1.04864		1.36	-0.72704
1.359	-0.01448		1.359	-1.04728		1.359	-0.72092
1.358	-0.01495		1.358	-1.04626		1.358	-0.7148
1.357	-0.01532		1.357	-1.0449		1.357	-0.70969
1.356	-0.01579		1.356	-1.04422		1.356	-0.70408
1.355	-0.01619		1.355	-1.04286		1.355	-0.69898
1.354	-0.01663		1.354	-1.0415		1.354	-0.69337
1.353	-0.0171		1.353	-1.04116		1.353	-0.68929
1.352	-0.01747		1.352	-1.0398		1.352	-0.68367
1.351	-0.01794		1.351	-1.03912		1.351	-0.67908
1.35	-0.01843		1.35	-1.03878		1.35	-0.67449
1.349	-0.01882		1.349	-1.03741		1.349	-0.66888
1.348	-0.01931		1.348	-1.03741		1.348	-0.66429
1.347	-0.01977		1.347	-1.03639		1.347	-0.65918
1.346	-0.02015		1.346	-1.03537		1.346	-0.65408
1.345	-0.02069		1.345	-1.03537		1.345	-0.64949
1.344	-0.02109		1.344	-1.03435		1.344	-0.64388
1.343	-0.02156		1.343	-1.03401		1.343	-0.63929
1.342	-0.02203		1.342	-1.03435		1.342	-0.63418
1.341	-0.0224		1.341	-1.03333		1.341	-0.62959
1.34	-0.02291		1.34	-1.03367		1.34	-0.625
1.339	-0.02334		1.339	-1.03299		1.339	-0.62041
1.338	-0.02375		1.338	-1.03299		1.338	-0.61633
1.337	-0.02427		1.337	-1.03333		1.337	-0.61224
1.336	-0.02467		1.336	-1.03231		1.336	-0.60765
1.335	-0.02513		1.335	-1.03265		1.335	-0.60306
1.334	-0.02562		1.334	-1.03299		1.334	-0.6
1.333	-0.02601		1.333	-1.03197		1.333	-0.59439
1.332	-0.02651		1.332	-1.03299		1.332	-0.5898
1.331	-0.02697		1.331	-1.03333		1.331	-0.5852
1.33	-0.02748		1.33	-1.03469		1.33	-0.58112
1.329	-0.02793		1.329	-1.03571		1.329	-0.57602
1.328	-0.02828		1.328	-1.03435		1.328	-0.57041
1.327	-0.02872		1.327	-1.03503		1.327	-0.56582
1.326	-0.02921		1.326	-1.03571		1.326	-0.5602
1.325	-0.02959		1.325	-1.03571		1.325	-0.55663
1.324	-0.03011		1.324	-1.03673		1.324	-0.55357
1.323	-0.03054		1.323	-1.03673		1.323	-0.55459
1.322	-0.03094		1.322	-1.03707		1.322	-0.54898
1.321	-0.03144		1.321	-1.0381		1.321	-0.54337
1.32	-0.0318		1.32	-1.03844		1.32	-0.53776
1.319	-0.03228		1.319	-1.03946		1.319	-0.53163
1.318	-0.03275		1.318	-1.04082		1.318	-0.52653
1.317	-0.0331		1.317	-1.04082		1.317	-0.52092
1.316	-0.03357		1.316	-1.04286		1.316	-0.51633
1.315	-0.03401		1.315	-1.0432		1.315	-0.51071
1.314	-0.03438		1.314	-1.04422		1.314	-0.50551
1.313	-0.03489		1.313	-1.04558		1.313	-0.49908
1.312	-0.03528		1.312	-1.04592		1.312	-0.49372
1.311	-0.0357		1.311	-1.04728		1.311	-0.48888
1.31	-0.03617		1.31	-1.0483		1.31	-0.48362
1.309	-0.03651		1.309	-1.04864		1.309	-0.47857
1.308	-0.03698		1.308	-1.05068		1.308	-0.47342
1.307	-0.03739		1.307	-1.05204		1.307	-0.46781
1.306	-0.03778		1.306	-1.0534		1.306	-0.46265
1.305	-0.03823		1.305	-1.0551		1.305	-0.45714
1.304	-0.03857		1.304	-1.0551		1.304	-0.4525
1.303	-0.03899		1.303	-1.05748		1.303	-0.44684
1.302	-0.03945		1.302	-1.05952		1.302	-0.44056
1.301	-0.0398		1.301	-1.06054		1.301	-0.43541
1.3	-0.04027		1.3	-1.06293		1.3	-0.42918
1.299	-0.04067		1.299	-1.06463		1.299	-0.42398
1.298	-0.04104		1.298	-1.06633		1.298	-0.41811
1.297	-0.04151		1.297	-1.06837		1.297	-0.41321
1.296	-0.04182		1.296	-1.06905		1.296	-0.40689
1.295	-0.04224		1.295	-1.07143		1.295	-0.40173
1.294	-0.04269		1.294	-1.07381		1.294	-0.39704
1.293	-0.04304		1.293	-1.07517		1.293	-0.39184
1.292	-0.04352		1.292	-1.07755		1.292	-0.38745
1.291	-0.0439		1.291	-1.07959		1.291	-0.38209
1.29	-0.04422		1.29	-1.08163		1.29	-0.37663
1.289	-0.04469		1.289	-1.08469		1.289	-0.37179
1.288	-0.04503		1.288	-1.08571		1.288	-0.3674
1.287	-0.04545		1.287	-1.08844		1.287	-0.36291
1.286	-0.04588		1.286	-1.09116		1.286	-0.35857
1.285	-0.04618		1.285	-1.09286		1.285	-0.35459
1.284	-0.04664		1.284	-1.09592		1.284	-0.35056
1.283	-0.047		1.283	-1.09864		1.283	-0.34673
1.282	-0.04737		1.282	-1.10068		1.282	-0.34255
1.281	-0.04781		1.281	-1.10442		1.281	-0.3398
1.28	-0.04819		1.28	-1.1068		1.28	-0.33587
1.279	-0.04861		1.279	-1.10986		1.279	-0.33281
1.278	-0.04906		1.278	-1.11293		1.278	-0.3298
1.277	-0.04938		1.277	-1.11463		1.277	-0.32714
1.276	-0.04984		1.276	-1.11871		1.276	-0.32378
1.275	-0.05023		1.275	-1.12143		1.275	-0.32102
1.274	-0.05062		1.274	-1.12415		1.274	-0.31755
1.273	-0.05107		1.273	-1.12755		1.273	-0.31495
1.272	-0.05148		1.272	-1.13027		1.272	-0.3123
1.271	-0.05189		1.271	-1.13333		1.271	-0.30954
1.27	-0.05235		1.27	-1.13639		1.27	-0.30648
1.269	-0.0527		1.269	-1.13912		1.269	-0.30367
1.268	-0.05321		1.268	-1.14286		1.268	-0.30102
1.267	-0.05367		1.267	-1.14524		1.267	-0.29898
1.266	-0.05408		1.266	-1.14796		1.266	-0.29684
1.265	-0.05459		1.265	-1.15204		1.265	-0.29474
1.264	-0.055		1.264	-1.15476		1.264	-0.29189
1.263	-0.05546		1.263	-1.15884		1.263	-0.29
1.262	-0.05597		1.262	-1.16293		1.262	-0.28867
1.261	-0.05643		1.261	-1.16599		1.261	-0.28694
1.26	-0.05699		1.26	-1.17041		1.26	-0.28454
1.259	-0.05745		1.259	-1.17415		1.259	-0.2825
1.258	-0.05796		1.258	-1.17823		1.258	-0.28066
1.257	-0.05852		1.257	-1.18265		1.257	-0.27969
1.256	-0.05903		1.256	-1.18605		1.256	-0.27857
1.255	-0.05959		1.255	-1.19082		1.255	-0.27653
1.254	-0.0602		1.254	-1.19592		1.254	-0.27602
1.253	-0.06061		1.253	-1.19796		1.253	-0.27413
1.252	-0.06122		1.252	-1.20272		1.252	-0.2723
1.251	-0.06184		1.251	-1.20714		1.251	-0.27122
1.25	-0.06235		1.25	-1.21156		1.25	-0.27
1.249	-0.06301		1.249	-1.21667		1.249	-0.26883
1.248	-0.06357		1.248	-1.22007		1.248	-0.26837
1.247	-0.06418		1.247	-1.22551		1.247	-0.26735
1.246	-0.0649		1.246	-1.23095		1.246	-0.26735
1.245	-0.06541		1.245	-1.23503		1.245	-0.26638
1.244	-0.06617		1.244	-1.2398		1.244	-0.26577
1.243	-0.06684		1.243	-1.24422		1.243	-0.2652
1.242	-0.06745		1.242	-1.24898		1.242	-0.26413
1.241	-0.06827		1.241	-1.25476		1.241	-0.26423
1.24	-0.06888		1.24	-1.25986		1.24	-0.26378
1.239	-0.06964		1.239	-1.26531		1.239	-0.2627
1.238	-0.07041		1.238	-1.27075		1.238	-0.26224
1.237	-0.07102		1.237	-1.27517		1.237	-0.26173
1.236	-0.07184		1.236	-1.28129		1.236	-0.26163
1.235	-0.07265		1.235	-1.28605		1.235	-0.26112
1.234	-0.07342		1.234	-1.2915		1.234	-0.26194
1.233	-0.07429		1.233	-1.29796		1.233	-0.26199
1.232	-0.07505		1.232	-1.30306		1.232	-0.26214
1.231	-0.07592		1.231	-1.30952		1.231	-0.26235
1.23	-0.07679		1.23	-1.31497		1.23	-0.26276
1.229	-0.07765		1.229	-1.32075		1.229	-0.26296
1.228	-0.07867		1.228	-1.32857		1.228	-0.26372
1.227	-0.07959		1.227	-1.33435		1.227	-0.26449
1.226	-0.08046		1.226	-1.33912		1.226	-0.26413
1.225	-0.08148		1.225	-1.34592		1.225	-0.26413
1.224	-0.0824		1.224	-1.35136		1.224	-0.26485
1.223	-0.08347		1.223	-1.3585		1.223	-0.26577
1.222	-0.08454		1.222	-1.36565		1.222	-0.26684
1.221	-0.08551		1.221	-1.37143		1.221	-0.26653
1.22	-0.08663		1.22	-1.37891		1.22	-0.26745
1.219	-0.08776		1.219	-1.38537		1.219	-0.26791
1.218	-0.08883		1.218	-1.39218		1.218	-0.26913
1.217	-0.09005		1.217	-1.4		1.217	-0.2698
1.216	-0.09117		1.216	-1.40646		1.216	-0.27148
1.215	-0.0924		1.215	-1.41395		1.215	-0.2724
1.214	-0.09367		1.214	-1.42109		1.214	-0.27337
1.213	-0.09485		1.213	-1.42755		1.213	-0.27469
1.212	-0.09617		1.212	-1.43503		1.212	-0.27551
1.211	-0.09745		1.211	-1.44184		1.211	-0.27607
1.21	-0.09883		1.21	-1.44966		1.21	-0.2773
1.209	-0.10026		1.209	-1.45816		1.209	-0.27821
1.208	-0.10163		1.208	-1.46531		1.208	-0.27959
1.207	-0.10306		1.207	-1.47313		1.207	-0.28117
1.206	-0.10459		1.206	-1.48163		1.206	-0.2823
1.205	-0.10602		1.205	-1.48878		1.205	-0.28439
1.204	-0.1076		1.204	-1.49762		1.204	-0.28531
1.203	-0.10923		1.203	-1.50544		1.203	-0.2874
1.202	-0.11071		1.202	-1.51259		1.202	-0.28923
1.201	-0.11245		1.201	-1.52143		1.201	-0.29194
1.2	-0.11403		1.2	-1.52925		1.2	-0.29281
1.199	-0.11577		1.199	-1.53844		1.199	-0.29474
1.198	-0.1176		1.198	-1.54762		1.198	-0.29628
1.197	-0.11934		1.197	-1.55578		1.197	-0.29806
1.196	-0.12122		1.196	-1.56565		1.196	-0.29964
1.195	-0.12306		1.195	-1.57381		1.195	-0.30153
1.194	-0.125		1.194	-1.58265		1.194	-0.30306
1.193	-0.12699		1.193	-1.59286		1.193	-0.30464
1.192	-0.12893		1.192	-1.60136		1.192	-0.30694
1.191	-0.13102		1.191	-1.61224		1.191	-0.30867
1.19	-0.13311		1.19	-1.62279		1.19	-0.31153
1.189	-0.13515		1.189	-1.63265		1.189	-0.31388
1.188	-0.13735		1.188	-1.64354		1.188	-0.31571
1.187	-0.13954		1.187	-1.65306		1.187	-0.31832
1.186	-0.14168		1.186	-1.66327		1.186	-0.32
1.185	-0.14398		1.185	-1.67415		1.185	-0.3223
1.184	-0.14622		1.184	-1.68333		1.184	-0.32429
1.183	-0.14862		1.183	-1.69422		1.183	-0.32714
1.182	-0.15107		1.182	-1.70612		1.182	-0.32974
1.181	-0.15342		1.181	-1.71565		1.181	-0.33112
1.18	-0.15592		1.18	-1.72687		1.18	-0.33235
1.179	-0.15842		1.179	-1.73741		1.179	-0.33459
1.178	-0.16097		1.178	-1.7483		1.178	-0.33709
1.177	-0.16367		1.177	-1.76054		1.177	-0.33974
1.176	-0.16628		1.176	-1.77177		1.176	-0.34214
1.175	-0.16893		1.175	-1.78333		1.175	-0.34413
1.174	-0.17163		1.174	-1.7949		1.174	-0.34658
1.173	-0.17429		1.173	-1.80578		1.173	-0.34913
1.172	-0.17709		1.172	-1.81905		1.172	-0.35179
1.171	-0.17985		1.171	-1.83027		1.171	-0.35393
1.17	-0.18265		1.17	-1.84252		1.17	-0.35622
1.169	-0.18556		1.169	-1.85612		1.169	-0.35867
1.168	-0.18837		1.168	-1.86769		1.168	-0.36143
1.167	-0.19128		1.167	-1.87993		1.167	-0.36367
1.166	-0.19418		1.166	-1.89218		1.166	-0.36612
1.165	-0.19704		1.165	-1.90408		1.165	-0.3677
1.164	-0.20005		1.164	-1.91735		1.164	-0.36985
1.163	-0.20301		1.163	-1.93027		1.163	-0.37255
1.162	-0.20597		1.162	-1.94252		1.162	-0.37429
1.161	-0.20898		1.161	-1.95578		1.161	-0.37638
1.16	-0.21189		1.16	-1.96803		1.16	-0.37867
1.159	-0.2149		1.159	-1.98231		1.159	-0.38092
1.158	-0.21791		1.158	-1.9966		1.158	-0.38306
1.157	-0.22077		1.157	-2.00884		1.157	-0.38505
1.156	-0.22372		1.156	-2.02347		1.156	-0.3875
1.155	-0.22663		1.155	-2.03639		1.155	-0.39
1.154	-0.22954		1.154	-2.05034		1.154	-0.39158
1.153	-0.2325		1.153	-2.06429		1.153	-0.39306
1.152	-0.23531		1.152	-2.07891		1.152	-0.39398
1.151	-0.23811		1.151	-2.09252		1.151	-0.39592
1.15	-0.24097		1.15	-2.1068		1.15	-0.39857
1.149	-0.24372		1.149	-2.12007		1.149	-0.39985
1.148	-0.24648		1.148	-2.13435		1.148	-0.40117
1.147	-0.24918		1.147	-2.14796		1.147	-0.40337
1.146	-0.25179		1.146	-2.16224		1.146	-0.40454
1.145	-0.25444		1.145	-2.17789		1.145	-0.40485
1.144	-0.25684		1.144	-2.19116		1.144	-0.4048
1.143	-0.25934		1.143	-2.20612		1.143	-0.40602
1.142	-0.26173		1.142	-2.22143		1.142	-0.40709
1.141	-0.26393		1.141	-2.23435		1.141	-0.40872
1.14	-0.26622		1.14	-2.24966		1.14	-0.40893
1.139	-0.26837		1.139	-2.26497		1.139	-0.40969
1.138	-0.27036		1.138	-2.28095		1.138	-0.41051
1.137	-0.2724		1.137	-2.29796		1.137	-0.41117
1.136	-0.27413		1.136	-2.31224		1.136	-0.41107
1.135	-0.27592		1.135	-2.32721		1.135	-0.41158
1.134	-0.2776		1.134	-2.3415		1.134	-0.41148
1.133	-0.27913		1.133	-2.35476		1.133	-0.41173
1.132	-0.28061		1.132	-2.37007		1.132	-0.41082
1.131	-0.28199		1.131	-2.38503		1.131	-0.41148
1.13	-0.28327		1.13	-2.4		1.13	-0.41077
1.129	-0.28454		1.129	-2.41565		1.129	-0.41163
1.128	-0.28551		1.128	-2.42993		1.128	-0.41143
1.127	-0.28658		1.127	-2.44626		1.127	-0.41189
1.126	-0.28755		1.126	-2.46224		1.126	-0.41209
1.125	-0.28847		1.125	-2.47823		1.125	-0.41148
1.124	-0.28929		1.124	-2.49388		1.124	-0.41051
1.123	-0.29		1.123	-2.50748		1.123	-0.40964
1.122	-0.29061		1.122	-2.52041		1.122	-0.40883
1.121	-0.29133		1.121	-2.53571		1.121	-0.40837
1.12	-0.29179		1.12	-2.55		1.12	-0.40643
1.119	-0.2924		1.119	-2.56429		1.119	-0.40617
1.118	-0.29291		1.118	-2.57857		1.118	-0.40474
1.117	-0.29327		1.117	-2.59218		1.117	-0.40291
1.116	-0.29372		1.116	-2.60782		1.116	-0.40235
1.115	-0.29403		1.115	-2.62143		1.115	-0.40148
1.114	-0.29429		1.114	-2.63435		1.114	-0.39969
1.113	-0.29464		1.113	-2.64694		1.113	-0.39847
1.112	-0.29474		1.112	-2.65952		1.112	-0.39679
1.111	-0.2949		1.111	-2.67449		1.111	-0.39531
1.11	-0.29505		1.11	-2.6881		1.11	-0.39398
1.109	-0.2949		1.109	-2.70102		1.109	-0.3926
1.108	-0.2949		1.108	-2.71565		1.108	-0.39179
1.107	-0.29474		1.107	-2.72959		1.107	-0.38974
1.106	-0.29444		1.106	-2.74252		1.106	-0.38658
1.105	-0.29423		1.105	-2.75612		1.105	-0.38439
1.104	-0.29378		1.104	-2.76905		1.104	-0.38204
1.103	-0.29327		1.103	-2.78197		1.103	-0.37908
1.102	-0.29276		1.102	-2.7949		1.102	-0.3773
1.101	-0.29199		1.101	-2.8068		1.101	-0.3752
1.1	-0.29128		1.1	-2.81905		1.1	-0.37337
1.099	-0.29036		1.099	-2.83197		1.099	-0.37148
1.098	-0.28944		1.098	-2.84592		1.098	-0.36857
1.097	-0.28852		1.097	-2.85884		1.097	-0.36628
1.096	-0.28735		1.096	-2.87075		1.096	-0.36393
1.095	-0.28622		1.095	-2.88367		1.095	-0.36107
1.094	-0.28505		1.094	-2.89592		1.094	-0.35883
1.093	-0.28362		1.093	-2.90748		1.093	-0.35597
1.092	-0.2823		1.092	-2.91973		1.092	-0.35337
1.091	-0.28087		1.091	-2.93061		1.091	-0.35082
1.09	-0.27934		1.09	-2.94184		1.09	-0.34765
1.089	-0.27786		1.089	-2.9517		1.089	-0.34474
1.088	-0.27622		1.088	-2.96156		1.088	-0.34189
1.087	-0.27454		1.087	-2.97347		1.087	-0.33949
1.086	-0.27296		1.086	-2.98401		1.086	-0.33622
1.085	-0.27107		1.085	-2.99388		1.085	-0.33357
1.084	-0.26939		1.084	-3.00578		1.084	-0.33153
1.083	-0.26755		1.083	-3.01395		1.083	-0.32883
1.082	-0.26561		1.082	-3.02381		1.082	-0.32582
1.081	-0.26383		1.081	-3.03469		1.081	-0.32362
1.08	-0.26184		1.08	-3.04354		1.08	-0.32015
1.079	-0.2599		1.079	-3.0534		1.079	-0.31781
1.078	-0.25801		1.078	-3.06293		1.078	-0.31495
1.077	-0.25587		1.077	-3.07109		1.077	-0.31209
1.076	-0.25398		1.076	-3.07857		1.076	-0.30908
1.075	-0.25194		1.075	-3.08537		1.075	-0.30607
1.074	-0.24985		1.074	-3.09286		1.074	-0.30321
1.073	-0.24786		1.073	-3.10136		1.073	-0.30056
1.072	-0.24566		1.072	-3.10748		1.072	-0.29704
1.071	-0.24352		1.071	-3.11395		1.071	-0.29418
1.07	-0.24148		1.07	-3.12109		1.07	-0.29168
1.069	-0.23929		1.069	-3.12585		1.069	-0.28888
1.068	-0.23719		1.068	-3.13129		1.068	-0.28648
1.067	-0.2351		1.067	-3.13537		1.067	-0.28439
1.066	-0.23291		1.066	-3.13946		1.066	-0.28102
1.065	-0.23082		1.065	-3.14456		1.065	-0.27832
1.064	-0.22862		1.064	-3.14626		1.064	-0.27556
1.063	-0.22653		1.063	-3.14966		1.063	-0.27235
1.062	-0.22449		1.062	-3.15374		1.062	-0.26939
1.061	-0.22224		1.061	-3.15442		1.061	-0.26699
1.06	-0.2202		1.06	-3.1568		1.06	-0.26383
1.059	-0.21806		1.059	-3.15578		1.059	-0.26168
1.058	-0.21587		1.058	-3.15306		1.058	-0.25821
1.057	-0.21383		1.057	-3.1534		1.057	-0.25566
1.056	-0.21168		1.056	-3.1534		1.056	-0.25332
1.055	-0.20954		1.055	-3.15306		1.055	-0.25061
1.054	-0.2075		1.054	-3.1517		1.054	-0.24827
1.053	-0.20531		1.053	-3.14728		1.053	-0.24566
1.052	-0.20327		1.052	-3.14354		1.052	-0.24321
1.051	-0.20112		1.051	-3.14014		1.051	-0.24066
1.05	-0.19898		1.05	-3.13571		1.05	-0.23821
1.049	-0.19699		1.049	-3.13265		1.049	-0.23571
1.048	-0.19474		1.048	-3.12789		1.048	-0.23352
1.047	-0.19276		1.047	-3.12313		1.047	-0.23112
1.046	-0.19077		1.046	-3.11735		1.046	-0.22867
1.045	-0.18857		1.045	-3.11054		1.045	-0.22592
1.044	-0.18663		1.044	-3.1051		1.044	-0.22357
1.043	-0.18454		1.043	-3.09898		1.043	-0.22128
1.042	-0.1825		1.042	-3.09252		1.042	-0.21898
1.041	-0.18051		1.041	-3.08707		1.041	-0.21704
1.04	-0.17842		1.04	-3.07925		1.04	-0.2152
1.039	-0.17643		1.039	-3.07143		1.039	-0.21291
1.038	-0.17449		1.038	-3.06429		1.038	-0.21066
1.037	-0.17235		1.037	-3.05646		1.037	-0.20913
1.036	-0.17046		1.036	-3.04898		1.036	-0.20724
1.035	-0.16842		1.035	-3.03946		1.035	-0.2052
1.034	-0.16638		1.034	-3.02823		1.034	-0.20316
1.033	-0.16449		1.033	-3.01905		1.033	-0.20143
1.032	-0.1624		1.032	-3.00884		1.032	-0.19934
1.031	-0.16046		1.031	-2.99762		1.031	-0.1974
1.03	-0.15852		1.03	-2.9881		1.03	-0.19566
1.029	-0.15648		1.029	-2.97517		1.029	-0.19383
1.028	-0.15464		1.028	-2.96327		1.028	-0.19199
1.027	-0.15265		1.027	-2.94966		1.027	-0.19015
1.026	-0.15066		1.026	-2.93537		1.026	-0.18883
1.025	-0.14883		1.025	-2.92211		1.025	-0.1877
1.024	-0.14694		1.024	-2.90816		1.024	-0.18617
1.023	-0.14546		1.023	-2.90034		1.023	-0.18587
1.022	-0.14357		1.022	-2.88844		1.022	-0.18474
1.021	-0.14143		1.021	-2.87279		1.021	-0.18276
1.02	-0.13964		1.02	-2.85918		1.02	-0.18097
1.019	-0.13781		1.019	-2.84592		1.019	-0.17985
1.018	-0.13592		1.018	-2.83163		1.018	-0.17872
1.017	-0.13423		1.017	-2.81803		1.017	-0.17694
1.016	-0.1324		1.016	-2.80578		1.016	-0.17505
1.015	-0.13061		1.015	-2.79388		1.015	-0.17357
1.014	-0.12898		1.014	-2.77925		1.014	-0.17337
1.013	-0.12714		1.013	-2.76327		1.013	-0.17184
1.012	-0.12551		1.012	-2.74966		1.012	-0.1698
1.011	-0.12388		1.011	-2.73537		1.011	-0.16888
1.01	-0.12214		1.01	-2.72041		1.01	-0.16791
1.009	-0.12056		1.009	-2.7068		1.009	-0.16724
1.008	-0.11893		1.008	-2.69116		1.008	-0.16658
1.007	-0.11735		1.007	-2.67415		1.007	-0.16612
1.006	-0.11587		1.006	-2.6585		1.006	-0.16449
1.005	-0.11429		1.005	-2.64252		1.005	-0.16362
1.004	-0.11286		1.004	-2.62755		1.004	-0.16301
1.003	-0.11148		1.003	-2.6119		1.003	-0.16255
1.002	-0.10995		1.002	-2.59762		1.002	-0.16173
1.001	-0.10867		1.001	-2.58367		1.001	-0.16097
1	-0.10719		1	-2.56871		1	-0.16015
0.999	-0.10592		0.999	-2.5534		0.999	-0.15959
0.998	-0.10474		0.998	-2.53946		0.998	-0.15929
0.997	-0.10332		0.997	-2.52313		0.997	-0.15929
0.996	-0.10219		0.996	-2.50612		0.996	-0.15862
0.995	-0.10102		0.995	-2.49082		0.995	-0.15903
0.994	-0.0998		0.994	-2.47517		0.994	-0.15969
0.993	-0.09878		0.993	-2.45884		0.993	-0.15913
0.992	-0.09765		0.992	-2.4432		0.992	-0.15949
0.991	-0.09663		0.991	-2.42959		0.991	-0.15934
0.99	-0.09566		0.99	-2.41395		0.99	-0.15954
0.989	-0.09459		0.989	-2.3983		0.989	-0.16005
0.988	-0.09378		0.988	-2.38401		0.988	-0.16066
0.987	-0.09286		0.987	-2.36837		0.987	-0.16148
0.986	-0.09199		0.986	-2.3534		0.986	-0.16158
0.985	-0.09128		0.985	-2.34014		0.985	-0.16286
0.984	-0.09046		0.984	-2.32381		0.984	-0.16367
0.983	-0.08974		0.983	-2.30884		0.983	-0.16541
0.982	-0.08908		0.982	-2.29422		0.982	-0.16704
0.981	-0.08832		0.981	-2.27891		0.981	-0.16852
0.98	-0.08781		0.98	-2.26599		0.98	-0.16995
0.979	-0.08719		0.979	-2.25		0.979	-0.17209
0.978	-0.08663		0.978	-2.23333		0.978	-0.17449
0.977	-0.08617		0.977	-2.21905		0.977	-0.17612
0.976	-0.08571		0.976	-2.20306		0.976	-0.17827
0.975	-0.08526		0.975	-2.18673		0.975	-0.18117
0.974	-0.08495		0.974	-2.17143		0.974	-0.18434
0.973	-0.08454		0.973	-2.15612		0.973	-0.18684
0.972	-0.08434		0.972	-2.14082		0.972	-0.19005
0.971	-0.08408		0.971	-2.12517		0.971	-0.19311
0.97	-0.08378		0.97	-2.1085		0.97	-0.19602
0.969	-0.08367		0.969	-2.0932		0.969	-0.2
0.968	-0.08347		0.968	-2.07721		0.968	-0.20342
0.967	-0.08337		0.967	-2.06259		0.967	-0.20679
0.966	-0.08337		0.966	-2.04796		0.966	-0.21148
0.965	-0.08321		0.965	-2.03367		0.965	-0.21541
0.964	-0.08332		0.964	-2.01905		0.964	-0.21944
0.963	-0.08332		0.963	-2.00306		0.963	-0.22429
0.962	-0.08337		0.962	-1.98673		0.962	-0.22918
0.961	-0.08357		0.961	-1.97313		0.961	-0.23367
0.96	-0.08362		0.96	-1.95782		0.96	-0.23867
0.959	-0.08388		0.959	-1.94286		0.959	-0.24413
0.958	-0.08413		0.958	-1.92755		0.958	-0.24903
0.957	-0.08429		0.957	-1.91293		0.957	-0.25352
0.956	-0.08464		0.956	-1.89898		0.956	-0.25827
0.955	-0.08495		0.955	-1.88401		0.955	-0.26291
0.954	-0.08526		0.954	-1.86905		0.954	-0.26786
0.953	-0.08571		0.953	-1.85476		0.953	-0.27311
0.952	-0.08607		0.952	-1.84082		0.952	-0.27816
0.951	-0.08648		0.951	-1.82619		0.951	-0.28245
0.95	-0.08704		0.95	-1.81259		0.95	-0.28709
0.949	-0.0874		0.949	-1.79728		0.949	-0.29224
0.948	-0.08801		0.948	-1.78367		0.948	-0.29653
0.947	-0.08857		0.947	-1.76973		0.947	-0.30082
0.946	-0.08903		0.946	-1.75476		0.946	-0.30474
0.945	-0.08974		0.945	-1.74014		0.945	-0.30929
0.944	-0.09031		0.944	-1.72551		0.944	-0.31276
0.943	-0.09097		0.943	-1.71156		0.943	-0.31673
0.942	-0.09168		0.942	-1.69762		0.942	-0.31974
0.941	-0.0923		0.941	-1.68333		0.941	-0.32327
0.94	-0.09316		0.94	-1.66973		0.94	-0.32607
0.939	-0.09383		0.939	-1.6568		0.939	-0.32985
0.938	-0.09459		0.938	-1.64286		0.938	-0.33281
0.937	-0.09546		0.937	-1.63061		0.937	-0.33566
0.936	-0.09617		0.936	-1.61701		0.936	-0.33852
0.935	-0.09704		0.935	-1.6034		0.935	-0.34148
0.934	-0.09796		0.934	-1.59082		0.934	-0.3449
0.933	-0.09878		0.933	-1.57653		0.933	-0.3475
0.932	-0.09974		0.932	-1.56395		0.932	-0.34934
0.931	-0.10071		0.931	-1.5517		0.931	-0.35199
0.93	-0.10158		0.93	-1.53946		0.93	-0.35352
0.929	-0.10265		0.929	-1.52823		0.929	-0.35602
0.928	-0.10362		0.928	-1.51633		0.928	-0.35796
0.927	-0.10459		0.927	-1.50442		0.927	-0.36036
0.926	-0.10577		0.926	-1.49422		0.926	-0.36168
0.925	-0.10673		0.925	-1.48333		0.925	-0.36321
0.924	-0.10786		0.924	-1.47313		0.924	-0.36541
0.923	-0.10903		0.923	-1.46259		0.923	-0.36694
0.922	-0.11015		0.922	-1.45238		0.922	-0.36852
0.921	-0.11143		0.921	-1.44286		0.921	-0.37056
0.92	-0.11265		0.92	-1.43333		0.92	-0.37265
0.919	-0.11378		0.919	-1.42347		0.919	-0.37403
0.918	-0.11505		0.918	-1.41429		0.918	-0.37653
0.917	-0.11622		0.917	-1.40544		0.917	-0.37724
0.916	-0.1176		0.916	-1.39558		0.916	-0.37893
0.915	-0.11893		0.915	-1.38707		0.915	-0.38077
0.914	-0.1202		0.914	-1.37789		0.914	-0.38255
0.913	-0.12163		0.913	-1.36939		0.913	-0.38413
0.912	-0.12296		0.912	-1.3619		0.912	-0.38526
0.911	-0.12444		0.911	-1.35476		0.911	-0.38622
0.91	-0.12592		0.91	-1.34796		0.91	-0.38806
0.909	-0.12724		0.909	-1.3415		0.909	-0.3901
0.908	-0.12878		0.908	-1.33503		0.908	-0.39117
0.907	-0.13031		0.907	-1.32857		0.907	-0.39265
0.906	-0.13173		0.906	-1.32211		0.906	-0.39362
0.905	-0.13332		0.905	-1.31735		0.905	-0.39531
0.904	-0.1348		0.904	-1.31156		0.904	-0.39735
0.903	-0.13633		0.903	-1.30612		0.903	-0.39888
0.902	-0.13796		0.902	-1.3017		0.902	-0.40031
0.901	-0.13944		0.901	-1.29592		0.901	-0.40153
0.9	-0.14112		0.9	-1.2898		0.9	-0.40281
0.899	-0.14265		0.899	-1.28469		0.899	-0.40378
0.898	-0.14418		0.898	-1.27993		0.898	-0.40449
0.897	-0.14587		0.897	-1.27517		0.897	-0.40526
0.896	-0.1474		0.896	-1.27075		0.896	-0.40658
0.895	-0.14898		0.895	-1.26599		0.895	-0.40806
0.894	-0.15061		0.894	-1.26156		0.894	-0.40949
0.893	-0.15209		0.893	-1.2568		0.893	-0.41071
0.892	-0.15372		0.892	-1.25238		0.892	-0.41224
0.891	-0.15531		0.891	-1.2483		0.891	-0.41357
0.89	-0.15679		0.89	-1.24388		0.89	-0.41454
0.889	-0.15842		0.889	-1.24014		0.889	-0.41597
0.888	-0.15985		0.888	-1.23639		0.888	-0.41694
0.887	-0.16138		0.887	-1.23231		0.887	-0.41852
0.886	-0.16291		0.886	-1.22823		0.886	-0.41908
0.885	-0.16423		0.885	-1.22313		0.885	-0.41969
0.884	-0.16571		0.884	-1.21905		0.884	-0.42107
0.883	-0.16709		0.883	-1.21463		0.883	-0.42219
0.882	-0.16837		0.882	-1.2102		0.882	-0.42352
0.881	-0.16974		0.881	-1.20646		0.881	-0.42429
0.88	-0.17092		0.88	-1.2017		0.88	-0.42469
0.879	-0.17214		0.879	-1.19728		0.879	-0.42587
0.878	-0.17332		0.878	-1.1932		0.878	-0.42745
0.877	-0.17439		0.877	-1.18878		0.877	-0.42786
0.876	-0.17556		0.876	-1.18503		0.876	-0.42913
0.875	-0.17658		0.875	-1.18367		0.875	-0.43071
0.874	-0.1775		0.874	-1.17891		0.874	-0.43184
0.873	-0.17847		0.873	-1.17347		0.873	-0.43332
0.872	-0.17923		0.872	-1.16837		0.872	-0.43398
0.871	-0.1801		0.871	-1.16361		0.871	-0.43474
0.87	-0.18087		0.87	-1.1585		0.87	-0.43597
0.869	-0.18148		0.869	-1.15374		0.869	-0.43709
0.868	-0.18219		0.868	-1.14864		0.868	-0.43786
0.867	-0.1827		0.867	-1.1432		0.867	-0.43954
0.866	-0.18316		0.866	-1.1381		0.866	-0.44036
0.865	-0.18372		0.865	-1.13265		0.865	-0.44179
0.864	-0.18403		0.864	-1.12721		0.864	-0.44265
0.863	-0.18439		0.863	-1.12245		0.863	-0.44403
0.862	-0.18474		0.862	-1.11701		0.862	-0.44536
0.861	-0.1849		0.861	-1.11122		0.861	-0.44658
0.86	-0.1851		0.86	-1.10612		0.86	-0.44796
0.859	-0.1852		0.859	-1.10102		0.859	-0.44923
0.858	-0.18526		0.858	-1.09592		0.858	-0.45056
0.857	-0.18536		0.857	-1.09082		0.857	-0.45143
0.856	-0.18531		0.856	-1.08503		0.856	-0.45276
0.855	-0.18515		0.855	-1.07925		0.855	-0.45337
0.854	-0.18515		0.854	-1.07381		0.854	-0.45515
0.853	-0.1849		0.853	-1.06837		0.853	-0.45597
0.852	-0.18474		0.852	-1.06361		0.852	-0.45663
0.851	-0.18449		0.851	-1.0585		0.851	-0.45847
0.85	-0.18418		0.85	-1.05272		0.85	-0.45939
0.849	-0.18398		0.849	-1.04762		0.849	-0.46046
0.848	-0.18352		0.848	-1.04184		0.848	-0.46163
0.847	-0.18321		0.847	-1.03673		0.847	-0.4627
0.846	-0.18286		0.846	-1.03197		0.846	-0.46398
0.845	-0.18235		0.845	-1.02653		0.845	-0.4652
0.844	-0.18194		0.844	-1.02177		0.844	-0.46668
0.843	-0.18143		0.843	-1.01667		0.843	-0.46847
0.842	-0.18092		0.842	-1.01122		0.842	-0.46872
0.841	-0.18046		0.841	-1.0068		0.841	-0.47031
0.84	-0.17995		0.84	-1.0017		0.84	-0.47143
0.839	-0.17939		0.839	-0.99762		0.839	-0.47199
0.838	-0.17893		0.838	-0.9932		0.838	-0.47327
0.837	-0.17821		0.837	-0.98878		0.837	-0.47434
0.836	-0.17781		0.836	-0.98435		0.836	-0.47541
0.835	-0.17719		0.835	-0.97993		0.835	-0.47653
0.834	-0.17653		0.834	-0.97585		0.834	-0.4773
0.833	-0.17602		0.833	-0.97177		0.833	-0.47811
0.832	-0.17541		0.832	-0.96701		0.832	-0.47959
0.831	-0.1749		0.831	-0.96224		0.831	-0.48112
0.83	-0.17434		0.83	-0.95816		0.83	-0.48291
0.829	-0.17367		0.829	-0.95374		0.829	-0.48418
0.828	-0.17316		0.828	-0.95		0.828	-0.4851
0.827	-0.1726		0.827	-0.94592		0.827	-0.48622
0.826	-0.17204		0.826	-0.94184		0.826	-0.4875
0.825	-0.17158		0.825	-0.93844		0.825	-0.48811
0.824	-0.17092		0.824	-0.93469		0.824	-0.48954
0.823	-0.17046		0.823	-0.93095		0.823	-0.48949
0.822	-0.16995		0.822	-0.92721		0.822	-0.49082
0.821	-0.16934		0.821	-0.92347		0.821	-0.49138
0.82	-0.16888		0.82	-0.91939		0.82	-0.49189
0.819	-0.16842		0.819	-0.91667		0.819	-0.4926
0.818	-0.16801		0.818	-0.91327		0.818	-0.4948
0.817	-0.1675		0.817	-0.9102		0.817	-0.49546
0.816	-0.16694		0.816	-0.90646		0.816	-0.49653
0.815	-0.16648		0.815	-0.90306		0.815	-0.49847
0.814	-0.16612		0.814	-0.9		0.814	-0.49878
0.813	-0.16556		0.813	-0.8966		0.813	-0.49995
0.812	-0.1652		0.812	-0.89388		0.812	-0.50107
0.811	-0.1648		0.811	-0.89082		0.811	-0.50199
0.81	-0.16434		0.81	-0.88776		0.81	-0.50235
0.809	-0.16398		0.809	-0.88469		0.809	-0.50347
0.808	-0.16352		0.808	-0.88197		0.808	-0.50408
0.807	-0.16316		0.807	-0.87925		0.807	-0.5049
0.806	-0.16286		0.806	-0.87653		0.806	-0.50617
0.805	-0.1624		0.805	-0.87347		0.805	-0.50699
0.804	-0.16214		0.804	-0.87109		0.804	-0.50776
0.803	-0.16179		0.803	-0.86871		0.803	-0.50883
0.802	-0.16138		0.802	-0.86599		0.802	-0.50944
0.801	-0.16117		0.801	-0.86327		0.801	-0.51071
0.8	-0.16077		0.8	-0.8602		0.8	-0.51173
0.799	-0.16056		0.799	-0.85782		0.799	-0.51327
0.798	-0.16031		0.798	-0.8551		0.798	-0.51378
0.797	-0.15995		0.797	-0.85238		0.797	-0.51429
0.796	-0.1598		0.796	-0.85034		0.796	-0.51429
0.795	-0.15954		0.795	-0.8483		0.795	-0.5148
0.794	-0.15929		0.794	-0.84558		0.794	-0.51531
0.793	-0.15908		0.793	-0.84354		0.793	-0.51582
0.792	-0.15878		0.792	-0.84116		0.792	-0.51633
0.791	-0.15857		0.791	-0.83878		0.791	-0.51633
0.79	-0.15847		0.79	-0.83673		0.79	-0.51684
0.789	-0.15816		0.789	-0.83469		0.789	-0.51786
0.788	-0.15806		0.788	-0.83265		0.788	-0.51888
0.787	-0.15786		0.787	-0.83027		0.787	-0.5199
0.786	-0.15765		0.786	-0.82789		0.786	-0.52092
0.785	-0.15755		0.785	-0.82585		0.785	-0.52296
0.784	-0.15735		0.784	-0.82415		0.784	-0.52347
0.783	-0.15719		0.783	-0.82211		0.783	-0.525
0.782	-0.15709		0.782	-0.82007		0.782	-0.52602
0.781	-0.15689		0.781	-0.81769		0.781	-0.52653
0.78	-0.15684		0.78	-0.81599		0.78	-0.52704
0.779	-0.15668		0.779	-0.81429		0.779	-0.52755
0.778	-0.15653		0.778	-0.8119		0.778	-0.52755
0.777	-0.15653		0.777	-0.80986		0.777	-0.52806
0.776	-0.15633		0.776	-0.8085		0.776	-0.52857
0.775	-0.15628		0.775	-0.80612		0.775	-0.52857
0.774	-0.15617		0.774	-0.80408		0.774	-0.52908
0.773	-0.15602		0.773	-0.8017		0.773	-0.52959
0.772	-0.15602		0.772	-0.8		0.772	-0.5301
0.771	-0.15597		0.771	-0.79864		0.771	-0.53163
0.77	-0.15582		0.77	-0.79626		0.77	-0.53265
0.769	-0.15582		0.769	-0.79524		0.769	-0.53469
0.768	-0.15571		0.768	-0.79388		0.768	-0.53571
0.767	-0.15571		0.767	-0.79218		0.767	-0.53673
0.766	-0.15571		0.766	-0.79048		0.766	-0.53827
0.765	-0.15551		0.765	-0.78878		0.765	-0.54031
0.764	-0.15556		0.764	-0.78707		0.764	-0.54082
0.763	-0.15551		0.763	-0.78571		0.763	-0.54235
0.762	-0.15541		0.762	-0.78401		0.762	-0.54286
0.761	-0.15551		0.761	-0.78265		0.761	-0.54337
0.76	-0.15541		0.76	-0.78095		0.76	-0.5449
0.759	-0.15541		0.759	-0.77959		0.759	-0.54439
0.758	-0.15546		0.758	-0.77857		0.758	-0.5449
0.757	-0.15531		0.757	-0.77687		0.757	-0.54592
0.756	-0.15541		0.756	-0.77551		0.756	-0.54694
0.755	-0.15541		0.755	-0.77381		0.755	-0.54643
0.754	-0.15536		0.754	-0.77211		0.754	-0.54694
0.753	-0.15541		0.753	-0.77075		0.753	-0.54745
0.752	-0.15536		0.752	-0.76939		0.752	-0.54796
0.751	-0.15536		0.751	-0.76803		0.751	-0.54796
0.75	-0.15546		0.75	-0.76701		0.75	-0.54796
0.749	-0.15541		0.749	-0.76565		0.749	-0.54796
0.748	-0.15551		0.748	-0.76463		0.748	-0.54847
0.747	-0.15551		0.747	-0.76395		0.747	-0.54847
0.746	-0.15546		0.746	-0.76259		0.746	-0.54898
0.745	-0.15561		0.745	-0.76156		0.745	-0.54949
0.744	-0.15551		0.744	-0.7602		0.744	-0.55
0.743	-0.15561		0.743	-0.75918		0.743	-0.54949
0.742	-0.15577		0.742	-0.75884		0.742	-0.55
0.741	-0.15607		0.741	-0.75748		0.741	-0.55051
0.74	-0.15638		0.74	-0.75578		0.74	-0.55102
0.739	-0.15643		0.739	-0.75442		0.739	-0.55102
0.738	-0.15643		0.738	-0.7534		0.738	-0.55051
0.737	-0.15653		0.737	-0.75238		0.737	-0.55204
0.736	-0.15653		0.736	-0.75136		0.736	-0.55102
0.735	-0.15663		0.735	-0.75		0.735	-0.55204
0.734	-0.15673		0.734	-0.74898		0.734	-0.55255
0.733	-0.15673		0.733	-0.74728		0.733	-0.55255
0.732	-0.15689		0.732	-0.7466		0.732	-0.55204
0.731	-0.15694		0.731	-0.74592		0.731	-0.55255
0.73	-0.15699		0.73	-0.74456		0.73	-0.55306
0.729	-0.15714		0.729	-0.74388		0.729	-0.55357
0.728	-0.15719		0.728	-0.74286		0.728	-0.55357
0.727	-0.15724		0.727	-0.74218		0.727	-0.55408
0.726	-0.15745		0.726	-0.7415		0.726	-0.55357
[truncated: 303 more rows]

## Sheet: Fig.2b
	Au		Au/NiFeOOH		Au/CoOOH		Au		Au/NiFeOOH		Au/CoOOH
Potential	Current density	Potential	Current density	Potential	Current density	Potential	Current density	Potential	Current density	Potential	Current density
0.424	-0.18281	0.424	0.09209	0.424	0.08954	1.572	2.59133	1.572	8.92857	1.572	24.4847
0.425	-0.17265	0.425	0.0927	0.425	0.09092	1.571	2.51327	1.571	8.5102	1.571	23.7143
0.426	-0.16372	0.426	0.0925	0.426	0.09342	1.57	2.45204	1.57	8.21939	1.57	23.1888
0.427	-0.15643	0.427	0.09378	0.427	0.09311	1.569	2.39592	1.569	8.15816	1.569	22.6837
0.428	-0.14872	0.428	0.09837	0.428	0.09204	1.568	2.34541	1.568	8.2449	1.568	22.1582
0.429	-0.1424	0.429	0.10311	0.429	0.0948	1.567	2.29949	1.567	8.22959	1.567	21.7653
0.43	-0.13561	0.43	0.10668	0.43	0.09694	1.566	2.25663	1.566	7.98469	1.566	21.449
0.431	-0.12959	0.431	0.10821	0.431	0.09668	1.565	2.21633	1.565	7.63265	1.565	21.0459
0.432	-0.12362	0.432	0.1102	0.432	0.09658	1.564	2.17755	1.564	7.40816	1.564	20.6378
0.433	-0.11847	0.433	0.10888	0.433	0.09954	1.563	2.13929	1.563	7.40816	1.563	20.3622
0.434	-0.11291	0.434	0.10628	0.434	0.10158	1.562	2.10153	1.562	7.4949	1.562	20.0969
0.435	-0.10786	0.435	0.10561	0.435	0.1001	1.561	2.06531	1.561	7.46939	1.561	19.7194
0.436	-0.10378	0.436	0.10444	0.436	0.10071	1.56	2.03112	1.56	7.22449	1.56	19.3827
0.437	-0.0977	0.437	0.1051	0.437	0.10342	1.559	1.99592	1.559	6.92857	1.559	19.1582
0.438	-0.0925	0.438	0.10684	0.438	0.10423	1.558	1.96224	1.558	6.7602	1.558	18.8878
0.439	-0.08709	0.439	0.11036	0.439	0.10316	1.557	1.92857	1.557	6.79592	1.557	18.5357
0.44	-0.08194	0.44	0.1151	0.44	0.10423	1.556	1.89643	1.556	6.87755	1.556	18.2551
0.441	-0.07776	0.441	0.11857	0.441	0.10561	1.555	1.86633	1.555	6.84694	1.555	18.0561
0.442	-0.07321	0.442	0.12056	0.442	0.10495	1.554	1.83673	1.554	6.61735	1.554	17.7806
0.443	-0.06867	0.443	0.12128	0.443	0.10439	1.553	1.80765	1.553	6.36224	1.553	17.449
0.444	-0.06439	0.444	0.12107	0.444	0.10684	1.552	1.78214	1.552	6.22959	1.552	17.2245
0.445	-0.05964	0.445	0.11811	0.445	0.10985	1.551	1.75561	1.551	6.28061	1.551	17.0306
0.446	-0.05612	0.446	0.11612	0.446	0.10954	1.55	1.725	1.55	6.36735	1.55	16.7347
0.447	-0.05143	0.447	0.11643	0.447	0.10969	1.549	1.69643	1.549	6.33673	1.549	16.4388
0.448	-0.04744	0.448	0.11638	0.448	0.11077	1.548	1.66837	1.548	6.12755	1.548	16.25
0.449	-0.04328	0.449	0.11796	0.449	0.1125	1.547	1.64184	1.547	5.90306	1.547	16.051
0.45	-0.03902	0.45	0.12179	0.45	0.11173	1.546	1.61633	1.546	5.79592	1.546	15.7602
0.451	-0.03485	0.451	0.12699	0.451	0.1124	1.545	1.59082	1.545	5.85714	1.545	15.5051
0.452	-0.03099	0.452	0.12969	0.452	0.11577	1.544	1.56633	1.544	5.94898	1.544	15.352
0.453	-0.02733	0.453	0.13214	0.453	0.11714	1.543	1.54082	1.543	5.93367	1.543	15.148
0.454	-0.02322	0.454	0.13403	0.454	0.11684	1.542	1.51531	1.542	5.7449	1.542	14.8469
0.455	-0.01971	0.455	0.13332	0.455	0.11847	1.541	1.4898	1.541	5.54082	1.541	14.6326
0.456	-0.01625	0.456	0.13061	0.456	0.12184	1.54	1.46531	1.54	5.45408	1.54	14.4796
0.457	-0.01264	0.457	0.12776	0.457	0.1223	1.539	1.44031	1.539	5.53571	1.539	14.2449
0.458	-0.00812	0.458	0.12786	0.458	0.1223	1.538	1.41684	1.538	5.63776	1.538	13.9745
0.459	-0.00456	0.459	0.12816	0.459	0.12556	1.537	1.3949	1.537	5.62755	1.537	13.8112
0.46	-0.001	0.46	0.12954	0.46	0.12842	1.536	1.37347	1.536	5.44388	1.536	13.6786
0.461	0.00321	0.461	0.13418	0.461	0.12776	1.535	1.35153	1.535	5.2602	1.535	13.4286
0.462	0.00667	0.462	0.13888	0.462	0.12714	1.534	1.32959	1.534	5.20918	1.534	13.1786
0.463	0.01038	0.463	0.14214	0.463	0.12985	1.533	1.30969	1.533	5.31633	1.533	13.051
0.464	0.01299	0.464	0.14454	0.464	0.13153	1.532	1.28827	1.532	5.41837	1.532	12.9031
0.465	0.0168	0.465	0.14541	0.465	0.13082	1.531	1.26633	1.531	5.40306	1.531	12.648
0.466	0.02036	0.466	0.14515	0.466	0.13311	1.53	1.24592	1.53	5.22959	1.53	12.4388
0.467	0.02412	0.467	0.14214	0.467	0.13679	1.529	1.22347	1.529	5.07908	1.529	12.3214
0.468	0.02763	0.468	0.14	0.468	0.1374	1.528	1.20357	1.528	5.05612	1.528	12.148
0.469	0.03039	0.469	0.13959	0.469	0.1375	1.527	1.18418	1.527	5.18367	1.527	11.898
0.47	0.0336	0.47	0.1399	0.47	0.1399	1.526	1.16633	1.526	5.29082	1.526	11.7245
0.471	0.03646	0.471	0.14133	0.471	0.14332	1.525	1.15	1.525	5.27041	1.525	11.6225
0.472	0.03921	0.472	0.14592	0.472	0.14332	1.524	1.13265	1.524	5.10204	1.524	11.4286
0.473	0.04187	0.473	0.15061	0.473	0.14327	1.523	1.11531	1.523	4.97755	1.523	11.1888
0.474	0.04403	0.474	0.15439	0.474	0.14679	1.522	1.09796	1.522	4.98112	1.522	11.0612
0.475	0.04654	0.475	0.15643	0.475	0.14954	1.521	1.07959	1.521	5.12755	1.521	10.9643
0.476	0.04894	0.476	0.15801	0.476	0.14903	1.52	1.06224	1.52	5.23469	1.52	10.7653
0.477	0.05128	0.477	0.15745	0.477	0.14974	1.519	1.0449	1.519	5.21429	1.519	10.5561
0.478	0.05357	0.478	0.15418	0.478	0.15276	1.518	1.02806	1.518	5.05714	1.518	10.4541
0.479	0.05592	0.479	0.15184	0.479	0.15408	1.517	1.01276	1.517	4.95612	1.517	10.3367
0.48	0.05755	0.48	0.15122	0.48	0.15316	1.516	0.99745	1.516	4.98418	1.516	10.1174
0.481	0.05985	0.481	0.15122	0.481	0.15459	1.515	0.98112	1.515	5.14286	1.515	9.93367
0.482	0.06199	0.482	0.15362	0.482	0.15827	1.514	0.96735	1.514	5.2551	1.514	9.85204
0.483	0.06357	0.483	0.15806	0.483	0.15842	1.513	0.95204	1.513	5.23469	1.513	9.73469
0.484	0.06531	0.484	0.16357	0.484	0.15811	1.512	0.93673	1.512	5.08112	1.512	9.52551
0.485	0.06673	0.485	0.16679	0.485	0.16071	1.511	0.92245	1.511	5.00255	1.511	9.38776
0.486	0.06872	0.486	0.16913	0.486	0.1649	1.51	0.90714	1.51	5.04745	1.51	9.31633
0.487	0.07005	0.487	0.1699	0.487	0.16434	1.509	0.89235	1.509	5.21939	1.509	9.15306
0.488	0.0723	0.488	0.16684	0.488	0.1648	1.508	0.87857	1.508	5.32653	1.508	8.94388
0.489	0.07454	0.489	0.16306	0.489	0.16857	1.507	0.86327	1.507	5.30612	1.507	8.84694
0.49	0.07709	0.49	0.16117	0.49	0.17097	1.506	0.84949	1.506	5.16327	1.506	8.79082
0.491	0.07969	0.491	0.16148	0.491	0.17092	1.505	0.83622	1.505	5.09745	1.505	8.62245
0.492	0.08143	0.492	0.1648	0.492	0.17245	1.504	0.82296	1.504	5.15306	1.504	8.44388
0.493	0.08388	0.493	0.17184	0.493	0.17663	1.503	0.8102	1.503	5.32653	1.503	8.37755
0.494	0.08536	0.494	0.17694	0.494	0.1775	1.502	0.79796	1.502	5.43367	1.502	8.29082
0.495	0.08745	0.495	0.17929	0.495	0.17776	1.501	0.78622	1.501	5.42347	1.501	8.10204
0.496	0.08888	0.496	0.1801	0.496	0.17913	1.5	0.77347	1.5	5.28571	1.5	7.95918
0.497	0.09082	0.497	0.17587	0.497	0.1825	1.499	0.76071	1.499	5.21429	1.499	7.90306
0.498	0.09281	0.498	0.17077	0.498	0.18291	1.498	0.74898	1.498	5.26531	1.498	7.78571
0.499	0.09577	0.499	0.1699	0.499	0.18357	1.497	0.74643	1.497	5.44388	1.497	7.58673
0.5	0.09832	0.5	0.17	0.5	0.18724	1.496	0.74184	1.496	5.55612	1.496	7.48469
0.501	0.10066	0.501	0.1749	0.501	0.19082	1.495	0.72704	1.495	5.54592	1.495	7.44388
0.502	0.10306	0.502	0.18291	0.502	0.19112	1.494	0.71429	1.494	5.40306	1.494	7.31122
0.503	0.10531	0.503	0.1877	0.503	0.19286	1.493	0.70357	1.493	5.32653	1.493	7.14286
0.504	0.10699	0.504	0.18995	0.504	0.19633	1.492	0.69184	1.492	5.36224	1.492	7.07653
0.505	0.10923	0.505	0.1876	0.505	0.19832	1.491	0.67908	1.491	5.53061	1.491	7.02041
0.506	0.11153	0.506	0.18071	0.506	0.19806	1.49	0.66735	1.49	5.65306	1.49	6.86735
0.507	0.11434	0.507	0.1773	0.507	0.20066	1.489	0.6551	1.489	5.64286	1.489	6.71939
0.508	0.11612	0.508	0.17724	0.508	0.20546	1.488	0.64439	1.488	5.4898	1.488	6.68878
0.509	0.11878	0.509	0.18107	0.509	0.20679	1.487	0.63827	1.487	5.39286	1.487	6.61735
0.51	0.12041	0.51	0.18944	0.51	0.20668	1.486	0.62755	1.486	5.40816	1.486	6.43878
0.511	0.12321	0.511	0.19673	0.511	0.21	1.485	0.61837	1.485	5.57143	1.485	6.32653
0.512	0.12515	0.512	0.19934	0.512	0.21423	1.484	0.60714	1.484	5.68878	1.484	6.30102
0.513	0.12679	0.513	0.19684	0.513	0.21413	1.483	0.59643	1.483	5.67857	1.483	6.21939
0.514	0.12821	0.514	0.18923	0.514	0.21597	1.482	0.58724	1.482	5.51531	1.482	6.06122
0.515	0.12969	0.515	0.18577	0.515	0.22077	1.481	0.57602	1.481	5.38776	1.481	5.98469
0.516	0.13133	0.516	0.18628	0.516	0.22454	1.48	0.56633	1.48	5.37755	1.48	5.96429
0.517	0.13291	0.517	0.19148	0.517	0.22556	1.479	0.55561	1.479	5.52551	1.479	5.83163
0.518	0.13449	0.518	0.20189	0.518	0.2273	1.478	0.54592	1.478	5.64286	1.478	5.67857
0.519	0.13648	0.519	0.20765	0.519	0.23087	1.477	0.53724	1.477	5.63776	1.477	5.64796
0.52	0.1376	0.52	0.2102	0.52	0.23429	1.476	0.53061	1.476	5.45408	1.476	5.60714
0.521	0.13898	0.521	0.20485	0.521	0.23551	1.475	0.52602	1.475	5.30102	1.475	5.45408
0.522	0.13995	0.522	0.19689	0.522	0.23985	1.474	0.51735	1.474	5.26531	1.474	5.34184
0.523	0.14071	0.523	0.19531	0.523	0.24551	1.473	0.50908	1.473	5.39796	1.473	5.32653
0.524	0.14214	0.524	0.19684	0.524	0.24781	1.472	0.5	1.472	5.51531	1.472	5.27551
0.525	0.14265	0.525	0.20577	0.525	0.24939	1.471	0.49005	1.471	5.5051	1.471	5.11735
0.526	0.14362	0.526	0.21551	0.526	0.25434	1.47	0.48046	1.47	5.30612	1.47	5.03418
0.527	0.14454	0.527	0.21985	0.527	0.25872	1.469	0.47122	1.469	5.12245	1.469	5.03316
0.528	0.14556	0.528	0.21908	0.528	0.26031	1.468	0.46173	1.468	5.06633	1.468	4.93673
0.529	0.14648	0.529	0.21056	0.529	0.26184	1.467	0.45337	1.467	5.19898	1.467	4.78878
0.53	0.14745	0.53	0.20541	0.53	0.26607	1.466	0.4449	1.466	5.31122	1.466	4.74592
0.531	0.14872	0.531	0.20556	0.531	0.26985	1.465	0.4376	1.465	5.27551	1.465	4.74745
0.532	0.14985	0.532	0.21143	0.532	0.27107	1.464	0.4302	1.464	5.04745	1.464	4.63265
0.533	0.15061	0.533	0.22219	0.533	0.27378	1.463	0.42214	1.463	4.84949	1.463	4.5102
0.534	0.15219	0.534	0.22898	0.534	0.27893	1.462	0.41337	1.462	4.79439	1.462	4.50051
0.535	0.15357	0.535	0.23026	0.535	0.28128	1.461	0.40541	1.461	4.92602	1.461	4.47398
0.536	0.15393	0.536	0.22561	0.536	0.2824	1.46	0.39622	1.46	5.02449	1.46	4.33827
0.537	0.15633	0.537	0.21796	0.537	0.28643	1.459	0.38796	1.459	4.96429	1.459	4.24847
0.538	0.1573	0.538	0.21556	0.538	0.29148	1.458	0.38041	1.458	4.70969	1.458	4.25816
0.539	0.15878	0.539	0.2176	0.539	0.29459	1.457	0.37276	1.457	4.50306	1.457	4.20816
0.54	0.15974	0.54	0.22842	0.54	0.29602	1.456	0.36551	1.456	4.45357	1.456	4.08112
0.541	0.16066	0.541	0.23821	0.541	0.30107	1.455	0.35801	1.455	4.59082	1.455	4.02908
0.542	0.16148	0.542	0.24214	0.542	0.30653	1.454	0.35082	1.454	4.67194	1.454	4.04388
0.543	0.16219	0.543	0.24005	0.543	0.30898	1.453	0.34357	1.453	4.5801	1.453	3.9602
0.544	0.16311	0.544	0.23128	0.544	0.31102	1.452	0.33444	1.452	4.30204	1.452	3.84184
0.545	0.16413	0.545	0.22724	0.545	0.31663	1.451	0.32694	1.451	4.09643	1.451	3.82347
0.546	0.16526	0.546	0.22806	0.546	0.32133	1.45	0.31913	1.45	4.05816	1.45	3.81531
0.547	0.16617	0.547	0.23571	0.547	0.32327	1.449	0.31051	1.449	4.19133	1.449	3.69643
0.548	0.16684	0.548	0.24714	0.548	0.32643	1.448	0.3024	1.448	4.25561	1.448	3.60051
0.549	0.16837	0.549	0.2526	0.549	0.33255	1.447	0.29505	1.447	4.14082	1.447	3.62245
0.55	0.16918	0.55	0.25311	0.55	0.33658	1.446	0.28791	1.446	3.85357	1.446	3.61224
0.551	0.17051	0.551	0.24474	0.551	0.33811	1.445	0.28102	1.445	3.64031	1.445	3.48163
0.552	0.17102	0.552	0.23872	0.552	0.34265	1.444	0.27469	1.444	3.59949	1.444	3.39643
0.553	0.17189	0.553	0.23898	0.553	0.34857	1.443	0.2673	1.443	3.72959	1.443	3.41122
0.554	0.1723	0.554	0.24607	0.554	0.35138	1.442	0.2599	1.442	3.78929	1.442	3.36429
0.555	0.17311	0.555	0.25867	0.555	0.35352	1.441	0.25235	1.441	3.66429	1.441	3.24031
0.556	0.17316	0.556	0.26541	0.556	0.35883	1.44	0.24536	1.44	3.37449	1.44	3.20255
0.557	0.1748	0.557	0.26587	0.557	0.36413	1.439	0.2373	1.439	3.15816	1.439	3.22296
0.558	0.17531	0.558	0.25883	0.558	0.36776	1.438	0.22923	1.438	3.10714	1.438	3.14592
0.559	0.17648	0.559	0.2526	0.559	0.37087	1.437	0.22224	1.437	3.22806	1.437	3.04286
0.56	0.1774	0.56	0.25255	0.56	0.37791	1.436	0.21515	1.436	3.28622	1.436	3.05
0.561	0.17801	0.561	0.25714	0.561	0.38342	1.435	0.2077	1.435	3.175	1.435	3.06327
0.562	0.17944	0.562	0.2699	0.562	0.38602	1.434	0.20087	1.434	2.88265	1.434	2.96276
0.563	0.18056	0.563	0.27776	0.563	0.39005	1.433	0.1926	1.433	2.65408	1.433	2.85714
0.564	0.18082	0.564	0.27939	0.564	0.39602	1.432	0.18474	1.432	2.58571	1.432	2.85408
0.565	0.18265	0.565	0.27347	0.565	0.40026	1.431	0.17714	1.431	2.70816	1.431	2.83673
0.566	0.18362	0.566	0.26551	0.566	0.40357	1.43	0.16893	1.43	2.7699	1.43	2.73163
0.567	0.18439	0.567	0.2649	0.567	0.40929	1.429	0.16133	1.429	2.66173	1.429	2.68469
0.568	0.18587	0.568	0.27005	0.568	0.41663	1.428	0.15393	1.428	2.36122	1.428	2.71173
0.569	0.1876	0.569	0.28276	0.569	0.42051	1.427	0.14633	1.427	2.12857	1.427	2.66582
0.57	0.18883	0.57	0.29082	0.57	0.42367	1.426	0.13888	1.426	2.07041	1.426	2.5648
0.571	0.19036	0.571	0.29281	0.571	0.4302	1.425	0.13199	1.425	2.19796	1.425	2.55102
0.572	0.19173	0.572	0.28546	0.572	0.43617	1.424	0.12571	1.424	2.25918	1.424	2.57398
0.573	0.19235	0.573	0.27801	0.573	0.43944	1.423	0.11974	1.423	2.13571	1.423	2.48367
0.574	0.19347	0.574	0.27776	0.574	0.44311	1.422	0.11184	1.422	1.8352	1.422	2.39235
0.575	0.1949	0.575	0.28582	0.575	0.45026	1.421	0.10393	1.421	1.61173	1.421	2.4148
0.576	0.19577	0.576	0.29878	0.576	0.45582	1.42	0.09577	1.42	1.56531	1.42	2.42245
0.577	0.19724	0.577	0.30633	0.577	0.45878	1.419	0.08745	1.419	1.69847	1.419	2.3199
0.578	0.19888	0.578	0.30719	0.578	0.46434	1.418	0.0799	1.418	1.75714	1.418	2.25459
0.579	0.20087	0.579	0.29878	0.579	0.47117	1.417	0.07092	1.417	1.62092	1.417	2.28673
0.58	0.20255	0.58	0.29306	0.58	0.47628	1.416	0.06449	1.416	1.31531	1.416	2.26531
0.581	0.20383	0.581	0.29474	0.581	0.48077	1.415	0.05745	1.415	1.09643	1.415	2.15204
0.582	0.20541	0.582	0.30403	0.582	0.48745	1.414	0.05005	1.414	1.06531	1.414	2.11378
0.583	0.20714	0.583	0.31755	0.583	0.49439	1.413	0.04228	1.413	1.20561	1.413	2.14286
0.584	0.20832	0.584	0.32485	0.584	0.49929	1.412	0.03495	1.412	1.2602	1.412	2.07398
0.585	0.2098	0.585	0.32464	0.585	0.50357	1.411	0.02708	1.411	1.11582	1.411	1.97653
0.586	0.21071	0.586	0.31474	0.586	0.51071	1.41	0.01901	1.41	0.81173	1.41	1.99439
0.587	0.21209	0.587	0.31066	0.587	0.51786	1.409	0.01013	1.409	0.59847	1.409	2.01786
0.588	0.21398	0.588	0.31342	0.588	0.52194	1.408	0.00105	1.408	0.58418	1.408	1.94184
0.589	0.21541	0.589	0.32704	0.589	0.52704	1.407	-0.00732	1.407	0.7352	1.407	1.85765
0.59	0.21776	0.59	0.34046	0.59	0.5352	1.406	-0.01474	1.406	0.79031	1.406	1.87704
0.591	0.21974	0.591	0.34633	0.591	0.54184	1.405	-0.02116	1.405	0.64031	1.405	1.87755
0.592	0.22128	0.592	0.34133	0.592	0.5449	1.404	-0.02984	1.404	0.33638	1.404	1.78061
0.593	0.22194	0.593	0.33173	0.593	0.55051	1.403	-0.03786	1.403	0.13036	1.403	1.73316
0.594	0.22378	0.594	0.33036	0.594	0.55918	1.402	-0.04559	1.402	0.13429	1.402	1.77398
0.595	0.22561	0.595	0.33806	0.595	0.5648	1.401	-0.05505	1.401	0.29546	1.401	1.73622
0.596	0.22617	0.596	0.35367	0.596	0.56939	1.4	-0.06454	1.4	0.35709	1.4	1.62755
0.597	0.2277	0.597	0.36408	0.597	0.57704	1.399	-0.0727	1.399	0.20214	1.399	1.60867
0.598	0.22954	0.598	0.36699	0.598	0.58571	1.398	-0.0823	1.398	-0.09571	1.398	1.64235
0.599	0.23117	0.599	0.35821	0.599	0.59133	1.397	-0.08954	1.397	-0.295	1.397	1.57296
0.6	0.23321	0.6	0.35179	0.6	0.59745	1.396	-0.09816	1.396	-0.27796	1.396	1.47755
0.601	0.23464	0.601	0.35342	0.601	0.60663	1.395	-0.10612	1.395	-0.10168	1.395	1.49286
0.602	0.23684	0.602	0.36526	0.602	0.61531	1.394	-0.11469	1.394	-0.02818	1.394	1.51122
0.603	0.23811	0.603	0.38026	0.603	0.6199	1.393	-0.12255	1.393	-0.16898	1.393	1.41939
0.604	0.23985	0.604	0.3876	0.604	0.62653	1.392	-0.13107	1.392	-0.45689	1.392	1.36327
0.605	0.24133	0.605	0.3851	0.605	0.63571	1.391	-0.1401	1.391	-0.64184	1.391	1.39541
0.606	0.2424	0.606	0.37561	0.606	0.64286	1.39	-0.14974	1.39	-0.60969	1.39	1.36837
0.607	0.24515	0.607	0.37388	0.607	0.64796	1.389	-0.15939	1.389	-0.41847	1.389	1.26122
0.608	0.2476	0.608	0.38046	0.608	0.65459	1.388	-0.16985	1.388	-0.32612	1.388	1.22704
0.609	0.24959	0.609	0.3976	0.609	0.66378	1.387	-0.1798	1.387	-0.4425	1.387	1.27755
0.61	0.25107	0.61	0.40857	0.61	0.67092	1.386	-0.1877	1.386	-0.69847	1.386	1.23571
0.611	0.25286	0.611	0.41153	0.611	0.67704	1.385	-0.19536	1.385	-0.85561	1.385	1.13776
0.612	0.25515	0.612	0.40168	0.612	0.68571	1.384	-0.20337	1.384	-0.80153	1.384	1.14082
0.613	0.25709	0.613	0.39704	0.613	0.69592	1.383	-0.21214	1.383	-0.59592	1.383	1.16939
0.614	0.25862	0.614	0.40026	0.614	0.70255	1.382	-0.22056	1.382	-0.4848	1.382	1.09592
0.615	0.26	0.615	0.41444	0.615	0.70969	1.381	-0.23107	1.381	-0.56429	1.381	1.01378
0.616	0.26112	0.616	0.43	0.616	0.7199	1.38	-0.24153	1.38	-0.77245	1.38	1.03878
0.617	0.26337	0.617	0.4373	0.617	0.72908	1.379	-0.25163	1.379	-0.88163	1.379	1.05204
0.618	0.26541	0.618	0.43199	0.618	0.73418	1.378	-0.26327	1.378	-0.80102	1.378	0.96173
0.619	0.26689	0.619	0.42378	0.619	0.74133	1.377	-0.27301	1.377	-0.5949	1.377	0.90714
0.62	0.26985	0.62	0.42327	0.62	0.75204	1.376	-0.28168	1.376	-0.4774	1.376	0.94847
0.621	0.27102	0.621	0.43357	0.621	0.76122	1.375	-0.28959	1.375	-0.52551	1.375	0.92806
0.622	0.27306	0.622	0.45204	0.622	0.76786	1.374	-0.29878	1.374	-0.67857	1.374	0.83061
0.623	0.27408	0.623	0.46209	0.623	0.77653	1.373	-0.3074	1.373	-0.74694	1.373	0.80663
0.624	0.27622	0.624	0.4624	0.624	0.78724	1.372	-0.31638	1.372	-0.66735	1.372	0.84847
0.625	0.27821	0.625	0.45286	0.625	0.7949	1.371	-0.32663	1.371	-0.49286	1.371	0.8
0.626	0.28026	0.626	0.4502	0.626	0.80255	1.37	-0.33551	1.37	-0.39755	1.37	0.70612
0.627	0.2824	0.627	0.45582	0.627	0.81276	1.369	-0.34541	1.369	-0.43898	1.369	0.71735
0.628	0.28495	0.628	0.47362	0.628	0.82347	1.368	-0.35531	1.368	-0.56633	1.368	0.7602
0.629	0.28765	0.629	0.48776	0.629	0.83112	1.367	-0.36526	1.367	-0.62602	1.367	0.69286
0.63	0.29031	0.63	0.49327	0.63	0.83929	1.366	-0.3749	1.366	-0.56837	1.366	0.62704
0.631	0.2927	0.631	0.48587	0.631	0.85051	1.365	-0.38306	1.365	-0.43286	1.365	0.66071
0.632	0.29536	0.632	0.4799	0.632	0.86122	1.364	-0.39168	1.364	-0.36036	1.364	0.65816
0.633	0.29719	0.633	0.48117	0.633	0.86837	1.363	-0.40051	1.363	-0.40321	1.363	0.56122
0.634	0.29985	0.634	0.4952	0.634	0.87755	1.362	-0.40954	1.362	-0.52296	1.362	0.51173
0.635	0.30199	0.635	0.51224	0.635	0.8898	1.361	-0.41944	1.361	-0.58367	1.361	0.55408
0.636	0.30434	0.636	0.52143	0.636	0.9	1.36	-0.42872	1.36	-0.53827	1.36	0.54337
0.637	0.3076	0.637	0.5199	0.637	0.90816	1.359	-0.43837	1.359	-0.42276	1.359	0.45015
0.638	0.31005	0.638	0.51071	0.638	0.91837	1.358	-0.44832	1.358	-0.36485	1.358	0.43342
0.639	0.31342	0.639	0.50949	0.639	0.93163	1.357	-0.45821	1.357	-0.41872	1.357	0.47776
0.64	0.31561	0.64	0.51735	0.64	0.94133	1.356	-0.46526	1.356	-0.53469	1.356	0.43189
0.641	0.31852	0.641	0.5352	0.641	0.95	1.355	-0.47209	1.355	-0.58929	1.355	0.35194
0.642	0.32041	0.642	0.54796	0.642	0.96224	1.354	-0.47893	1.354	-0.53929	1.354	0.36745
0.643	0.32291	0.643	0.55306	0.643	0.97449	1.353	-0.48622	1.353	-0.43577	1.353	0.40561
0.644	0.32536	0.644	0.54388	0.644	0.98265	1.352	-0.49403	1.352	-0.39301	1.352	0.33306
0.645	0.32847	0.645	0.53929	0.645	0.99184	1.351	-0.50148	1.351	-0.45934	1.351	0.26878
0.646	0.33071	0.646	0.54286	0.646	1.0051	1.35	-0.50949	1.35	-0.56837	1.35	0.3027
0.647	0.33378	0.647	0.55969	0.647	1.01531	1.349	-0.51735	1.349	-0.61173	1.349	0.31821
0.648	0.33679	0.648	0.57653	0.648	1.02347	1.348	-0.52551	1.348	-0.5551	1.348	0.23429
0.649	0.33903	0.649	0.58673	0.649	1.03367	1.347	-0.53316	1.347	-0.46204	1.347	0.19985
0.65	0.34276	0.65	0.58214	0.65	1.04694	1.346	-0.53929	1.346	-0.43148	1.346	0.26755
0.651	0.34587	0.651	0.57347	0.651	1.05765	1.345	-0.54541	1.345	-0.50255	1.345	0.25964
0.652	0.34867	0.652	0.57449	0.652	1.06684	1.344	-0.55051	1.344	-0.60204	1.344	0.1676
0.653	0.3526	0.653	0.58724	0.653	1.07959	1.343	-0.55663	1.343	-0.64031	1.343	0.15158
0.654	0.3552	0.654	0.60918	0.654	1.09286	1.342	-0.56224	1.342	-0.58265	1.342	0.19969
0.655	0.35801	0.655	0.62296	0.655	1.10357	1.341	-0.56837	1.341	-0.49474	1.341	0.15862
0.656	0.36122	0.656	0.62245	0.656	1.11327	1.34	-0.575	1.34	-0.46837	1.34	0.08015
0.657	0.36434	0.657	0.61327	0.657	1.12653	1.339	-0.58061	1.339	-0.53724	1.339	0.11133
0.658	0.3676	0.658	0.61071	0.658	1.1398	1.338	-0.5852	1.338	-0.63163	1.338	0.14143
0.659	0.37122	0.659	0.62041	0.659	1.15	1.337	-0.59133	1.337	-0.66786	1.337	0.07311
0.66	0.37398	0.66	0.64031	0.66	1.1602	1.336	-0.59541	1.336	-0.61327	1.336	0.02367
0.661	0.37765	0.661	0.65663	0.661	1.17347	1.335	-0.59847	1.335	-0.52908	1.335	0.07276
0.662	0.38046	0.662	0.66173	0.662	1.18724	1.334	-0.60153	1.334	-0.49939	1.334	0.09316
0.663	0.38342	0.663	0.65357	0.663	1.19694	1.333	-0.60357	1.333	-0.56224	1.333	0.02783
0.664	0.38617	0.664	0.65	0.664	1.21071	1.332	-0.60714	1.332	-0.65357	1.332	-0.00271
0.665	0.38949	0.665	0.65561	0.665	1.22551	1.331	-0.61071	1.331	-0.69082	1.331	0.04062
0.666	0.39235	0.666	0.675	0.666	1.23878	1.33	-0.61378	1.33	-0.64082	1.33	0.01469
0.667	0.39577	0.667	0.69388	0.667	1.25	1.329	-0.61786	1.329	-0.55561	1.329	-0.06332
0.668	0.39923	0.668	0.70255	0.668	1.26378	1.328	-0.62092	1.328	-0.52194	1.328	-0.04644
0.669	0.40276	0.669	0.69592	0.669	1.27908	1.327	-0.62245	1.327	-0.58061	1.327	0.00822
0.67	0.40571	0.67	0.68929	0.67	1.29184	1.326	-0.62194	1.326	-0.67245	1.326	-0.03205
0.671	0.40964	0.671	0.69184	0.671	1.30306	1.325	-0.62296	1.325	-0.70663	1.325	-0.09148
0.672	0.41306	0.672	0.71071	0.672	1.31837	1.324	-0.62449	1.324	-0.65357	1.324	-0.05306
0.673	0.41689	0.673	0.73163	0.673	1.33316	1.323	-0.625	1.323	-0.56735	1.323	-0.02512
0.674	0.41944	0.674	0.74337	0.674	1.3449	1.322	-0.625	1.322	-0.5352	1.322	-0.09878
0.675	0.42306	0.675	0.7398	0.675	1.35765	1.321	-0.62602	1.321	-0.59694	1.321	-0.13612
0.676	0.42668	0.676	0.73163	0.676	1.37347	1.32	-0.62602	1.32	-0.68265	1.32	-0.06801
0.677	0.43107	0.677	0.73214	0.677	1.38776	1.319	-0.62704	1.319	-0.71122	1.319	-0.06561
0.678	0.43474	0.678	0.74745	0.678	1.39949	1.318	-0.62704	1.318	-0.65255	1.318	-0.14679
0.679	0.43893	0.679	0.76939	0.679	1.41378	1.317	-0.62551	1.317	-0.56939	1.317	-0.15066
0.68	0.4425	0.68	0.78469	0.68	1.43061	1.316	-0.62449	1.316	-0.54133	1.316	-0.09204
0.681	0.44673	0.681	0.78418	0.681	1.44439	1.315	-0.62296	1.315	-0.60408	1.315	-0.12592
0.682	0.45066	0.682	0.77551	0.682	1.45714	1.314	-0.62041	1.314	-0.68418	1.314	-0.1925
0.683	0.45429	0.683	0.77449	0.683	1.47347	1.313	-0.61735	1.313	-0.70714	1.313	-0.17265
0.684	0.45816	0.684	0.78724	0.684	1.49082	1.312	-0.61582	1.312	-0.64337	1.312	-0.12719
0.685	0.46179	0.685	0.81071	0.685	1.50408	1.311	-0.61378	1.311	-0.56224	1.311	-0.18607
0.686	0.46566	0.686	0.82755	0.686	1.51786	1.31	-0.61224	1.31	-0.5352	1.31	-0.2348
0.687	0.4702	0.687	0.83163	0.687	1.53469	1.309	-0.61071	1.309	-0.59949	1.309	-0.17342
0.688	0.47362	0.688	0.82245	0.688	1.55153	1.308	-0.60918	1.308	-0.67449	1.308	-0.15714
0.689	0.47821	0.689	0.81939	0.689	1.5648	1.307	-0.60561	1.307	-0.69082	1.307	-0.2373
0.69	0.4826	0.69	0.82959	0.69	1.58061	1.306	-0.60306	1.306	-0.62245	1.306	-0.26214
0.691	0.48709	0.691	0.85408	0.691	1.59949	1.305	-0.6	1.305	-0.54286	1.305	-0.19577
0.692	0.49097	0.692	0.87296	0.692	1.6148	1.304	-0.59541	1.304	-0.51939	1.304	-0.19954
0.693	0.4948	0.693	0.8801	0.693	1.62857	1.303	-0.59235	1.303	-0.58418	1.303	-0.28526
0.694	0.49786	0.694	0.87194	0.694	1.64388	1.302	-0.58827	1.302	-0.65357	1.302	-0.28571
0.695	0.50168	0.695	0.86735	0.695	1.66224	1.301	-0.58469	1.301	-0.66429	1.301	-0.23255
0.696	0.50602	0.696	0.87449	0.696	1.67755	1.3	-0.58061	1.3	-0.59388	1.3	-0.27357
0.697	0.5099	0.697	0.89745	0.697	1.69235	1.299	-0.57602	1.299	-0.51633	1.299	-0.33929
0.698	0.51378	0.698	0.91837	0.698	1.7102	1.298	-0.57245	1.298	-0.49648	1.298	-0.30168
0.699	0.51735	0.699	0.92959	0.699	1.73061	1.297	-0.56837	1.297	-0.56071	1.297	-0.25459
0.7	0.52194	0.7	0.92347	0.7	1.74592	1.296	-0.56429	1.296	-0.62347	1.296	-0.31357
0.701	0.52704	0.701	0.91786	0.701	1.76122	1.295	-0.55918	1.295	-0.6301	1.295	-0.36526
0.702	0.5301	0.702	0.92143	0.702	1.77806	1.294	-0.55306	1.294	-0.55714	1.294	-0.31327
0.703	0.53469	0.703	0.94286	0.703	1.79439	1.293	-0.54745	1.293	-0.48245	1.293	-0.29352
0.704	0.53827	0.704	0.96786	0.704	1.80816	1.292	-0.54184	1.292	-0.46429	1.292	-0.36888
0.705	0.54235	0.705	0.98265	0.705	1.82449	1.291	-0.53724	1.291	-0.52551	1.291	-0.39153
0.706	0.54643	0.706	0.9801	0.706	1.84388	1.29	-0.53214	1.29	-0.58418	1.29	-0.33184
0.707	0.55102	0.707	0.97143	0.707	1.86224	1.289	-0.52704	1.289	-0.58929	1.289	-0.34301
0.708	0.55561	0.708	0.97296	0.708	1.87755	1.288	-0.52194	1.288	-0.51633	1.288	-0.41429
0.709	0.56071	0.709	0.99184	0.709	1.89541	1.287	-0.51684	1.287	-0.44347	1.287	-0.40934
0.71	0.56531	0.71	1.01735	0.71	1.91735	1.286	-0.51071	1.286	-0.42372	1.286	-0.35332
0.711	0.57041	0.711	1.03418	0.711	1.9352	1.285	-0.5049	1.285	-0.48102	1.285	-0.40219
0.712	0.57551	0.712	1.03622	0.712	1.95204	1.284	-0.49832	1.284	-0.53724	1.284	-0.48071
0.713	0.58061	0.713	1.02755	0.713	1.97092	1.283	-0.49133	1.283	-0.54031	1.283	-0.44842
0.714	0.58418	0.714	1.02704	0.714	1.99133	1.282	-0.48469	1.282	-0.46883	1.282	-0.40786
0.715	0.58929	0.715	1.04082	0.715	2.00816	1.281	-0.47939	1.281	-0.3952	1.281	-0.47321
0.716	0.59388	0.716	1.06735	0.716	2.025	1.28	-0.47327	1.28	-0.37383	1.28	-0.52755
0.717	0.59898	0.717	1.08827	0.717	2.04592	1.279	-0.4674	1.279	-0.4298	1.279	-0.48709
0.718	0.60459	0.718	1.0949	0.718	2.06633	1.278	-0.46194	1.278	-0.48281	1.278	-0.47133
0.719	0.6102	0.719	1.0852	0.719	2.08367	1.277	-0.45505	1.277	-0.48372	1.277	-0.54694
0.72	0.61531	0.72	1.08265	0.72	2.10204	1.276	-0.44801	1.276	-0.41403	1.276	-0.57551
0.721	0.6199	0.721	1.09388	0.721	2.12398	1.275	-0.44184	1.275	-0.3399	1.275	-0.5199
0.722	0.62449	0.722	1.12194	0.722	2.14388	1.274	-0.43429	1.274	-0.31719	1.274	-0.53265
0.723	0.6301	0.723	1.14337	0.723	2.16122	1.273	-0.4276	1.273	-0.36878	1.273	-0.61327
0.724	0.63418	0.724	1.15306	0.724	2.18163	1.272	-0.42092	1.272	-0.41985	1.272	-0.60153
0.725	0.63929	0.725	1.14541	0.725	2.20408	1.271	-0.41357	1.271	-0.42061	1.271	-0.54643
0.726	0.64388	0.726	1.14184	0.726	2.22398	1.27	-0.4077	1.27	-0.35036	1.27	-0.59388
0.727	0.64847	0.727	1.14949	0.727	2.24184	1.269	-0.40112	1.269	-0.27556	1.269	-0.66429
0.728	0.65408	0.728	1.17449	0.728	2.26327	1.268	-0.39454	1.268	-0.25015	1.268	-0.63316
0.729	0.65969	0.729	1.2	0.729	2.28673	1.267	-0.38663	1.267	-0.30092	1.267	-0.6
0.73	0.6648	0.73	1.21429	0.73	2.30561	1.266	-0.37908	1.266	-0.34964	1.266	-0.6648
0.731	0.67041	0.731	1.20816	0.731	2.325	1.265	-0.37194	1.265	-0.34903	1.265	-0.70714
0.732	0.67551	0.732	1.20204	0.732	2.34745	1.264	-0.36398	1.264	-0.27673	1.264	-0.65663
0.733	0.68112	0.733	1.20765	0.733	2.3699	1.263	-0.35607	1.263	-0.20133	1.263	-0.65459
0.734	0.68622	0.734	1.23316	0.734	2.38878	1.262	-0.34893	1.262	-0.17847	1.262	-0.73724
0.735	0.69184	0.735	1.26071	0.735	2.4102	1.261	-0.34194	1.261	-0.22699	1.261	-0.75051
0.736	0.69694	0.736	1.27704	0.736	2.43418	1.26	-0.33526	1.26	-0.27321	1.26	-0.69745
0.737	0.70255	0.737	1.27398	0.737	2.45561	1.259	-0.3275	1.259	-0.26495	1.259	-0.72245
0.738	0.70816	0.738	1.26633	0.738	2.475	1.258	-0.31934	1.258	-0.18821	1.258	-0.79898
0.739	0.71429	0.739	1.27041	0.739	2.49745	1.257	-0.31189	1.257	-0.11852	1.257	-0.78367
0.74	0.71939	0.74	1.29286	0.74	2.52194	1.256	-0.30342	1.256	-0.10133	1.256	-0.73367
0.741	0.72551	0.741	1.32347	0.741	2.54388	1.255	-0.29439	1.255	-0.15163	1.255	-0.7898
0.742	0.73112	0.742	1.34337	0.742	2.56378	1.254	-0.28577	1.254	-0.18724	1.254	-0.85
0.743	0.73673	0.743	1.34184	0.743	2.58776	1.253	-0.27628	1.253	-0.17041	1.253	-0.80663
0.744	0.74235	0.744	1.33316	0.744	2.61378	1.252	-0.2673	1.252	-0.09199	1.252	-0.78571
0.745	0.74745	0.745	1.33469	0.745	2.63418	1.251	-0.25837	1.251	-0.02859	1.251	-0.85408
0.746	0.75357	0.746	1.35561	0.746	2.6551	1.25	-0.25026	1.25	-0.01695	1.25	-0.8852
0.747	0.75918	0.747	1.38622	0.747	2.68163	1.249	-0.24128	1.249	-0.06561	1.249	-0.83418
0.748	0.7648	0.748	1.40867	0.748	2.70561	1.248	-0.23214	1.248	-0.09189	1.248	-0.83878
0.749	0.77092	0.749	1.4102	0.749	2.72653	1.247	-0.22383	1.247	-0.06959	1.247	-0.91888
0.75	0.77653	0.75	1.40102	0.75	2.74745	1.246	-0.21439	1.246	0.00893	1.246	-0.92449
0.751	0.78214	0.751	1.40102	0.751	2.77245	1.245	-0.20454	1.245	0.06888	1.245	-0.85918
0.752	0.78827	0.752	1.4199	0.752	2.79643	1.244	-0.19515	1.244	0.07995	1.244	-0.89082
0.753	0.79439	0.753	1.45153	0.753	2.81633	1.243	-0.1851	1.243	0.03696	1.243	-0.96327
0.754	0.8	0.754	1.47704	0.754	2.84184	1.242	-0.17536	1.242	0.0156	1.242	-0.94235
0.755	0.80561	0.755	1.48214	0.755	2.86837	1.241	-0.16566	1.241	0.03987	1.241	-0.90102
0.756	0.81071	0.756	1.47245	0.756	2.89031	1.24	-0.15531	1.24	0.11602	1.24	-0.95969
0.757	0.81735	0.757	1.47143	0.757	2.91276	1.239	-0.14444	1.239	0.17653	1.239	-1.01531
0.758	0.82347	0.758	1.48776	0.758	2.93827	1.238	-0.13505	1.238	0.19102	1.238	-0.96684
0.759	0.82959	0.759	1.52041	0.759	2.96378	1.237	-0.1248	1.237	0.15474	1.237	-0.94133
0.76	0.83571	0.76	1.54694	0.76	2.98571	1.236	-0.11296	1.236	0.13648	1.236	-1.01224
0.761	0.84184	0.761	1.55561	0.761	3.00918	1.235	-0.10143	1.235	0.16	1.235	-1.03673
0.762	0.84847	0.762	1.54592	0.762	3.03724	1.234	-0.0899	1.234	0.23684	1.234	-0.97806
0.763	0.8551	0.763	1.54439	0.763	3.06224	1.233	-0.07724	1.233	0.29888	1.233	-0.98724
0.764	0.86122	0.764	1.55816	0.764	3.08469	1.232	-0.065	1.232	0.31862	1.232	-1.05969
0.765	0.86735	0.765	1.59082	0.765	3.10918	1.231	-0.05255	1.231	0.28699	1.231	-1.05357
0.766	0.87296	0.766	1.61888	0.766	3.13724	1.23	-0.04127	1.23	0.27168	1.23	-0.99592
0.767	0.87959	0.767	1.63061	0.767	3.16224	1.229	-0.02873	1.229	0.29893	1.229	-1.03469
0.768	0.88622	0.768	1.62194	0.768	3.18418	1.228	-0.0165	1.228	0.37689	1.228	-1.09898
0.769	0.89286	0.769	1.61888	0.769	3.2102	1.227	-0.00331	1.227	0.44051	1.227	-1.06122
0.77	0.89949	0.77	1.63112	0.77	3.23827	1.226	0.01179	1.226	0.46138	1.226	-1.01684
0.771	0.9051	0.771	1.66378	0.771	3.26276	1.225	0.02658	1.225	0.43281	1.225	-1.07551
0.772	0.91173	0.772	1.69388	0.772	3.28571	1.224	0.04157	1.224	0.42429	1.224	-1.10867
0.773	0.91786	0.773	1.70918	0.773	3.31276	1.223	0.05816	1.223	0.45791	1.223	-1.04541
0.774	0.92449	0.774	1.70102	0.774	3.33929	1.222	0.07423	1.222	0.53724	1.222	-1.025
0.775	0.93061	0.775	1.69592	0.775	3.36378	1.221	0.09046	1.221	0.60153	1.221	-1.09031
0.776	0.93724	0.776	1.70612	0.776	3.38929	1.22	0.10719	1.22	0.62398	1.22	-1.09235
0.777	0.94337	0.777	1.7398	0.777	3.41837	1.219	0.125	1.219	0.60102	1.219	-1.01837
0.778	0.95051	0.778	1.77092	0.778	3.44388	1.218	0.14316	1.218	0.59898	1.218	-1.02602
0.779	0.95765	0.779	1.78673	0.779	3.46735	1.217	0.16092	1.217	0.6398	1.217	-1.08163
0.78	0.9648	0.78	1.78163	0.78	3.4949	1.216	0.18077	1.216	0.72245	1.216	-1.03827
0.781	0.97143	0.781	1.77653	0.781	3.52449	1.215	0.20015	1.215	0.78673	1.215	-0.9648
0.782	0.97857	0.782	1.78316	0.782	3.54949	1.214	0.22138	1.214	0.80969	1.214	-0.99745
0.783	0.98571	0.783	1.81071	0.783	3.57296	1.213	0.24321	1.213	0.79337	1.213	-1.02908
0.784	0.99235	0.784	1.84388	0.784	3.60051	1.212	0.26469	1.212	0.79898	1.212	-0.95663
0.785	0.99796	0.785	1.86429	0.785	3.62959	1.211	0.2876	1.211	0.84592	1.211	-0.89949
0.786	1.00459	0.786	1.85918	0.786	3.6551	1.21	0.31112	1.21	0.93163	1.21	-0.94082
0.787	1.01122	0.787	1.85255	0.787	3.6801	1.209	0.33566	1.209	0.99949	1.209	-0.93316
0.788	1.01786	0.788	1.85867	0.788	3.71071	1.208	0.36133	1.208	1.02398	1.208	-0.82755
0.789	1.02449	0.789	1.89031	0.789	3.74133	1.207	0.38811	1.207	1.01378	1.207	-0.78571
0.79	1.03163	0.79	1.92704	0.79	3.76735	1.206	0.41587	1.206	1.02755	1.206	-0.81224
0.791	1.03827	0.791	1.94898	0.791	3.79439	1.205	0.44531	1.205	1.08163	1.205	-0.75306
0.792	1.04541	0.792	1.94541	0.792	3.82551	1.204	0.47541	1.204	1.16939	1.204	-0.63929
0.793	1.05204	0.793	1.93724	0.793	3.85357	1.203	0.50602	1.203	1.23929	1.203	-0.61122
0.794	1.05867	0.794	1.94439	0.794	3.87908	1.202	0.53673	1.202	1.26735	1.202	-0.6102
0.795	1.0648	0.795	1.97602	0.795	3.90714	1.201	0.56888	1.201	1.26429	1.201	-0.50832
0.796	1.07194	0.796	2.01276	0.796	3.93827	1.2	0.60306	1.2	1.28673	1.2	-0.38046
0.797	1.07857	0.797	2.03571	0.797	3.96531	1.199	0.63827	1.199	1.34898	1.199	-0.35311
0.798	1.08622	0.798	2.03214	0.798	3.99031	1.198	0.67398	1.198	1.44286	1.198	-0.3077
0.799	1.09337	0.799	2.02449	0.799	4.02194	1.197	0.71327	1.197	1.51837	1.197	-0.14653
0.8	1.10051	0.8	2.03061	0.8	4.05306	1.196	0.75459	1.196	1.55357	1.196	-0.01685
0.801	1.10816	0.801	2.06224	0.801	4.07908	1.195	0.79694	1.195	1.55867	1.195	0.03215
0.802	1.11531	0.802	2.10051	0.802	4.1051	1.194	0.84286	1.194	1.5898	1.194	0.13832
0.803	1.12245	0.803	2.125	0.803	4.13673	1.193	0.89031	1.193	1.65918	1.193	0.34219
0.804	1.12908	0.804	2.12245	0.804	4.16684	1.192	0.94031	1.192	1.76173	1.192	0.49612
0.805	1.13622	0.805	2.11429	0.805	4.19133	1.191	0.9949	1.191	1.83878	1.191	0.58724
0.806	1.14337	0.806	2.12092	0.806	4.21837	1.19	1.04745	1.19	1.88367	1.19	0.77551
0.807	1.15	0.807	2.15459	0.807	4.25102	1.189	1.10459	1.189	1.90102	1.189	1.03776
0.808	1.15714	0.808	2.1949	0.808	4.27959	1.188	1.16429	1.188	1.94286	1.188	1.21786
0.809	1.16429	0.809	2.22041	0.809	4.3051	1.187	1.22857	1.187	2.02398	1.187	1.39031
0.81	1.17143	0.81	2.21633	0.81	4.33418	1.186	1.29643	1.186	2.13827	1.186	1.67959
0.811	1.17908	0.811	2.20714	0.811	4.36735	1.185	1.36786	1.185	2.23571	1.185	1.99694
0.812	1.18622	0.812	2.21429	0.812	4.39592	1.184	1.4449	1.184	2.2949	1.184	2.2398
0.813	1.19388	0.813	2.25051	0.813	4.42143	1.183	1.52653	1.183	2.32653	1.183	2.51378
0.814	1.20102	0.814	2.29133	0.814	4.45255	1.182	1.61276	1.182	2.38214	1.182	2.91735
0.815	1.20867	0.815	2.31684	0.815	4.48469	1.181	1.7051	1.181	2.4801	1.181	3.32245
0.816	1.21633	0.816	2.31122	0.816	4.51173	1.18	1.8	1.18	2.61276	1.18	3.66122
0.817	1.22449	0.817	2.30306	0.817	4.53878	1.179	1.90051	1.179	2.72908	1.179	4.09235
0.818	1.23214	0.818	2.31276	0.818	4.57194	1.178	2.0102	1.178	2.80714	1.178	4.64031
0.819	1.24031	0.819	2.35051	0.819	4.60408	1.177	2.12908	1.177	2.85816	1.177	5.14796
0.82	1.24898	0.82	2.39235	0.82	4.63163	1.176	2.25867	1.176	2.93367	1.176	5.63265
0.821	1.25663	0.821	2.41684	0.821	4.6602	1.175	2.3949	1.175	3.05408	1.175	6.25
0.822	1.2648	0.822	2.40969	0.822	4.69337	1.174	2.54133	1.174	3.21276	1.174	6.95408
0.823	1.27245	0.823	2.40204	0.823	4.72347	1.173	2.69745	1.173	3.35918	1.173	7.60714
0.824	1.28061	0.824	2.41378	0.824	4.75051	1.172	2.86429	1.172	3.46837	1.172	8.27551
0.825	1.28827	0.825	2.45459	0.825	4.78112	1.171	3.04286	1.171	3.54541	1.171	9.09184
0.826	1.29592	0.826	2.49745	0.826	4.81429	1.17	3.23469	1.17	3.64898	1.17	9.94898
0.827	1.30408	0.827	2.52041	0.827	4.84184	1.169	3.44082	1.169	3.8051	1.169	10.7347
0.828	1.31224	0.828	2.51224	0.828	4.86939	1.168	3.66122	1.168	4.00306	1.168	11.5867
0.829	1.32041	0.829	2.50561	0.829	4.90204	1.167	3.9	1.167	4.18776	1.167	12.5765
0.83	1.32908	0.83	2.51888	0.83	4.93469	1.166	4.15102	1.166	4.33316	1.166	13.5459
0.831	1.33776	0.831	2.56224	0.831	4.96224	1.165	4.41786	1.165	4.44388	1.165	14.449
0.832	1.34643	0.832	2.60561	0.832	4.99235	1.164	4.70153	1.164	4.58112	1.164	15.4286
0.833	1.35408	0.833	2.62704	0.833	5.02653	1.163	5.00051	1.163	4.77092	1.163	16.5102
0.834	1.36276	0.834	2.61786	0.834	5.05816	1.162	5.32143	1.162	5.01429	1.162	17.5051
0.835	1.37092	0.835	2.61122	0.835	5.0852	1.161	5.66837	1.161	5.25	1.161	18.4235
0.836	1.37857	0.836	2.62806	0.836	5.11735	1.16	6.03571	1.16	5.44388	1.16	19.4337
0.837	1.38724	0.837	2.67347	0.837	5.14796	1.159	6.43878	1.159	5.59184	1.159	20.4745
0.838	1.39592	0.838	2.71684	0.838	5.17857	1.158	6.86735	1.158	5.77551	1.158	21.3775
0.839	1.40357	0.839	2.73776	0.839	5.20918	1.157	7.33673	1.157	6.03061	1.157	22.2245
0.84	1.41276	0.84	2.72857	0.84	5.2398	1.156	7.84694	1.156	6.34694	1.156	23.1378
0.841	1.42143	0.841	2.72347	0.841	5.27551	1.155	8.40306	1.155	6.65306	1.155	24.0204
0.842	1.43112	0.842	2.73929	0.842	5.30612	1.154	8.9949	1.154	6.90306	1.154	24.7245
0.843	1.4398	0.843	2.78367	0.843	5.33163	1.153	9.63776	1.153	7.11224	1.153	25.3725
0.844	1.44898	0.844	2.8301	0.844	5.36735	1.152	10.3214	1.152	7.36735	1.152	26.0714
0.845	1.45714	0.845	2.85408	0.845	5.39796	1.151	11.0663	1.151	7.70918	1.151	26.6786
0.846	1.46684	0.846	2.84439	0.846	5.42857	1.15	11.8725	1.15	8.12245	1.15	27.1327
0.847	1.47602	0.847	2.83878	0.847	5.45918	1.149	12.7296	1.149	8.51531	1.149	27.602
0.848	1.48469	0.848	2.85408	0.848	5.4949	1.148	13.6429	1.148	8.83163	1.148	28.1225
0.849	1.49388	0.849	2.90306	0.849	5.52551	1.147	14.6174	1.147	9.11224	1.147	28.5153
0.85	1.50357	0.85	2.95153	0.85	5.55612	1.146	15.6429	1.146	9.44388	1.146	28.7857
0.851	1.51378	0.851	2.97602	0.851	5.58673	1.145	16.7245	1.145	9.87755	1.145	29.0867
0.852	1.52296	0.852	2.96633	0.852	5.62245	1.144	17.8418	1.144	10.3826	1.144	29.4133
0.853	1.53214	0.853	2.95969	0.853	5.65306	1.143	18.9898	1.143	10.8622	1.143	29.6173
0.854	1.54184	0.854	2.97704	0.854	5.68367	1.142	20.1684	1.142	11.2551	1.142	29.801
0.855	1.55153	0.855	3.02755	0.855	5.71429	1.141	21.3469	1.141	11.5918	1.141	30.1071
0.856	1.56071	0.856	3.07704	0.856	5.75	1.14	22.5204	1.14	11.9898	1.14	30.3775
0.857	1.57041	0.857	3.10255	0.857	5.78061	1.139	23.6684	1.139	12.4898	1.139	30.449
0.858	1.58061	0.858	3.09133	0.858	5.81122	1.138	24.7806	1.138	13.0714	1.138	30.4694
0.859	1.59133	0.859	3.08469	0.859	5.84694	1.137	25.8316	1.137	13.6122	1.137	30.5663
0.86	1.60153	0.86	3.10459	0.86	5.88265	1.136	26.8214	1.136	14.0408	1.136	30.5918
0.861	1.61122	0.861	3.15765	0.861	5.91327	1.135	27.7347	1.135	14.3878	1.135	30.4898
0.862	1.62143	0.862	3.20918	0.862	5.94388	1.134	28.5663	1.134	14.7806	1.134	30.4286
0.863	1.63163	0.863	3.23367	0.863	5.97959	1.133	29.301	1.133	15.2704	1.133	30.449
0.864	1.64133	0.864	3.22194	0.864	6.01531	1.132	29.9388	1.132	15.852	1.132	30.3622
0.865	1.65051	0.865	3.21582	0.865	6.04082	1.131	30.4847	1.131	16.3827	1.131	30.1888
0.866	1.6602	0.866	3.23776	0.866	6.07653	1.13	30.9286	1.13	16.7653	1.13	30.0969
0.867	1.67143	0.867	3.29388	0.867	6.11224	1.129	31.2806	1.129	17.0306	1.129	30.0408
0.868	1.68163	0.868	3.34592	0.868	6.14286	1.128	31.5459	1.128	17.3265	1.128	29.8673
0.869	1.69286	0.869	3.37092	0.869	6.17347	1.127	31.7347	1.127	17.7194	1.127	29.648
0.87	1.70459	0.87	3.35969	0.87	6.20918	1.126	31.8469	1.126	18.2041	1.126	29.5408
0.871	1.71582	0.871	3.35357	0.871	6.2449	1.125	31.8878	1.125	18.6225	1.125	29.4133
0.872	1.72704	0.872	3.37704	0.872	6.27551	1.124	31.8775	1.124	18.8775	1.124	29.1582
0.873	1.73878	0.873	3.4352	0.873	6.30612	1.123	31.8061	1.123	18.9949	1.123	28.9337
0.874	1.75	0.874	3.49031	0.874	6.34184	1.122	31.699	1.122	19.1378	1.122	28.8163
0.875	1.76071	0.875	3.51684	0.875	6.37755	1.121	31.5561	1.121	19.3929	1.121	28.6378
0.876	1.77041	0.876	3.5051	0.876	6.40816	1.12	31.3725	1.12	19.7398	1.12	28.3622
0.877	1.78061	0.877	3.49847	0.877	6.43878	1.119	31.1684	1.119	20.0204	1.119	28.1582
0.878	1.79082	0.878	3.52143	0.878	6.47959	1.118	30.9439	1.118	20.1275	1.118	28.0357
0.879	1.80051	0.879	3.58061	0.879	6.51531	1.117	30.7041	1.117	20.1071	1.117	27.8112
0.88	1.81173	0.88	3.63878	0.88	6.54592	1.116	30.4439	1.116	20.1225	1.116	27.5153
0.881	1.82245	0.881	3.66633	0.881	6.58163	1.115	30.1837	1.115	20.2551	1.115	27.3367
0.882	1.83418	0.882	3.65459	0.882	6.62245	1.114	29.9082	1.114	20.4847	1.114	27.1837
0.883	1.84643	0.883	3.64796	0.883	6.65306	1.113	29.6327	1.113	20.6429	1.113	26.9133
0.884	1.85765	0.884	3.67194	0.884	6.68367	1.112	29.352	1.112	20.6327	1.112	26.6429
0.885	1.8699	0.885	3.73827	0.885	6.72449	1.111	29.0663	1.111	20.5051	1.111	26.4847
0.886	1.88163	0.886	3.80102	0.886	6.7602	1.11	28.7755	1.11	20.4133	1.11	26.301
0.887	1.89388	0.887	3.82959	0.887	6.79082	1.109	28.4898	1.109	20.4541	1.109	25.9949
0.888	1.90663	0.888	3.81735	0.888	6.82143	1.108	28.199	1.108	20.5867	1.108	25.7398
0.889	1.91939	0.889	3.81071	0.889	6.86224	1.107	27.9133	1.107	20.6582	1.107	25.5867
0.89	1.93214	0.89	3.8352	0.89	6.89796	1.106	27.6225	1.106	20.5663	1.106	25.3622
0.891	1.94541	0.891	3.90051	0.891	6.92857	1.105	27.3418	1.105	20.3725	1.105	25.051
0.892	1.95816	0.892	3.96378	0.892	6.96429	1.104	27.0663	1.104	20.2296	1.104	24.8367
0.893	1.97092	0.893	3.99541	0.893	7.0051	1.103	26.7908	1.103	20.2194	1.103	24.6888
0.894	1.98418	0.894	3.98214	0.894	7.04082	1.102	26.5153	1.102	20.301	1.102	24.4388
0.895	1.99694	0.895	3.975	0.895	7.07143	1.101	26.2449	1.101	20.3214	1.101	24.1378
0.896	2.00969	0.896	4.00102	0.896	7.10714	1.1	25.9796	1.1	20.1837	1.1	23.9541
0.897	2.02296	0.897	4.06888	0.897	7.14796	1.099	25.7194	1.099	19.9592	1.099	23.7908
0.898	2.03673	0.898	4.13622	0.898	7.18367	1.098	25.4592	1.098	19.7908	1.098	23.5
0.899	2.05051	0.899	4.16939	0.899	7.21429	1.097	25.2041	1.097	19.7602	1.097	23.2194
0.9	2.06429	0.9	4.15663	0.9	7.2551	1.096	24.949	1.096	19.8163	1.096	23.051
0.901	2.07908	0.901	4.14898	0.901	7.29592	1.095	24.7041	1.095	19.8061	1.095	22.8418
0.902	2.09235	0.902	4.17347	0.902	7.32653	1.094	24.4592	1.094	19.648	1.094	22.5255
0.903	2.10663	0.903	4.24235	0.903	7.35714	1.093	24.2194	1.093	19.4133	1.093	22.2602
0.904	2.12092	0.904	4.31276	0.904	7.39796	1.092	23.9796	1.092	19.2398	1.092	22.0867
0.905	2.13469	0.905	4.34898	0.905	7.43878	1.091	23.7449	1.091	19.199	1.091	21.8367
0.906	2.14949	0.906	4.33776	0.906	7.46939	1.09	23.5102	1.09	19.2347	1.09	21.5153
0.907	2.16429	0.907	4.32857	0.907	7.5051	1.089	23.2806	1.089	19.2143	1.089	21.2908
0.908	2.17959	0.908	4.35306	0.908	7.54592	1.088	23.0561	1.088	19.0561	1.088	21.1173
0.909	2.19439	0.909	4.42704	0.909	7.58673	1.087	22.8316	1.087	18.8214	1.087	20.8367
0.91	2.20969	0.91	4.50102	0.91	7.61735	1.086	22.6173	1.086	18.648	1.086	20.5357
0.911	2.225	0.911	4.5398	0.911	7.65816	1.085	22.4031	1.085	18.602	1.085	20.3469
0.912	2.24082	0.912	4.52755	0.912	7.69898	1.084	22.1939	1.084	18.6225	1.084	20.1531
0.913	2.25612	0.913	4.51786	0.913	7.73469	1.083	21.9898	1.083	18.602	1.083	19.8469
0.914	2.27143	0.914	4.54388	0.914	7.77041	1.082	21.7857	1.082	18.4439	1.082	19.5612
0.915	2.28673	0.915	4.62194	0.915	7.81122	1.081	21.5816	1.081	18.2143	1.081	19.3878
0.916	2.30255	0.916	4.69949	0.916	7.85204	1.08	21.3775	1.08	18.0408	1.08	19.1684
0.917	2.31786	0.917	4.73776	0.917	7.88265	1.079	21.1786	1.079	17.9898	1.079	18.852
0.918	2.33367	0.918	4.72296	0.918	7.91837	1.078	20.9796	1.078	18.0051	1.078	18.6173
0.919	2.35	0.919	4.71276	0.919	7.95918	1.077	20.7908	1.077	17.9796	1.077	18.4592
0.92	2.36684	0.92	4.74541	0.92	8	1.076	20.5969	1.076	17.8316	1.076	18.2092
0.921	2.38418	0.921	4.82755	0.921	8.03061	1.075	20.4082	1.075	17.6173	1.075	17.9133
0.922	2.40102	0.922	4.90663	0.922	8.06633	1.074	20.2245	1.074	17.4439	1.074	17.7143
0.923	2.41837	0.923	4.94082	0.923	8.11224	1.073	20.0408	1.073	17.3878	1.073	17.5459
0.924	2.4352	0.924	4.92347	0.924	8.14796	1.072	19.8622	1.072	17.4031	1.072	17.2806
0.925	2.45255	0.925	4.91633	0.925	8.17857	1.071	19.6786	1.071	17.3725	1.071	17
0.926	2.4699	0.926	4.95357	0.926	8.21429	1.07	19.5	1.07	17.2347	1.07	16.8214
0.927	2.48724	0.927	5.04286	0.927	8.2602	1.069	19.3265	1.069	17.0204	1.069	16.6275
0.928	2.50408	0.928	5.12245	0.928	8.29082	1.068	19.1531	1.068	16.852	1.068	16.3469
0.929	2.52245	0.929	5.15306	0.929	8.32653	1.067	18.9796	1.067	16.7959	1.067	16.102
0.93	2.54031	0.93	5.13776	0.93	8.36735	1.066	18.8112	1.066	16.8112	1.066	15.9541
0.931	2.55867	0.931	5.12755	0.931	8.40816	1.065	18.6429	1.065	16.7857	1.065	15.7551
0.932	2.57653	0.932	5.17347	0.932	8.43878	1.064	18.4796	1.064	16.648	1.064	15.4898
0.933	2.59643	0.933	5.26531	0.933	8.47449	1.063	18.3163	1.063	16.4439	1.063	15.2959
0.934	2.61531	0.934	5.34694	0.934	8.51531	1.062	18.1582	1.062	16.2806	1.062	15.1684
0.935	2.63367	0.935	5.37755	0.935	8.55612	1.061	18	1.061	16.2296	1.061	14.9643
0.936	2.65204	0.936	5.35714	0.936	8.58673	1.06	17.8469	1.06	16.2449	1.06	14.7245
0.937	2.67092	0.937	5.35204	0.937	8.62245	1.059	17.6939	1.059	16.2194	1.059	14.5714
0.938	2.69031	0.938	5.40306	0.938	8.66327	1.058	17.5357	1.058	16.0714	1.058	14.4286
0.939	2.7102	0.939	5.5051	0.939	8.69898	1.057	17.3827	1.057	15.8725	1.057	14.1939
0.94	2.72959	0.94	5.58673	0.94	8.72959	1.056	17.2347	1.056	15.7245	1.056	13.9592
0.941	2.74949	0.941	5.60714	0.941	8.77041	1.055	17.0867	1.055	15.6837	1.055	13.801
0.942	2.76837	0.942	5.58673	0.942	8.81122	1.054	16.9388	1.054	15.699	1.054	13.6174
0.943	2.78776	0.943	5.58673	0.943	8.84694	1.053	16.7959	1.053	15.6633	1.053	13.3571
0.944	2.80918	0.944	5.64796	0.944	8.87755	1.052	16.6531	1.052	15.5102	1.052	13.1174
0.945	2.82857	0.945	5.75	0.945	8.91837	1.051	16.5102	1.051	15.3214	1.051	12.9337
0.946	2.85	0.946	5.83163	0.946	8.95918	1.05	16.3725	1.05	15.1888	1.05	12.699
0.947	2.87143	0.947	5.84694	0.947	8.9898	1.049	16.2296	1.049	15.1582	1.049	12.4286
0.948	2.89235	0.948	5.82143	0.948	9.02551	1.048	16.0918	1.048	15.1684	1.048	12.2296
0.949	2.91378	0.949	5.82653	0.949	9.06633	1.047	15.9541	1.047	15.1275	1.047	12.0561
0.95	2.93622	0.95	5.89796	0.95	9.10204	1.046	15.8163	1.046	14.9796	1.046	11.8163
0.951	2.95867	0.951	6.0051	0.951	9.13265	1.045	15.6786	1.045	14.801	1.045	11.5561
0.952	2.98112	0.952	6.08673	0.952	9.16837	1.044	15.5459	1.044	14.6786	1.044	11.3674
0.953	3.00306	0.953	6.09694	0.953	9.20918	1.043	15.4184	1.043	14.648	1.043	11.1786
0.954	3.02449	0.954	6.07653	0.954	9.2449	1.042	15.2857	1.042	14.6531	1.042	10.9286
0.955	3.04745	0.955	6.08163	0.955	9.27041	1.041	15.1582	1.041	14.6174	1.041	10.7041
0.956	3.0699	0.956	6.15306	0.956	9.31122	1.04	15.0306	1.04	14.4745	1.04	10.5306
0.957	3.09337	0.957	6.26531	0.957	9.35204	1.039	14.9031	1.039	14.3061	1.039	10.3316
0.958	3.11633	0.958	6.35204	0.958	9.38265	1.038	14.7806	1.038	14.1786	1.038	10.0816
0.959	3.14082	0.959	6.36735	0.959	9.41327	1.037	14.6531	1.037	14.1531	1.037	9.87245
0.96	3.16429	0.96	6.34694	0.96	9.45408	1.036	14.5306	1.036	14.1633	1.036	9.69898
0.961	3.18827	0.961	6.35204	0.961	9.4949	1.035	14.4133	1.035	14.1225	1.035	9.47959
0.962	3.21276	0.962	6.42347	0.962	9.52041	1.034	14.2908	1.034	13.9847	1.034	9.2398
0.963	3.23827	0.963	6.53571	0.963	9.55102	1.033	14.1735	1.033	13.8163	1.033	9.04592
0.964	3.26224	0.964	6.62755	0.964	9.59184	1.032	14.0561	1.032	13.7041	1.032	8.87245
0.965	3.28673	0.965	6.64796	0.965	9.62755	1.031	13.9388	1.031	13.6837	1.031	8.65816
0.966	3.31173	0.966	6.62245	0.966	9.65306	1.03	13.8214	1.03	13.6888	1.03	8.44388
0.967	3.33673	0.967	6.62755	0.967	9.68878	1.029	13.7041	1.029	13.648	1.029	8.27551
0.968	3.36224	0.968	6.69898	0.968	9.72959	1.028	13.5867	1.028	13.5102	1.028	8.10204
0.969	3.38929	0.969	6.82143	0.969	9.7602	1.027	13.4745	1.027	13.352	1.027	7.89796
0.97	3.41582	0.97	6.91327	0.97	9.78571	1.026	13.3622	1.026	13.2449	1.026	7.70918
0.971	3.44235	0.971	6.93367	0.971	9.81633	1.025	13.25	1.025	13.2296	1.025	7.55102
0.972	3.4699	0.972	6.90816	0.972	9.85714	1.024	13.1429	1.024	13.2296	1.024	7.38265
0.973	3.49796	0.973	6.91327	0.973	9.88265	1.023	13.0306	1.023	13.1837	1.023	7.18878
0.974	3.525	0.974	6.9949	0.974	9.90816	1.022	12.9184	1.022	13.0459	1.022	7.02551
0.975	3.55153	0.975	7.11735	0.975	9.94898	1.021	12.8163	1.021	12.8929	1.021	6.88776
0.976	3.57806	0.976	7.21939	0.976	9.98469	1.02	12.7092	1.02	12.7959	1.02	6.72959
0.977	3.6051	0.977	7.23469	0.977	10.0102	1.019	12.602	1.019	12.7857	1.019	6.56122
0.978	3.63418	0.978	7.20918	0.978	10.0408	1.018	12.4949	1.018	12.7908	1.018	6.42347
0.979	3.66276	0.979	7.21429	0.979	10.0816	1.017	12.3878	1.017	12.7398	1.017	6.29082
0.98	3.69286	0.98	7.30102	0.98	10.1122	1.016	12.2857	1.016	12.602	1.016	6.13265
0.981	3.72398	0.981	7.43367	0.981	10.1378	1.015	12.1837	1.015	12.4592	1.015	5.98469
0.982	3.75612	0.982	7.53061	0.982	10.1735	1.014	12.0816	1.014	12.3725	1.014	5.86735
0.983	3.78673	0.983	7.54592	0.983	10.2092	1.013	11.9796	1.013	12.3674	1.013	5.75
0.984	3.81786	0.984	7.52041	0.984	10.2398	1.012	11.8826	1.012	12.3674	1.012	5.60714
0.985	3.84745	0.985	7.52551	0.985	10.2653	1.011	11.7806	1.011	12.3112	1.011	5.48469
0.986	3.87755	0.986	7.62245	0.986	10.301	1.01	11.6786	1.01	12.1684	1.01	5.38265
0.987	3.90816	0.987	7.7602	0.987	10.3367	1.009	11.5765	1.009	12.0357	1.009	5.26531
0.988	3.9398	0.988	7.86224	0.988	10.3622	1.008	11.4796	1.008	11.9592	1.008	5.14286
0.989	3.97143	0.989	7.87245	0.989	10.3929	1.007	11.3826	1.007	11.9592	1.007	5.03827
0.99	4.00408	0.99	7.84694	0.99	10.4337	1.006	11.2908	1.006	11.9592	1.006	4.9449
0.991	4.03776	0.991	7.85714	0.991	10.4643	1.005	11.1939	1.005	11.8929	1.005	4.83724
0.992	4.0699	0.992	7.95408	0.992	10.4898	1.004	11.102	1.004	11.75	1.004	4.7301
0.993	4.10408	0.993	8.09694	0.993	10.5255	1.003	11.0102	1.003	11.6225	1.003	4.64235
0.994	4.13673	0.994	8.19898	0.994	10.5663	1.002	10.9184	1.002	11.5612	1.002	4.55663
0.995	4.1699	0.995	8.20918	0.995	10.5918	1.001	10.8214	1.001	11.5612	1.001	4.45918
0.996	4.20153	0.996	8.18367	0.996	10.6174	1	10.7347	1	11.5561	1	4.37041
0.997	4.23622	0.997	8.19898	0.997	10.6582	0.999	10.6429	0.999	11.4898	0.999	4.29796
0.998	4.27041	0.998	8.30102	0.998	10.6939	0.998	10.551	0.998	11.3571	0.998	4.22143
0.999	4.3051	0.999	8.44388	0.999	10.7194	0.997	10.4643	0.997	11.2347	0.997	4.13878
1	4.34082	1	8.55102	1	10.75	0.996	10.3775	0.996	11.1735	0.996	4.0648
1.001	4.37755	1.001	8.56633	1.001	10.7908	0.995	10.2857	0.995	11.1735	0.995	4.00357
1.002	4.4148	1.002	8.53571	1.002	10.8265	0.994	10.199	0.994	11.1684	0.994	3.93367
1.003	4.45051	1.003	8.55102	1.003	10.852	0.993	10.1174	0.993	11.1071	0.993	3.86173
1.004	4.48776	1.004	8.65816	1.004	10.8826	0.992	10.0306	0.992	10.9745	0.992	3.80255
1.005	4.525	1.005	8.80612	1.005	10.9235	0.991	9.94898	0.991	10.8622	0.991	3.74643
1.006	4.56122	1.006	8.91837	1.006	10.9592	0.99	9.86224	0.99	10.801	0.99	3.6801
1.007	4.59898	1.007	8.92857	1.007	10.9847	0.989	9.78571	0.989	10.8061	0.989	3.61888
1.008	4.63776	1.008	8.90306	1.008	11.0204	0.988	9.70408	0.988	10.801	0.988	3.5699
1.009	4.67551	1.009	8.91837	1.009	11.0663	0.987	9.62245	0.987	10.7347	0.987	3.52092
1.01	4.71582	1.01	9.02551	1.01	11.0969	0.986	9.54082	0.986	10.6122	0.986	3.46429
1.011	4.75561	1.011	9.18367	1.011	11.1225	0.985	9.45918	0.985	10.5	0.985	3.41173
1.012	4.7949	1.012	9.29592	1.012	11.1633	0.984	9.38265	0.984	10.449	0.984	3.36939
1.013	4.8352	1.013	9.31122	1.013	11.2041	0.983	9.30612	0.983	10.449	0.983	3.32296
1.014	4.875	1.014	9.28061	1.014	11.2347	0.982	9.22449	0.982	10.4439	0.982	3.27296
1.015	4.91582	1.015	9.29592	1.015	11.2704	0.981	9.14796	0.981	10.3775	0.981	3.23061
1.016	4.95612	1.016	9.40816	1.016	11.3112	0.98	9.07143	0.98	10.2551	0.98	3.19235
1.017	4.99796	1.017	9.57143	1.017	11.352	0.979	8.9949	0.979	10.1531	0.979	3.14949
1.018	5.04031	1.018	9.69388	1.018	11.3775	0.978	8.91837	0.978	10.102	0.978	3.10408
1.019	5.08316	1.019	9.70918	1.019	11.4133	0.977	8.84184	0.977	10.1071	0.977	3.06786
1.02	5.12755	1.02	9.67857	1.02	11.4592	0.976	8.77041	0.976	10.0969	0.976	3.03316
1.021	5.16837	1.021	9.69388	1.021	11.4949	0.975	8.69388	0.975	10.0306	0.975	2.99286
1.022	5.21429	1.022	9.80102	1.022	11.5255	0.974	8.62245	0.974	9.91837	0.974	2.95561
1.023	5.26531	1.023	9.96939	1.023	11.5663	0.973	8.55102	0.973	9.81633	0.973	2.92551
1.024	5.30612	1.024	10.102	1.024	11.6122	0.972	8.47959	0.972	9.77551	0.972	2.89235
1.025	5.35204	1.025	10.1174	1.025	11.648	0.971	8.40816	0.971	9.77551	0.971	2.85459
1.026	5.39796	1.026	10.0867	1.026	11.6735	0.97	8.33673	0.97	9.77041	0.97	2.82143
1.027	5.44388	1.027	10.102	1.027	11.7245	0.969	8.26531	0.969	9.70918	0.969	2.79337
1.028	5.4898	1.028	10.2245	1.028	11.7704	0.968	8.19388	0.968	9.59694	0.968	2.76327
1.029	5.54082	1.029	10.4031	1.029	11.801	0.967	8.12755	0.967	9.5	0.967	2.73112
1.03	5.58673	1.03	10.5357	1.03	11.8367	0.966	8.06122	0.966	9.44898	0.966	2.70357
1.031	5.63776	1.031	10.551	1.031	11.8878	0.965	7.9898	0.965	9.45408	0.965	2.67806
1.032	5.68878	1.032	10.5153	1.032	11.9337	0.964	7.92347	0.964	9.44898	0.964	2.64694
1.033	5.73469	1.033	10.5357	1.033	11.9643	0.963	7.85714	0.963	9.38776	0.963	2.61684
1.034	5.78571	1.034	10.6786	1.034	12.0051	0.962	7.79082	0.962	9.28061	0.962	2.59388
1.035	5.83673	1.035	10.8571	1.035	12.0561	0.961	7.72449	0.961	9.18878	0.961	2.57041
1.036	5.88776	1.036	10.9898	1.036	12.0969	0.96	7.65816	0.96	9.14286	0.96	2.54235
1.037	5.93878	1.037	10.9898	1.037	12.1326	0.959	7.59184	0.959	9.14286	0.959	2.51684
1.038	5.9898	1.038	10.9592	1.038	12.1837	0.958	7.52551	0.958	9.13776	0.958	2.49643
1.039	6.04082	1.039	10.9898	1.039	12.2347	0.957	7.46429	0.957	9.08673	0.957	2.47296
1.04	6.09694	1.04	11.1429	1.04	12.2755	0.956	7.40306	0.956	8.97959	0.956	2.44694
1.041	6.14796	1.041	11.3316	1.041	12.3163	0.955	7.34184	0.955	8.88776	0.955	2.42551
1.042	6.20408	1.042	11.4592	1.042	12.3725	0.954	7.28061	0.954	8.84184	0.954	2.40663
1.043	6.2602	1.043	11.4541	1.043	12.4286	0.953	7.21939	0.953	8.84694	0.953	2.38418
1.044	6.31633	1.044	11.4235	1.044	12.4694	0.952	7.15816	0.952	8.84184	0.952	2.36122
1.045	6.37245	1.045	11.4592	1.045	12.5204	0.951	7.09694	0.951	8.79082	0.951	2.34235
1.046	6.42347	1.046	11.6225	1.046	12.5867	0.95	7.03571	0.95	8.68878	0.95	2.32398
1.047	6.47959	1.047	11.8163	1.047	12.6429	0.949	6.97959	0.949	8.60204	0.949	2.30255
1.048	6.53571	1.048	11.9439	1.048	12.6837	0.948	6.91837	0.948	8.55612	0.948	2.28163
1.049	6.59694	1.049	11.9388	1.049	12.7398	0.947	6.86224	0.947	8.56122	0.947	2.26429
1.05	6.65306	1.05	11.9082	1.05	12.8112	0.946	6.80612	0.946	8.55612	0.946	2.24643
1.051	6.71429	1.051	11.949	1.051	12.8622	0.945	6.75	0.945	8.5051	0.945	2.225
1.052	6.77551	1.052	12.1174	1.052	12.9133	0.944	6.69388	0.944	8.40816	0.944	2.20663
1.053	6.83673	1.053	12.3163	1.053	12.9847	0.943	6.63776	0.943	8.32653	0.943	2.19133
1.054	6.89286	1.054	12.4439	1.054	13.0561	0.942	6.58163	0.942	8.28061	0.942	2.17296
1.055	6.95408	1.055	12.4388	1.055	13.1122	0.941	6.52551	0.941	8.29082	0.941	2.15255
1.056	7.01531	1.056	12.4082	1.056	13.1735	0.94	6.46939	0.94	8.28061	0.94	2.13571
1.057	7.08163	1.057	12.449	1.057	13.2551	0.939	6.41837	0.939	8.22959	0.939	2.12194
1.058	7.14286	1.058	12.6225	1.058	13.3265	0.938	6.36224	0.938	8.13776	0.938	2.10459
1.059	7.20408	1.059	12.8316	1.059	13.3878	0.937	6.31122	0.937	8.05612	0.937	2.08673
1.06	7.27041	1.06	12.9592	1.06	13.4592	0.936	6.2602	0.936	8.02551	0.936	2.07296
1.061	7.33673	1.061	12.949	1.061	13.5459	0.935	6.20408	0.935	8.03061	0.935	2.05816
1.062	7.40306	1.062	12.9184	1.062	13.6225	0.934	6.15306	0.934	8.02041	0.934	2.0398
1.063	7.46939	1.063	12.9694	1.063	13.6939	0.933	6.10204	0.933	7.96429	0.933	2.02347
1.064	7.53571	1.064	13.1582	1.064	13.7806	0.932	6.05102	0.932	7.87245	0.932	2.01071
1.065	7.60204	1.065	13.3674	1.065	13.8775	0.931	6	0.931	7.80102	0.931	1.99694
1.066	7.67347	1.066	13.5	1.066	13.9541	0.93	5.95408	0.93	7.77041	0.93	1.9801
1.067	7.7398	1.067	13.4847	1.067	14.0357	0.929	5.90306	0.929	7.77551	0.929	1.96684
1.068	7.81122	1.068	13.4541	1.068	14.1378	0.928	5.85204	0.928	7.76531	0.928	1.95459
1.069	7.88265	1.069	13.5051	1.069	14.2449	0.927	5.80612	0.927	7.70408	0.927	1.94031
1.07	7.95408	1.07	13.7041	1.07	14.3265	0.926	5.7602	0.926	7.61735	0.926	1.92398
1.071	8.03061	1.071	13.9235	1.071	14.4235	0.925	5.70918	0.925	7.55102	0.925	1.91173
1.072	8.10204	1.072	14.051	1.072	14.5459	0.924	5.66327	0.924	7.52551	0.924	1.89898
1.073	8.17347	1.073	14.0255	1.073	14.6582	0.923	5.61735	0.923	7.53061	0.923	1.88418
1.074	8.25	1.074	14	1.074	14.75	0.922	5.57143	0.922	7.52041	0.922	1.8699
1.075	8.32143	1.075	14.0612	1.075	14.8674	0.921	5.52551	0.921	7.46429	0.921	1.85867
1.076	8.39796	1.076	14.2704	1.076	15.0051	0.92	5.47959	0.92	7.38265	0.92	1.84694
1.077	8.46939	1.077	14.4898	1.077	15.1225	0.919	5.43367	0.919	7.31633	0.919	1.83214
1.078	8.54592	1.078	14.6174	1.078	15.2398	0.918	5.38776	0.918	7.29082	0.918	1.81939
1.079	8.62245	1.079	14.5918	1.079	15.3826	0.917	5.34184	0.917	7.29592	0.917	1.8102
1.08	8.69898	1.08	14.5612	1.08	15.5357	0.916	5.30102	0.916	7.28571	0.916	1.79898
1.081	8.77551	1.081	14.6275	1.081	15.6633	0.915	5.2551	0.915	7.23469	0.915	1.78673
1.082	8.85714	1.082	14.8418	1.082	15.801	0.914	5.21429	0.914	7.15306	0.914	1.77704
1.083	8.93878	1.083	15.0714	1.083	15.9745	0.913	5.17347	0.913	7.09184	0.913	1.76837
1.084	9.01531	1.084	15.199	1.084	16.1429	0.912	5.13265	0.912	7.07143	0.912	1.75663
1.085	9.09694	1.085	15.1735	1.085	16.2908	0.911	5.08673	0.911	7.07653	0.911	1.74337
1.086	9.17857	1.086	15.1429	1.086	16.4541	0.91	5.04592	0.91	7.06122	0.91	1.73265
1.087	9.2551	1.087	15.2143	1.087	16.6531	0.909	5.0051	0.909	7.0102	0.909	1.72296
1.088	9.33673	1.088	15.4337	1.088	16.8418	0.908	4.96173	0.908	6.93367	0.908	1.70918
1.089	9.42347	1.089	15.6735	1.089	17.0102	0.907	4.92194	0.907	6.87755	0.907	1.69643
1.09	9.5051	1.09	15.8061	1.09	17.2092	0.906	4.88316	0.906	6.85714	0.906	1.68776
1.091	9.59184	1.091	15.7806	1.091	17.4388	0.905	4.84388	0.905	6.86224	0.905	1.67755
1.092	9.67857	1.092	15.7449	1.092	17.6429	0.904	4.80612	0.904	6.85204	0.904	1.66531
1.093	9.76531	1.093	15.8214	1.093	17.8367	0.903	4.76888	0.903	6.79592	0.903	1.65459
1.094	9.84184	1.094	16.0459	1.094	18.0765	0.902	4.73061	0.902	6.72449	0.902	1.64541
1.095	9.92857	1.095	16.2908	1.095	18.3316	0.901	4.69184	0.901	6.67347	0.901	1.63418
1.096	10.0153	1.096	16.4286	1.096	18.5561	0.9	4.65459	0.9	6.65816	0.9	1.62245
1.097	10.102	1.097	16.4031	1.097	18.7857	0.899	4.61684	0.899	6.66327	0.899	1.61276
1.098	10.1888	1.098	16.3673	1.098	19.0663	0.898	4.57806	0.898	6.64796	0.898	1.60408
1.099	10.2806	1.099	16.4388	1.099	19.3469	0.897	4.54133	0.897	6.59694	0.897	1.59337
1.1	10.3725	1.1	16.6684	1.1	19.5918	0.896	4.5051	0.896	6.52551	0.896	1.58163
1.101	10.4643	1.101	16.9184	1.101	19.8673	0.895	4.46837	0.895	6.47959	0.895	1.57296
1.102	10.5561	1.102	17.0612	1.102	20.1939	0.894	4.43367	0.894	6.46939	0.894	1.56327
1.103	10.648	1.103	17.0357	1.103	20.4949	0.893	4.39847	0.893	6.46939	0.893	1.55153
1.104	10.7398	1.104	17	1.104	20.7653	0.892	4.36276	0.892	6.45408	0.892	1.54133
1.105	10.8316	1.105	17.0714	1.105	21.0816	0.891	4.32806	0.891	6.40306	0.891	1.53367
1.106	10.9286	1.106	17.3061	1.106	21.4337	0.89	4.29388	0.89	6.33673	0.89	1.52398
1.107	11.0204	1.107	17.5612	1.107	21.75	0.889	4.25918	0.889	6.29592	0.889	1.51224
1.108	11.1174	1.108	17.7092	1.108	22.0459	0.888	4.22449	0.888	6.28571	0.888	1.50408
1.109	11.2092	1.109	17.6837	1.109	22.4082	0.887	4.19184	0.887	6.29082	0.887	1.49592
1.11	11.3112	1.11	17.648	1.11	22.7806	0.886	4.15918	0.886	6.27041	0.886	1.48622
1.111	11.4082	1.111	17.7143	1.111	23.0969	0.885	4.12602	0.885	6.21939	0.885	1.47551
1.112	11.5102	1.112	17.9541	1.112	23.4337	0.884	4.09388	0.884	6.15816	0.884	1.46735
1.113	11.6071	1.113	18.2143	1.113	23.8316	0.883	4.06173	0.883	6.11735	0.883	1.45918
1.114	11.7092	1.114	18.3725	1.114	24.2347	0.882	4.02959	0.882	6.11224	0.882	1.44796
1.115	11.8112	1.115	18.3469	1.115	24.5816	0.881	3.99643	0.881	6.11224	0.881	1.43929
1.116	11.9133	1.116	18.3061	1.116	24.9643	0.88	3.96429	0.88	6.09184	0.88	1.43214
1.117	12.0153	1.117	18.3725	1.117	25.4235	0.879	3.93316	0.879	6.04082	0.879	1.42398
1.118	12.1122	1.118	18.6173	1.118	25.8316	0.878	3.90204	0.878	5.98469	0.878	1.41327
1.119	12.2194	1.119	18.8878	1.119	26.1888	0.877	3.87092	0.877	5.94898	0.877	1.4051
1.12	12.3214	1.12	19.051	1.12	26.6071	0.876	3.84031	0.876	5.94388	0.876	1.39847
1.121	12.4286	1.121	19.0204	1.121	27.0663	0.875	3.81071	0.875	5.94388	0.875	1.3898
1.122	12.5357	1.122	18.9745	1.122	27.4541	0.874	3.78112	0.874	5.92857	0.874	1.3801
1.123	12.6378	1.123	19.0459	1.123	27.8265	0.873	3.75	0.873	5.87755	0.873	1.37347
1.124	12.7449	1.124	19.3061	1.124	28.2755	0.872	3.71837	0.872	5.82653	0.872	1.36684
1.125	12.8469	1.125	19.5867	1.125	28.7398	0.871	3.68776	0.871	5.79082	0.871	1.35765
1.126	12.9541	1.126	19.7398	1.126	29.1225	0.87	3.65867	0.87	5.79082	0.87	1.34847
1.127	13.0663	1.127	19.6939	1.127	29.5153	0.869	3.62908	0.869	5.78571	0.869	1.34184
1.128	13.1735	1.128	19.648	1.128	30.0051	0.868	3.60051	0.868	5.77041	0.868	1.33367
1.129	13.2806	1.129	19.7398	1.129	30.4592	0.867	3.57296	0.867	5.72449	0.867	1.32449
1.13	13.3929	1.13	20.0255	1.13	30.8418	0.866	3.54592	0.866	5.67347	0.866	1.31684
1.131	13.5051	1.131	20.3061	1.131	31.2755	0.865	3.51888	0.865	5.64286	0.865	1.3102
1.132	13.6225	1.132	20.4337	1.132	31.7806	0.864	3.49235	0.864	5.63776	0.864	1.30306
1.133	13.7347	1.133	20.3775	1.133	32.2296	0.863	3.4648	0.863	5.63776	0.863	1.29388
1.134	13.852	1.134	20.3418	1.134	32.6174	0.862	3.43776	0.862	5.62245	0.862	1.28622
1.135	13.9643	1.135	20.4541	1.135	33.0918	0.861	3.41122	0.861	5.57653	0.861	1.2801
1.136	14.0765	1.136	20.75	1.136	33.5969	0.86	3.3852	0.86	5.52551	0.86	1.27143
1.137	14.1939	1.137	21.0255	1.137	34.0153	0.859	3.35816	0.859	5.5	0.859	1.26276
1.138	14.3112	1.138	21.1327	1.138	34.4235	0.858	3.33316	0.858	5.4949	0.858	1.25612
1.139	14.4235	1.139	21.0612	1.139	34.9337	0.857	3.30765	0.857	5.4949	0.857	1.25
1.14	14.5459	1.14	21.0357	1.14	35.4388	0.856	3.28214	0.856	5.47959	0.856	1.24082
1.141	14.6633	1.141	21.1837	1.141	35.8622	0.855	3.25765	0.855	5.43367	0.855	1.23265
1.142	14.7857	1.142	21.4898	1.142	36.3061	0.854	3.23265	0.854	5.39286	0.854	1.22653
1.143	14.9031	1.143	21.7551	1.143	36.8418	0.853	3.20765	0.853	5.36224	0.853	1.2199
1.144	15.0255	1.144	21.8418	1.144	37.3367	0.852	3.18418	0.852	5.36224	0.852	1.21071
1.145	15.148	1.145	21.7704	1.145	37.75	0.851	3.1602	0.851	5.36224	0.851	1.20357
1.146	15.2704	1.146	21.75	1.146	38.2398	0.85	3.13673	0.85	5.34694	0.85	1.19796
1.147	15.3878	1.147	21.9082	1.147	38.7959	0.849	3.11224	0.849	5.30102	0.849	1.19133
1.148	15.5153	1.148	22.2194	1.148	39.2653	0.848	3.08878	0.848	5.2602	0.848	1.18265
1.149	15.6378	1.149	22.4796	1.149	39.7041	0.847	3.06582	0.847	5.23469	0.847	1.17602
1.15	15.7653	1.15	22.5612	1.15	40.2398	0.846	3.04286	0.846	5.23469	0.846	1.17041
1.151	15.898	1.151	22.4847	1.151	40.8061	0.845	3.02041	0.845	5.23469	0.845	1.16276
1.152	16.0255	1.152	22.4694	1.152	41.2755	0.844	2.99796	0.844	5.21939	0.844	1.1551
1.153	16.1531	1.153	22.6225	1.153	41.7347	0.843	2.97551	0.843	5.17857	0.843	1.14949
1.154	16.2806	1.154	22.9337	1.154	42.301	0.842	2.95357	0.842	5.13776	0.842	1.14439
1.155	16.4082	1.155	23.2041	1.155	42.8622	0.841	2.93163	0.841	5.11224	0.841	1.13724
1.156	16.5357	1.156	23.2908	1.156	43.3214	0.84	2.90969	0.84	5.11224	0.84	1.1301
1.157	16.6633	1.157	23.2194	1.157	43.8316	0.839	2.88827	0.839	5.11224	0.839	1.12449
1.158	16.7908	1.158	23.1939	1.158	44.4439	0.838	2.86735	0.838	5.09643	0.838	1.11837
1.159	16.9235	1.159	23.3367	1.159	44.9949	0.837	2.84541	0.837	5.05714	0.837	1.1102
1.16	17.0561	1.16	23.6531	1.16	45.4745	0.836	2.82398	0.836	5.01888	0.836	1.10459
1.161	17.1888	1.161	23.9337	1.161	46.0357	0.835	2.80306	0.835	4.99643	0.835	1.09898
1.162	17.3214	1.162	24.0306	1.162	46.6582	0.834	2.78316	0.834	4.99694	0.834	1.09184
1.163	17.4541	1.163	23.9541	1.163	47.1939	0.833	2.76378	0.833	4.99643	0.833	1.08367
1.164	17.5918	1.164	23.9235	1.164	47.6939	0.832	2.7449	0.832	4.97959	0.832	1.07806
1.165	17.7245	1.165	24.0765	1.165	48.301	0.831	2.72551	0.831	4.93878	0.831	1.07245
1.166	17.852	1.166	24.398	1.166	48.9337	0.83	2.70612	0.83	4.90306	0.83	1.06531
1.167	17.9847	1.167	24.6786	1.167	49.4643	0.829	2.68571	0.829	4.88418	0.829	1.05816
1.168	18.1173	1.168	24.7602	1.168	49.9949	0.828	2.66633	0.828	4.88724	0.828	1.05255
1.169	18.2551	1.169	24.6786	1.169	50.6378	0.827	2.64643	0.827	4.88418	0.827	1.04745
1.17	18.3929	1.17	24.648	1.17	51.2755	0.826	2.62704	0.826	4.86582	0.826	1.0398
1.171	18.5306	1.171	24.8112	1.171	51.7857	0.825	2.60765	0.825	4.82755	0.825	1.03316
1.172	18.6684	1.172	25.1429	1.172	52.3469	0.824	2.58878	0.824	4.79541	0.824	1.02857
1.173	18.8061	1.173	25.4184	1.173	53.0612	0.823	2.5699	0.823	4.77959	0.823	1.02296
1.174	18.9439	1.174	25.4847	1.174	53.6735	0.822	2.55102	0.822	4.78214	0.822	1.01582
1.175	19.0816	1.175	25.398	1.175	54.1837	0.821	2.53316	0.821	4.7801	0.821	1.01071
1.176	19.2194	1.176	25.3725	1.176	54.8469	0.82	2.5148	0.82	4.76071	0.82	1.00561
1.177	19.3571	1.177	25.551	1.177	55.5612	0.819	2.49643	0.819	4.72296	0.819	0.99949
1.178	19.5	1.178	25.8827	1.178	56.1225	0.818	2.47755	0.818	4.69031	0.818	0.99184
1.179	19.6378	1.179	26.1531	1.179	56.6837	0.817	2.45918	0.817	4.675	0.817	0.98571
1.18	19.7857	1.18	26.2041	1.18	57.3469	0.816	2.44133	0.816	4.67653	0.816	0.98112
1.181	19.9286	1.181	26.1122	1.181	58.0612	0.815	2.42347	0.815	4.675	0.815	0.97398
1.182	20.0714	1.182	26.0969	1.182	58.6225	0.814	2.40561	0.814	4.65714	0.814	0.96684
1.183	20.2143	1.183	26.2908	1.183	59.2347	0.813	2.38878	0.813	4.62041	0.813	0.96224
1.184	20.352	1.184	26.6327	1.184	59.949	0.812	2.37143	0.812	4.58878	0.812	0.95612
1.185	20.4949	1.185	26.8929	1.185	60.6122	0.811	2.35408	0.811	4.57347	0.811	0.94898
1.186	20.6327	1.186	26.9286	1.186	61.1735	0.81	2.33673	0.81	4.57704	0.81	0.94286
1.187	20.7755	1.187	26.8316	1.187	61.8367	0.809	2.31939	0.809	4.57296	0.809	0.93827
1.188	20.9133	1.188	26.8163	1.188	62.551	0.808	2.30255	0.808	4.55459	0.808	0.93316
1.189	21.0561	1.189	27.0255	1.189	63.2143	0.807	2.28571	0.807	4.51837	0.807	0.92551
1.19	21.199	1.19	27.3673	1.19	63.7755	0.806	2.26888	0.806	4.48929	0.806	0.92041
1.191	21.3418	1.191	27.6225	1.191	64.4898	0.805	2.25255	0.805	4.47551	0.805	0.91582
1.192	21.4847	1.192	27.6429	1.192	65.2041	0.804	2.23622	0.804	4.47857	0.804	0.90969
1.193	21.6275	1.193	27.5408	1.193	65.8163	0.803	2.21939	0.803	4.47449	0.803	0.90255
1.194	21.7704	1.194	27.5357	1.194	66.4286	0.802	2.20357	0.802	4.4551	0.802	0.89847
1.195	21.9133	1.195	27.7551	1.195	67.1429	0.801	2.18724	0.801	4.41888	0.801	0.89388
1.196	22.051	1.196	28.0969	1.196	67.8571	0.8	2.17041	0.8	4.39133	0.8	0.88776
1.197	22.1888	1.197	28.3418	1.197	68.4694	0.799	2.15357	0.799	4.37857	0.799	0.88163
1.198	22.3316	1.198	28.352	1.198	69.1326	0.798	2.13673	0.798	4.38214	0.798	0.87755
1.199	22.4694	1.199	28.25	1.199	69.8469	0.797	2.12092	0.797	4.37857	0.797	0.87245
1.2	22.6071	1.2	28.25	1.2	70.5612	0.796	2.1051	0.796	4.35663	0.796	0.86531
1.201	22.75	1.201	28.4745	1.201	71.1225	0.795	2.08929	0.795	4.32092	0.795	0.8602
1.202	22.8878	1.202	28.8112	1.202	71.8367	0.794	2.07398	0.794	4.2949	0.794	0.85612
1.203	23.0255	1.203	29.051	1.203	72.602	0.793	2.05816	0.793	4.28316	0.793	0.85102
1.204	23.1633	1.204	29.051	1.204	73.2653	0.792	2.04337	0.792	4.28673	0.792	0.84388
1.205	23.301	1.205	28.949	1.205	73.8775	0.791	2.02755	0.791	4.28214	0.791	0.83929
1.206	23.4388	1.206	28.9439	1.206	74.5918	0.79	2.01224	0.79	4.2602	0.79	0.8352
1.207	23.5714	1.207	29.1735	1.207	75.3061	0.789	1.99745	0.789	4.22398	0.789	0.82857
1.208	23.7092	1.208	29.5102	1.208	75.9694	0.788	1.98265	0.788	4.19898	0.788	0.82245
1.209	23.8469	1.209	29.7449	1.209	76.5816	0.787	1.96837	0.787	4.19031	0.787	0.81837
1.21	23.9898	1.21	29.7398	1.21	77.2959	0.786	1.95306	0.786	4.19388	0.786	0.81327
1.211	24.1275	1.211	29.6275	1.211	78.0102	0.785	1.93827	0.785	4.18827	0.785	0.80714
1.212	24.2653	1.212	29.6275	1.212	78.6225	0.784	1.92398	0.784	4.16531	0.784	0.80153
1.213	24.4031	1.213	29.8571	1.213	79.2347	0.783	1.90867	0.783	4.13061	0.783	0.79796
1.214	24.5357	1.214	30.1888	1.214	79.949	0.782	1.89439	0.782	4.10612	0.782	0.79235
1.215	24.6735	1.215	30.4133	1.215	80.6122	0.781	1.8801	0.781	4.09949	0.781	0.78622
1.216	24.8061	1.216	30.4031	1.216	81.2245	0.78	1.8648	0.78	4.10357	0.78	0.78112
1.217	24.9388	1.217	30.2908	1.217	81.8367	0.779	1.85102	0.779	4.09592	0.779	0.77755
1.218	25.0714	1.218	30.2806	1.218	82.602	0.778	1.83622	0.778	4.07041	0.778	0.77245
1.219	25.2092	1.219	30.5051	1.219	83.2143	0.777	1.82245	0.777	4.03724	0.777	0.76582
1.22	25.3418	1.22	30.8316	1.22	83.7755	0.776	1.80918	0.776	4.01429	0.776	0.76122
1.221	25.4796	1.221	31.0561	1.221	84.4388	0.775	1.79643	0.775	4.00867	0.775	0.75765
1.222	25.6173	1.222	31.0357	1.222	85.1531	0.774	1.78469	0.774	4.01122	0.774	0.75204
1.223	25.7551	1.223	30.9184	1.223	85.7653	0.773	1.77347	0.773	4.00408	0.773	0.74592
1.224	25.8827	1.224	30.9082	1.224	86.3265	0.772	1.7602	0.772	3.97806	0.772	0.74235
1.225	26.0153	1.225	31.1327	1.225	87.0918	0.771	1.74694	0.771	3.94439	0.771	0.73827
1.226	26.1429	1.226	31.4541	1.226	87.7551	0.77	1.73214	0.77	3.92296	0.77	0.73163
1.227	26.2755	1.227	31.6684	1.227	88.3163	0.769	1.71888	0.769	3.91786	0.769	0.72653
1.228	26.4082	1.228	31.6429	1.228	88.9286	0.768	1.70459	0.768	3.92092	0.768	0.72347
1.229	26.5357	1.229	31.5204	1.229	89.6429	0.767	1.69031	0.767	3.91276	0.767	0.71786
1.23	26.6684	1.23	31.5102	1.23	90.2551	0.766	1.67653	0.766	3.88724	0.766	0.71122
1.231	26.7959	1.231	31.7296	1.231	90.8163	0.765	1.66378	0.765	3.85459	0.765	0.70714
1.232	26.9286	1.232	32.0459	1.232	91.4286	0.764	1.65102	0.764	3.83316	0.764	0.70357
1.233	27.0561	1.233	32.25	1.233	92.1429	0.763	1.63929	0.763	3.82857	0.763	0.69796
1.234	27.1837	1.234	32.2143	1.234	92.7041	0.762	1.62704	0.762	3.83112	0.762	0.69235
1.235	27.3112	1.235	32.0918	1.235	93.2653	0.761	1.61378	0.761	3.82296	0.761	0.68776
1.236	27.4388	1.236	32.0765	1.236	93.9796	0.76	1.60102	0.76	3.79745	0.76	0.68367
1.237	27.5612	1.237	32.2857	1.237	94.6429	0.759	1.58827	0.759	3.76378	0.759	0.67755
1.238	27.6888	1.238	32.5867	1.238	95.1531	0.758	1.57551	0.758	3.74133	0.758	0.67245
1.239	27.8112	1.239	32.7806	1.239	95.7143	0.757	1.56276	0.757	3.73622	0.757	0.66888
1.24	27.9388	1.24	32.7347	1.24	96.3775	0.756	1.55051	0.756	3.73878	0.756	0.6648
1.241	28.0612	1.241	32.6071	1.241	96.9898	0.755	1.53776	0.755	3.73061	0.755	0.65867
1.242	28.1837	1.242	32.5867	1.242	97.449	0.754	1.52551	0.754	3.70408	0.754	0.65408
1.243	28.301	1.243	32.7908	1.243	98.0102	0.753	1.51378	0.753	3.67041	0.753	0.65051
1.244	28.4184	1.244	33.0714	1.244	98.6225	0.752	1.50153	0.752	3.65	0.752	0.64541
1.245	28.5357	1.245	33.25	1.245	99.1837	0.751	1.48827	0.751	3.64439	0.751	0.63929
1.246	28.648	1.246	33.1939	1.246	99.5918	0.75	1.47653	0.75	3.64745	0.75	0.63469
1.247	28.7602	1.247	33.0612	1.247	100.204	0.749	1.46378	0.749	3.63929	0.749	0.63265
1.248	28.8725	1.248	33.0306	1.248	100.816	0.748	1.45153	0.748	3.6148	0.748	0.62653
1.249	28.9796	1.249	33.2245	1.249	101.276	0.747	1.4398	0.747	3.58265	0.747	0.62041
1.25	29.0867	1.25	33.4949	1.25	101.735	0.746	1.42806	0.746	3.56224	0.746	0.61735
1.251	29.1939	1.251	33.6531	1.251	102.347	0.745	1.41633	0.745	3.55765	0.745	0.61276
1.252	29.301	1.252	33.5765	1.252	102.908	0.744	1.4051	0.744	3.55969	0.744	0.60663
1.253	29.398	1.253	33.4388	1.253	103.367	0.743	1.39439	0.743	3.55306	0.743	0.60153
1.254	29.4949	1.254	33.4082	1.254	103.827	0.742	1.38316	0.742	3.52959	0.742	0.59796
1.255	29.5918	1.255	33.6071	1.255	104.388	0.741	1.37194	0.741	3.49745	0.741	0.59235
1.256	29.6888	1.256	33.8571	1.256	104.898	0.74	1.36071	0.74	3.47653	0.74	0.58622
1.257	29.7806	1.257	33.9694	1.257	105.255	0.739	1.34847	0.739	3.47092	0.739	0.58163
1.258	29.8725	1.258	33.8674	1.258	105.765	0.738	1.33673	0.738	3.47398	0.738	0.57857
1.259	29.9592	1.259	33.7296	1.259	106.276	0.737	1.32602	0.737	3.46684	0.737	0.57296
1.26	30.0459	1.26	33.7194	1.26	106.735	0.736	1.31531	0.736	3.44439	0.736	0.56684
1.261	30.1275	1.261	33.9133	1.261	107.092	0.735	1.30408	0.735	3.41276	0.735	0.56276
1.262	30.2041	1.262	34.1225	1.262	107.551	0.734	1.29337	0.734	3.39082	0.734	0.55969
1.263	30.2806	1.263	34.1939	1.263	108.061	0.733	1.28214	0.733	3.38571	0.733	0.55408
1.264	30.352	1.264	34.0612	1.264	108.469	0.732	1.27194	0.732	3.38878	0.732	0.54898
1.265	30.4184	1.265	33.9337	1.265	108.776	0.731	1.26071	0.731	3.38265	0.731	0.54592
1.266	30.4745	1.266	33.9337	1.266	109.235	0.73	1.25051	0.73	3.35918	0.73	0.54184
1.267	30.5306	1.267	34.1071	1.267	109.643	0.729	1.23878	0.729	3.32755	0.729	0.53622
1.268	30.5765	1.268	34.2704	1.268	109.949	0.728	1.22857	0.728	3.30765	0.728	0.53112
1.269	30.6173	1.269	34.301	1.269	110.306	0.727	1.21735	0.727	3.30255	0.727	0.52806
1.27	30.6531	1.27	34.1582	1.27	110.714	0.726	1.20663	0.726	3.30561	0.726	0.52347
1.271	30.6735	1.271	34.0255	1.271	111.02	0.725	1.19592	0.725	3.29949	0.725	0.51837
1.272	30.6888	1.272	34.0153	1.272	111.276	0.724	1.18571	0.724	3.27602	0.724	0.51378
1.273	30.6939	1.273	34.1582	1.273	111.582	0.723	1.17551	0.723	3.2449	0.723	0.51071
1.274	30.6837	1.274	34.2704	1.274	111.99	0.722	1.16531	0.722	3.22398	0.722	0.5052
1.275	30.6735	1.275	34.2653	1.275	112.245	0.721	1.15561	0.721	3.21939	0.721	0.50036
1.276	30.648	1.276	34.1122	1.276	112.449	0.72	1.14592	0.72	3.22296	0.72	0.49592
1.277	30.6122	1.277	33.9745	1.277	112.755	0.719	1.13673	0.719	3.21582	0.719	0.49255
1.278	30.5765	1.278	33.9439	1.278	113.061	0.718	1.12755	0.718	3.19082	0.718	0.48628
1.279	30.5204	1.279	34.0306	1.279	113.265	0.717	1.11735	0.717	3.16122	0.717	0.48189
1.28	30.4541	1.28	34.0969	1.28	113.469	0.716	1.10816	0.716	3.14235	0.716	0.47745
1.281	30.3725	1.281	34.0459	1.281	113.776	0.715	1.09745	0.715	3.14031	0.715	0.47311
1.282	30.2755	1.282	33.8775	1.282	114.031	0.714	1.08724	0.714	3.14286	0.714	0.46704
1.283	30.1582	1.283	33.7347	1.283	114.133	0.713	1.07857	0.713	3.13418	0.713	0.46209
1.284	30.0306	1.284	33.6684	1.284	114.337	0.712	1.06939	0.712	3.10816	0.712	0.45918
1.285	29.8929	1.285	33.7041	1.285	114.643	0.711	1.05918	0.711	3.07857	0.711	0.45444
1.286	29.7347	1.286	33.699	1.286	114.796	0.71	1.05	0.71	3.06224	0.71	0.44888
1.287	29.5561	1.287	33.5867	1.287	114.898	0.709	1.04031	0.709	3.06173	0.709	0.4449
1.288	29.3622	1.288	33.3929	1.288	115.102	0.708	1.03112	0.708	3.06327	0.708	0.44194
1.289	29.148	1.289	33.2398	1.289	115.357	0.707	1.02245	0.707	3.05357	0.707	0.43653
1.29	28.9082	1.29	33.148	1.29	115.51	0.706	1.01276	0.706	3.02653	0.706	0.43031
1.291	28.6531	1.291	33.1174	1.291	115.561	0.705	1.00408	0.705	2.99847	0.705	0.4275
1.292	28.3725	1.292	33.0204	1.292	115.765	0.704	0.99592	0.704	2.98214	0.704	0.42449
1.293	28.0714	1.293	32.8316	1.293	115.969	0.703	0.98673	0.703	2.98265	0.703	0.41821
1.294	27.7449	1.294	32.6071	1.294	116.02	0.702	0.97755	0.702	2.98316	0.702	0.41306
1.295	27.398	1.295	32.4337	1.295	116.122	0.701	0.96786	0.701	2.97347	0.701	0.4102
1.296	27.0357	1.296	32.3163	1.296	116.327	0.7	0.95918	0.7	2.94643	0.7	0.40689
1.297	26.6582	1.297	32.1939	1.297	116.378	0.699	0.95	0.699	2.91939	0.699	0.40117
1.298	26.2602	1.298	31.9898	1.298	116.378	0.698	0.94133	0.698	2.90306	0.698	0.39724
1.299	25.8418	1.299	31.7041	1.299	116.429	0.697	0.93265	0.697	2.90306	0.697	0.39495
1.3	25.4031	1.3	31.4388	1.3	116.582	0.696	0.92398	0.696	2.90357	0.696	0.39
1.301	24.9439	1.301	31.2449	1.301	116.582	0.695	0.91582	0.695	2.89439	0.695	0.38464
1.302	24.4694	1.302	31.0765	1.302	116.531	0.694	0.90714	0.694	2.86786	0.694	0.38117
1.303	23.9796	1.303	30.8571	1.303	116.531	0.693	0.9	0.693	2.84031	0.693	0.37765
1.304	23.4796	1.304	30.5204	1.304	116.582	0.692	0.89184	0.692	2.82398	0.692	0.37204
1.305	22.9745	1.305	30.1327	1.305	116.531	0.691	0.88367	0.691	2.82449	0.691	0.36719
1.306	22.4643	1.306	29.8163	1.306	116.429	0.69	0.875	0.69	2.82551	0.69	0.36393
1.307	21.9541	1.307	29.5816	1.307	116.48	0.689	0.86786	0.689	2.81582	0.689	0.36026
1.308	21.4388	1.308	29.3469	1.308	116.48	0.688	0.85969	0.688	2.78929	0.688	0.35469
1.309	20.9235	1.309	29	1.309	116.378	0.687	0.85153	0.687	2.76276	0.687	0.3498
1.31	20.4082	1.31	28.5153	1.31	116.327	0.686	0.84337	0.686	2.74745	0.686	0.3473
1.311	19.8929	1.311	28.0102	1.311	116.378	0.685	0.83571	0.685	2.74898	0.685	0.34342
1.312	19.3725	1.312	27.6173	1.312	116.327	0.684	0.82806	0.684	2.74949	0.684	0.33765
1.313	18.8673	1.313	27.3265	1.313	116.173	0.683	0.82092	0.683	2.74031	0.683	0.33398
1.314	18.3622	1.314	27	1.314	116.122	0.682	0.81378	0.682	2.71429	0.682	0.33168
1.315	17.8775	1.315	26.5	1.315	116.122	0.681	0.80612	0.681	2.68827	0.681	0.32673
1.316	17.3929	1.316	25.8673	1.316	115.969	0.68	0.79847	0.68	2.67347	0.68	0.32168
1.317	16.9235	1.317	25.2296	1.317	115.765	0.679	0.79133	0.679	2.675	0.679	0.31781
1.318	16.4592	1.318	24.75	1.318	115.663	0.678	0.78469	0.678	2.67551	0.678	0.31485
1.319	16.0051	1.319	24.3673	1.319	115.612	0.677	0.77653	0.677	2.6648	0.677	0.30939
1.32	15.551	1.32	23.9286	1.32	115.408	0.676	0.76888	0.676	2.63724	0.676	0.30454
1.321	15.1122	1.321	23.2908	1.321	115.204	0.675	0.76276	0.675	2.61173	0.675	0.30199
1.322	14.6786	1.322	22.5153	1.322	115.051	0.674	0.75612	0.674	2.59847	0.674	0.29852
1.323	14.25	1.323	21.7551	1.323	114.898	0.673	0.74898	0.673	2.60153	0.673	0.29357
1.324	13.8316	1.324	21.1735	1.324	114.592	0.672	0.74184	0.672	2.60255	0.672	0.2898
1.325	13.4133	1.325	20.6939	1.325	114.337	0.671	0.73469	0.671	2.59031	0.671	0.2874
1.326	13.0102	1.326	20.1735	1.326	114.184	0.67	0.72806	0.67	2.56224	0.67	0.28383
1.327	12.6122	1.327	19.4643	1.327	113.929	0.669	0.72143	0.669	2.53827	0.669	0.27801
1.328	12.2194	1.328	18.6378	1.328	113.571	0.668	0.71429	0.668	2.52653	0.668	0.27449
1.329	11.8316	1.329	17.852	1.329	113.265	0.667	0.70765	0.667	2.52959	0.667	0.27148
1.33	11.449	1.33	17.2449	1.33	113.061	0.666	0.70102	0.666	2.5301	0.666	0.26724
1.331	11.0714	1.331	16.7449	1.331	112.653	0.665	0.69388	0.665	2.51735	0.665	0.26138
1.332	10.699	1.332	16.2296	1.332	111.99	0.664	0.68776	0.664	2.48878	0.664	0.25903
1.333	10.3367	1.333	15.5765	1.333	111.224	0.663	0.68112	0.663	2.46582	0.663	0.25582
1.334	9.97959	1.334	14.8469	1.334	110.306	0.662	0.67449	0.662	2.45459	0.662	0.25082
1.335	9.64286	1.335	14.1633	1.335	109.133	0.661	0.66786	0.661	2.45867	0.661	0.24638
1.336	9.30612	1.336	13.6326	1.336	107.857	0.66	0.66173	0.66	2.45816	0.66	0.24367
1.337	8.97959	1.337	13.2041	1.337	106.735	0.659	0.6551	0.659	2.44439	0.659	0.24051
1.338	8.66837	1.338	12.7908	1.338	105.612	0.658	0.64796	0.658	2.41633	0.658	0.23551
1.339	8.36735	1.339	12.2959	1.339	104.388	0.657	0.64286	0.657	2.3949	0.657	0.23143
1.34	8.08163	1.34	11.7449	1.34	103.316	0.656	0.63673	0.656	2.3852	0.656	0.22959
1.341	7.80102	1.341	11.2194	1.341	102.449	0.655	0.63061	0.655	2.38929	0.655	0.22536
1.342	7.53061	1.342	10.801	1.342	101.48	0.654	0.625	0.654	2.38776	0.654	0.22036
1.343	7.28061	1.343	10.4745	1.343	100.459	0.653	0.61888	0.653	2.375	0.653	0.21714
1.344	7.04082	1.344	10.1735	1.344	99.6429	0.652	0.61276	0.652	2.34643	0.652	0.21439
1.345	6.81122	1.345	9.83163	1.345	98.9286	0.651	0.60714	0.651	2.32551	0.651	0.20969
1.346	6.59694	1.346	9.43878	1.346	98.1633	0.65	0.60102	0.65	2.31582	0.65	0.20474
1.347	6.39796	1.347	9.04082	1.347	97.398	0.649	0.5949	0.649	2.32092	0.649	0.20321
1.348	6.20408	1.348	8.71429	1.348	96.7857	0.648	0.58878	0.648	2.3199	0.648	0.19918
1.349	6.02041	1.349	8.46429	1.349	96.2245	0.647	0.58265	0.647	2.30714	0.647	0.19398
1.35	5.85204	1.35	8.2449	1.35	95.5102	0.646	0.57653	0.646	2.27857	0.646	0.1898
1.351	5.68878	1.351	8.0102	1.351	94.949	0.645	0.57143	0.645	2.25714	0.645	0.18755
1.352	5.53061	1.352	7.72449	1.352	94.5408	0.644	0.5648	0.644	2.24796	0.644	0.18413
1.353	5.38265	1.353	7.42347	1.353	94.0306	0.643	0.55969	0.643	2.25357	0.643	0.17908
1.354	5.2449	1.354	7.15816	1.354	93.4694	0.642	0.55459	0.642	2.25255	0.642	0.17592
1.355	5.10714	1.355	6.96429	1.355	93.0612	0.641	0.54898	0.641	2.2398	0.641	0.17418
1.356	4.97908	1.356	6.81122	1.356	92.6531	0.64	0.54337	0.64	2.21122	0.64	0.17
1.357	4.8602	1.357	6.65816	1.357	92.1939	0.639	0.53776	0.639	2.19031	0.639	0.16505
1.358	4.74592	1.358	6.46429	1.358	91.7347	0.638	0.53214	0.638	2.18163	0.638	0.16245
1.359	4.63724	1.359	6.22959	1.359	91.3775	0.637	0.52653	0.637	2.18724	0.637	0.15985
1.36	4.53265	1.36	6.0102	1.36	91.0204	0.636	0.52194	0.636	2.18622	0.636	0.15628
1.361	4.43214	1.361	5.85714	1.361	90.6122	0.635	0.51735	0.635	2.17347	0.635	0.15224
1.362	4.33622	1.362	5.7551	1.362	90.1531	0.634	0.51224	0.634	2.1449	0.634	0.15026
1.363	4.2449	1.363	5.66327	1.363	89.898	0.633	0.50765	0.633	2.12449	0.633	0.1473
1.364	4.15714	1.364	5.52551	1.364	89.5918	0.632	0.50265	0.632	2.11582	0.632	0.14184
1.365	4.07143	1.365	5.33673	1.365	89.1837	0.631	0.49745	0.631	2.12041	0.631	0.13704
1.366	3.98827	1.366	5.15306	1.366	88.7755	0.63	0.4925	0.63	2.1199	0.63	0.1351
1.367	3.90918	1.367	5.03673	1.367	88.4694	0.629	0.48791	0.629	2.10816	0.629	0.13133
1.368	3.83316	1.368	4.97908	1.368	88.0612	0.628	0.48194	0.628	2.08061	0.628	0.12735
1.369	3.75816	1.369	4.92653	1.369	87.449	0.627	0.4773	0.627	2.0602	0.627	0.12423
1.37	3.68622	1.37	4.82755	1.37	86.9898	0.626	0.47163	0.626	2.05102	0.626	0.12122
1.371	3.61939	1.371	4.6699	1.371	86.4796	0.625	0.46653	0.625	2.05663	0.625	0.11679
1.372	3.55867	1.372	4.5199	1.372	85.8674	0.624	0.46255	0.624	2.05765	0.624	0.11362
1.373	3.49745	1.373	4.43061	1.373	85.2041	0.623	0.4577	0.623	2.04541	0.623	0.11148
1.374	3.43929	1.374	4.40663	1.374	84.6429	0.622	0.45357	0.622	2.01837	0.622	0.10934
1.375	3.38112	1.375	4.38316	1.375	83.9796	0.621	0.44913	0.621	1.99796	0.621	0.105
1.376	3.32296	1.376	4.31071	1.376	83.2143	0.62	0.44342	0.62	1.98827	0.62	0.10092
1.377	3.27143	1.377	4.17602	1.377	82.5	0.619	0.43862	0.619	1.99439	0.619	0.0977
1.378	3.22296	1.378	4.04796	1.378	81.8367	0.618	0.43378	0.618	1.99541	0.618	0.09434
1.379	3.17704	1.379	3.97653	1.379	81.0714	0.617	0.42918	0.617	1.98469	0.617	0.08949
1.38	3.13112	1.38	3.97449	1.38	80.1531	0.616	0.42505	0.616	1.95867	0.616	0.08628
1.381	3.08929	1.381	3.97653	1.381	79.2857	0.615	0.42102	0.615	1.93724	0.615	0.08459
1.382	3.04847	1.382	3.93061	1.382	78.5204	0.614	0.41633	0.614	1.92704	0.614	0.08168
1.383	3.00714	1.383	3.8148	1.383	77.602	0.613	0.41199	0.613	1.93214	0.613	0.07648
1.384	2.96888	1.384	3.69694	1.384	76.5816	0.612	0.40709	0.612	1.93367	0.612	0.075
1.385	2.93163	1.385	3.6352	1.385	75.6122	0.611	0.40352	0.611	1.92245	0.611	0.07281
1.386	2.89439	1.386	3.64592	1.386	74.6939	0.61	0.39872	0.61	1.89592	0.61	0.06776
1.387	2.85969	1.387	3.66633	1.387	73.5714	0.609	0.39551	0.609	1.87398	0.609	0.06281
1.388	2.825	1.388	3.6398	1.388	72.449	0.608	0.39056	0.608	1.8648	0.608	0.06097
1.389	2.79388	1.389	3.54133	1.389	71.3265	0.607	0.38617	0.607	1.87143	0.607	0.05765
1.39	2.76684	1.39	3.43418	1.39	70.1531	0.606	0.38276	0.606	1.87296	0.606	0.05383
1.391	2.73878	1.391	3.37959	1.391	68.8265	0.605	0.37888	0.605	1.86224	0.605	0.05179
1.392	2.71327	1.392	3.40051	1.392	67.5	0.604	0.37464	0.604	1.83316	0.604	0.04985
1.393	2.68724	1.393	3.44082	1.393	66.2245	0.603	0.37097	0.603	1.81276	0.603	0.04724
1.394	2.66173	1.394	3.43214	1.394	64.8469	0.602	0.36684	0.602	1.80561	0.602	0.04383
1.395	2.63776	1.395	3.34388	1.395	63.3674	0.601	0.3624	0.601	1.81276	0.601	0.03997
1.396	2.61327	1.396	3.2398	1.396	61.8878	0.6	0.35816	0.6	1.81327	0.6	0.03912
1.397	2.59082	1.397	3.19388	1.397	60.4592	0.599	0.35388	0.599	1.80153	0.599	0.03631
1.398	2.57041	1.398	3.22551	1.398	58.8775	0.598	0.34985	0.598	1.77755	0.598	0.03325
1.399	2.54847	1.399	3.27806	1.399	57.2449	0.597	0.34597	0.597	1.75918	0.597	0.03159
1.4	2.53163	1.4	3.27806	1.4	55.7143	0.596	0.34173	0.596	1.75306	0.596	0.03019
1.401	2.51327	1.401	3.19337	1.401	54.1837	0.595	0.33821	0.595	1.76173	0.595	0.02547
1.402	2.49541	1.402	3.09388	1.402	52.5	0.594	0.33444	0.594	1.76122	0.594	0.02221
1.403	2.47857	1.403	3.05408	1.403	50.8775	0.593	0.33046	0.593	1.74592	0.593	0.02026
1.404	2.4602	1.404	3.09643	1.404	49.3775	0.592	0.3274	0.592	1.71633	0.592	0.01815
1.405	2.44337	1.405	3.15663	1.405	47.8674	0.591	0.32342	0.591	1.69745	0.591	0.01384
1.406	2.42806	1.406	3.16224	1.406	46.2857	0.59	0.32	0.59	1.69286	0.59	0.01133
1.407	2.41276	1.407	3.07959	1.407	44.8061	0.589	0.31679	0.589	1.70102	0.589	0.01038
1.408	2.39949	1.408	2.98622	1.408	43.4745	0.588	0.3127	0.588	1.70051	0.588	0.00833
1.409	2.38469	1.409	2.95459	1.409	42.1225	0.587	0.30888	0.587	1.68418	0.587	0.00501
1.41	2.37041	1.41	3.00816	1.41	40.7551	0.586	0.30602	0.586	1.65663	0.586	0.00306
1.411	2.35816	1.411	3.07449	1.411	39.5	0.585	0.30327	0.585	1.63827	0.585	0.00246
1.412	2.3449	1.412	3.08367	1.412	38.3725	0.584	0.30015	0.584	1.63418	0.584	0.00105
1.413	2.33469	1.413	3.00408	1.413	37.2194	0.583	0.29709	0.583	1.64184	0.583	-0.00171
1.414	2.32296	1.414	2.91684	1.414	36.0969	0.582	0.29393	0.582	1.64133	0.582	-0.00301
1.415	2.31276	1.415	2.89235	1.415	35.1275	0.581	0.29112	0.581	1.62602	0.581	-0.00381
1.416	2.30051	1.416	2.95561	1.416	34.2296	0.58	0.28745	0.58	1.59796	0.58	-0.00652
1.417	2.28827	1.417	3.02857	1.417	33.2653	0.579	0.28454	0.579	1.57959	0.579	-0.00983
1.418	2.27704	1.418	3.04133	1.418	32.3725	0.578	0.28112	0.578	1.57653	0.578	-0.01033
1.419	2.26837	1.419	2.9602	1.419	31.6378	0.577	0.27837	0.577	1.5852	0.577	-0.01209
1.42	2.25918	1.42	2.87755	1.42	30.9031	0.576	0.2752	0.576	1.58622	0.576	-0.0154
1.421	2.25	1.421	2.86173	1.421	30.1122	0.575	0.27133	0.575	1.56837	0.575	-0.01815
1.422	2.24082	1.422	2.93469	1.422	29.4133	0.574	0.26832	0.574	1.5398	0.574	-0.0187
1.423	2.23163	1.423	3.01224	1.423	28.8418	0.573	0.26577	0.573	1.52245	0.573	-0.02127
1.424	2.22194	1.424	3.02602	1.424	28.2296	0.572	0.26214	0.572	1.52092	0.572	-0.02533
1.425	2.2148	1.425	2.94643	1.425	27.5918	0.571	0.25857	0.571	1.52959	0.571	-0.02648
1.426	2.20867	1.426	2.8699	1.426	27.0765	0.57	0.25505	0.57	1.52908	0.57	-0.02653
1.427	2.20051	1.427	2.85969	1.427	26.6378	0.569	0.25204	0.569	1.51122	0.569	-0.02999
1.428	2.19184	1.428	2.93929	1.428	26.1173	0.568	0.24837	0.568	1.48265	0.568	-0.03274
1.429	2.18673	1.429	3.02092	1.429	25.6173	0.567	0.2452	0.567	1.46582	0.567	-0.0335
1.43	2.17959	1.43	3.03929	1.43	25.2449	0.566	0.24179	0.566	1.46582	0.566	-0.03581
1.431	2.17296	1.431	2.9602	1.431	24.8878	0.565	0.23862	0.565	1.475	0.565	-0.03891
1.432	2.16786	1.432	2.88673	1.432	24.449	0.564	0.23612	0.564	1.47398	0.564	-0.04097
1.433	2.1648	1.433	2.88163	1.433	24.0612	0.563	0.23342	0.563	1.45408	0.563	-0.04172
1.434	2.15816	1.434	2.96735	1.434	23.7755	0.562	0.22934	0.562	1.42653	0.562	-0.04378
1.435	2.15153	1.435	3.0551	1.435	23.4643	0.561	0.22689	0.561	1.4102	0.561	-0.04724
1.436	2.14439	1.436	3.07653	1.436	23.0714	0.56	0.22383	0.56	1.41173	0.56	-0.04894
1.437	2.14082	1.437	3.00051	1.437	22.7755	0.559	0.22071	0.559	1.42092	0.559	-0.0497
1.438	2.13469	1.438	2.92857	1.438	22.5663	0.558	0.2175	0.558	1.41939	0.558	-0.0523
1.439	2.12908	1.439	2.92347	1.439	22.2908	0.557	0.21398	0.557	1.39949	0.557	-0.05541
1.44	2.125	1.44	3.01276	1.44	21.9643	0.556	0.21153	0.556	1.37245	0.556	-0.05745
1.441	2.12143	1.441	3.10408	1.441	21.75	0.555	0.20862	0.555	1.35765	0.555	-0.05842
1.442	2.11837	1.442	3.13163	1.442	21.5714	0.554	0.20679	0.554	1.36071	0.554	-0.06087
1.443	2.11327	1.443	3.05714	1.443	21.2857	0.553	0.20357	0.553	1.3699	0.553	-0.06337
1.444	2.10969	1.444	2.98469	1.444	21	0.552	0.20061	0.552	1.36837	0.552	-0.06286
1.445	2.1051	1.445	2.98316	1.445	20.8316	0.551	0.1973	0.551	1.34592	0.551	-0.06316
1.446	2.10102	1.446	3.07755	1.446	20.6429	0.55	0.19454	0.55	1.31888	0.55	-0.06648
1.447	2.09796	1.447	3.17653	1.447	20.3622	0.549	0.19138	0.549	1.3051	0.549	-0.06821
1.448	2.09388	1.448	3.20867	1.448	20.1378	0.548	0.18842	0.548	1.31071	0.548	-0.06832
1.449	2.09031	1.449	3.13469	1.449	20.0153	0.547	0.18643	0.547	1.3199	0.547	-0.06959
1.45	2.08776	1.45	3.06224	1.45	19.8265	0.546	0.18418	0.546	1.31582	0.546	-0.07219
1.451	2.08622	1.451	3.06122	1.451	19.5714	0.545	0.18204	0.545	1.29235	0.545	-0.07347
1.452	2.08418	1.452	3.15969	1.452	19.4082	0.544	0.17908	0.544	1.26684	0.544	-0.07276
1.453	2.08265	1.453	3.26684	1.453	19.3112	0.543	0.17628	0.543	1.25357	0.543	-0.07485
1.454	2.07908	1.454	3.30459	1.454	19.1122	0.542	0.17378	0.542	1.25969	0.542	-0.0773
1.455	2.07653	1.455	3.23418	1.455	18.8929	0.541	0.17128	0.541	1.26837	0.541	-0.0776
1.456	2.07449	1.456	3.16173	1.456	18.7908	0.54	0.16883	0.54	1.26429	0.54	-0.07796
1.457	2.07092	1.457	3.16224	1.457	18.7143	0.539	0.16617	0.539	1.24133	0.539	-0.08041
1.458	2.06837	1.458	3.26786	1.458	18.5306	0.538	0.16342	0.538	1.21633	0.538	-0.08281
1.459	2.06735	1.459	3.38469	1.459	18.3827	0.537	0.16066	0.537	1.20153	0.537	-0.0827
1.46	2.06531	1.46	3.43265	1.46	18.3469	0.536	0.15801	0.536	1.20816	0.536	-0.08413
1.461	2.06429	1.461	3.3648	1.461	18.2806	0.535	0.15587	0.535	1.21735	0.535	-0.08689
1.462	2.06327	1.462	3.2949	1.462	18.1225	0.534	0.15372	0.534	1.21378	0.534	-0.08862
1.463	2.06224	1.463	3.30204	1.463	18.0408	0.533	0.15133	0.533	1.1898	0.533	-0.08893
1.464	2.06173	1.464	3.42551	1.464	18.051	0.532	0.14913	0.532	1.16378	0.532	-0.09
1.465	2.05867	1.465	3.55918	1.465	17.9796	0.531	0.14673	0.531	1.15153	0.531	-0.09357
1.466	2.05765	1.466	3.61633	1.466	17.8571	0.53	0.14332	0.53	1.15765	0.53	-0.09408
1.467	2.05663	1.467	3.54796	1.467	17.8265	0.529	0.14112	0.529	1.16633	0.529	-0.09383
1.468	2.05561	1.468	3.4852	1.468	17.8418	0.528	0.13806	0.528	1.16327	0.528	-0.09597
1.469	2.05357	1.469	3.51122	1.469	17.7653	0.527	0.13536	0.527	1.1398	0.527	-0.09847
1.47	2.05306	1.47	3.66122	1.47	17.6582	0.526	0.13342	0.526	1.11531	0.526	-0.09898
1.471	2.05408	1.471	3.81888	1.471	17.6684	0.525	0.13066	0.525	1.10204	0.525	-0.09985
1.472	2.0551	1.472	3.88163	1.472	17.6684	0.524	0.12816	0.524	1.10918	0.524	-0.10179
1.473	2.05612	1.473	3.80918	1.473	17.5561	0.523	0.12546	0.523	1.11888	0.523	-0.10418
1.474	2.05612	1.474	3.75765	1.474	17.4694	0.522	0.12311	0.522	1.11582	0.522	-0.10495
1.475	2.05663	1.475	3.80918	1.475	17.4898	0.521	0.12077	0.521	1.09133	0.521	-0.10602
1.476	2.05408	1.476	3.98827	1.476	17.4541	0.52	0.11796	0.52	1.06531	0.52	-0.10883
1.477	2.05204	1.477	4.15969	1.477	17.3265	0.519	0.11571	0.519	1.05306	0.519	-0.11036
1.478	2.05	1.478	4.22857	1.478	17.2704	0.518	0.11281	0.518	1.06122	0.518	-0.11015
1.479	2.05102	1.479	4.16327	1.479	17.2959	0.517	0.1101	0.517	1.07092	0.517	-0.11245
1.48	2.05306	1.48	4.12296	1.48	17.2398	0.516	0.1076	0.516	1.06786	0.516	-0.1148
1.481	2.05357	1.481	4.18776	1.481	17.1327	0.515	0.10566	0.515	1.04388	0.515	-0.11526
1.482	2.05408	1.482	4.39184	1.482	17.1378	0.514	0.10321	0.514	1.01786	0.514	-0.11602
1.483	2.0551	1.483	4.58776	1.483	17.1735	0.513	0.10056	0.513	1.00561	0.513	-0.11852
1.484	2.05561	1.484	4.67806	1.484	17.1122	0.512	0.09867	0.512	1.01378	0.512	-0.12163
1.485	2.05714	1.485	4.61837	1.485	17.0051	0.511	0.09597	0.511	1.02245	0.511	-0.12301
1.486	2.05765	1.486	4.57908	1.486	16.9949	0.51	0.09316	0.51	1.01939	0.51	-0.12403
1.487	2.05765	1.487	4.65357	1.487	17.0102	0.509	0.09061	0.509	0.9949	0.509	-0.12709
1.488	2.05765	1.488	4.87908	1.488	16.9388	0.508	0.0875	0.508	0.96786	0.508	-0.12816
1.489	2.05867	1.489	5.10204	1.489	16.8929	0.507	0.08505	0.507	0.95459	0.507	-0.12776
1.49	2.05918	1.49	5.21429	1.49	16.9745	0.506	0.08235	0.506	0.96327	0.506	-0.12913
1.491	2.0602	1.491	5.14796	1.491	16.9949	0.505	0.07974	0.505	0.97347	0.505	-0.13209
1.492	2.06224	1.492	5.10714	1.492	16.9337	0.504	0.07684	0.504	0.97143	0.504	-0.13265
1.493	2.06327	1.493	5.19388	1.493	16.9592	0.503	0.07388	0.503	0.94541	0.503	-0.13214
1.494	2.06429	1.494	5.44898	1.494	17.0408	0.502	0.07148	0.502	0.91837	0.502	-0.13372
1.495	2.06582	1.495	5.68878	1.495	17.0561	0.501	0.06811	0.501	0.90663	0.501	-0.13515
1.496	2.06633	1.496	5.79592	1.496	17.0204	0.5	0.06551	0.5	0.9148	0.5	-0.135
1.497	2.06735	1.497	5.71429	1.497	17.0918	0.499	0.06301	0.499	0.925	0.499	-0.1348
1.498	2.06786	1.498	5.67347	1.498	17.2092	0.498	0.0602	0.498	0.92296	0.498	-0.13689
1.499	2.06786	1.499	5.77041	1.499	17.1939	0.497	0.05689	0.497	0.89898	0.497	-0.13898
1.5	2.07092	1.5	6.03571	1.5	17.1786	0.496	0.05418	0.496	0.87194	0.496	-0.13842
1.501	2.07551	1.501	6.27551	1.501	17.3316	0.495	0.05138	0.495	0.85918	0.495	-0.14082
1.502	2.07857	1.502	6.35714	1.502	17.4439	0.494	0.04949	0.494	0.86735	0.494	-0.14429
1.503	2.08061	1.503	6.2551	1.503	17.3827	0.493	0.04654	0.493	0.87959	0.493	-0.14633
1.504	2.08163	1.504	6.20408	1.504	17.4082	0.492	0.04408	0.492	0.87755	0.492	-0.14633
1.505	2.08265	1.505	6.30102	1.505	17.5918	0.491	0.04117	0.491	0.85204	0.491	-0.1473
1.506	2.08418	1.506	6.57143	1.506	17.6735	0.49	0.03832	0.49	0.825	0.49	-0.14934
1.507	2.08622	1.507	6.79082	1.507	17.6173	0.489	0.03531	0.489	0.81122	0.489	-0.14903
1.508	2.08878	1.508	6.83673	1.508	17.6684	0.488	0.03185	0.488	0.81939	0.488	-0.14878
1.509	2.09286	1.509	6.70918	1.509	17.7857	0.487	0.02893	0.487	0.83163	0.487	-0.15128
1.51	2.09745	1.51	6.63776	1.51	17.8112	0.486	0.02533	0.486	0.82908	0.486	-0.15179
1.511	2.10102	1.511	6.73469	1.511	17.8112	0.485	0.02196	0.485	0.80459	0.485	-0.15066
1.512	2.10357	1.512	6.9949	1.512	17.9235	0.484	0.01931	0.484	0.77755	0.484	-0.15077
1.513	2.10765	1.513	7.18878	1.513	18.0612	0.483	0.01665	0.483	0.76429	0.483	-0.15291
1.514	2.11122	1.514	7.19388	1.514	18.0918	0.482	0.01314	0.482	0.77143	0.482	-0.15265
1.515	2.11327	1.515	7.03571	1.515	18.1327	0.481	0.00978	0.481	0.78367	0.481	-0.15138
1.516	2.11684	1.516	6.95408	1.516	18.2806	0.48	0.00717	0.48	0.78316	0.48	-0.15179
1.517	2.12041	1.517	7.05612	1.517	18.3827	0.479	0.00456	0.479	0.75918	0.479	-0.15444
1.518	2.12398	1.518	7.29592	1.518	18.3827	0.478	0.00125	0.478	0.7301	0.478	-0.15464
1.519	2.12755	1.519	7.45918	1.519	18.4592	0.477	-0.00105	0.477	0.71582	0.477	-0.155
1.52	2.13214	1.52	7.41837	1.52	18.6378	0.476	-0.00351	0.476	0.72296	0.476	-0.1577
1.521	2.13673	1.521	7.2398	1.521	18.7194	0.475	-0.00466	0.475	0.73673	0.475	-0.16051
1.522	2.1398	1.522	7.15306	1.522	18.7245	0.474	-0.00762	0.474	0.73571	0.474	-0.16148
1.523	2.14439	1.523	7.2449	1.523	18.8214	0.473	-0.00963	0.473	0.70969	0.473	-0.16245
1.524	2.14949	1.524	7.46429	1.524	18.9592	0.472	-0.01218	0.472	0.6801	0.472	-0.1652
1.525	2.15408	1.525	7.59184	1.525	19.0051	0.471	-0.01464	0.471	0.66633	0.471	-0.16755
1.526	2.15714	1.526	7.52551	1.526	19.0204	0.47	-0.01776	0.47	0.675	0.47	-0.1674
1.527	2.16224	1.527	7.33163	1.527	19.1429	0.469	-0.02066	0.469	0.68827	0.469	-0.16842
1.528	2.16786	1.528	7.2398	1.528	19.2602	0.468	-0.02377	0.468	0.68622	0.468	-0.17041
1.529	2.17398	1.529	7.32653	1.529	19.25	0.467	-0.02668	0.467	0.65867	0.467	-0.17046
1.53	2.18163	1.53	7.52551	1.53	19.2704	0.466	-0.02979	0.466	0.6301	0.466	-0.17036
1.531	2.18878	1.531	7.63265	1.531	19.4031	0.465	-0.0331	0.465	0.61735	0.465	-0.17184
1.532	2.1949	1.532	7.54592	1.532	19.4898	0.464	-0.03536	0.464	0.62857	0.464	-0.17367
1.533	2.20204	1.533	7.35204	1.533	19.4898	0.463	-0.03857	0.463	0.64031	0.463	-0.17321
1.534	2.20663	1.534	7.2602	1.534	19.551	0.462	-0.04178	0.462	0.63673	0.462	-0.17316
1.535	2.21276	1.535	7.34694	1.535	19.699	0.461	-0.04508	0.461	0.60765	0.461	-0.17551
1.536	2.2199	1.536	7.54082	1.536	19.75	0.46	-0.04864	0.46	0.57857	0.46	-0.1774
1.537	2.22704	1.537	7.63776	1.537	19.7398	0.459	-0.0523	0.459	0.56684	0.459	-0.1776
1.538	2.23418	1.538	7.54592	1.538	19.8571	0.458	-0.05607	0.458	0.5801	0.458	-0.17806
1.539	2.24337	1.539	7.35714	1.539	20.0153	0.457	-0.0598	0.457	0.59133	0.457	-0.18077
1.54	2.25255	1.54	7.27041	1.54	20.0663	0.456	-0.06281	0.456	0.58571	0.456	-0.18143
1.541	2.26276	1.541	7.36735	1.541	20.102	0.455	-0.06638	0.455	0.5551	0.455	-0.18102
1.542	2.27092	1.542	7.56122	1.542	20.2755	0.454	-0.06944	0.454	0.52806	0.454	-0.18296
1.543	2.28061	1.543	7.66837	1.543	20.4541	0.453	-0.0723	0.453	0.51939	0.453	-0.1849
1.544	2.28878	1.544	7.58163	1.544	20.5051	0.452	-0.07607	0.452	0.53265	0.452	-0.18551
1.545	2.29796	1.545	7.40306	1.545	20.5969	0.451	-0.0798	0.451	0.54337	0.451	-0.18566
1.546	2.30714	1.546	7.32653	1.546	20.8061	0.45	-0.08378	0.45	0.53622	0.45	-0.18918
1.547	2.31786	1.547	7.43367	1.547	20.9592	0.449	-0.08714	0.449	0.50541	0.449	-0.19112
1.548	2.32704	1.548	7.64286	1.548	21.0255	0.448	-0.09102	0.448	0.48056	0.448	-0.19097
1.549	2.33878	1.549	7.76531	1.549	21.1786	0.447	-0.09495	0.447	0.4726	0.447	-0.19184
1.55	2.35	1.55	7.69388	1.55	21.3929	0.446	-0.09969	0.446	0.48842	0.446	-0.19413
1.551	2.36327	1.551	7.52551	1.551	21.5204	0.445	-0.1023	0.445	0.49781	0.445	-0.19327
1.552	2.37653	1.552	7.46429	1.552	21.602	0.444	-0.10607	0.444	0.48735	0.444	-0.19367
1.553	2.38878	1.553	7.58163	1.553	21.7959	0.443	-0.10954	0.443	0.45449	0.443	-0.19505
1.554	2.40204	1.554	7.81122	1.554	22.0255	0.442	-0.11342	0.442	0.4302	0.442	-0.19709
1.555	2.4148	1.555	7.95408	1.555	22.1378	0.441	-0.11755	0.441	0.42602	0.441	-0.1974
1.556	2.42908	1.556	7.90306	1.556	22.25	0.44	-0.12138	0.44	0.44194	0.44	-0.19781
1.557	2.44184	1.557	7.7449	1.557	22.4847	0.439	-0.12597	0.439	0.4498	0.439	-0.19913
1.558	2.45612	1.558	7.68878	1.558	22.6939	0.438	-0.12903	0.438	0.43679	0.438	-0.2
1.559	2.47194	1.559	7.82143	1.559	22.7908	0.437	-0.13337	0.437	0.40418	0.437	-0.19862
1.56	2.48878	1.56	8.07653	1.56	22.9388	0.436	-0.13694	0.436	0.38214	0.436	-0.19923
1.561	2.50408	1.561	8.2449	1.561	23.1786	0.435	-0.14122	0.435	0.37908	0.435	-0.20143
1.562	2.51888	1.562	8.22959	1.562	23.3622	0.434	-0.14541	0.434	0.39342	0.434	-0.2026
1.563	2.53673	1.563	8.08163	1.563	23.4694	0.433	-0.14888	0.433	0.40056	0.433	-0.20337
1.564	2.55357	1.564	8.03571	1.564	23.6633	0.432	-0.15184	0.432	0.3874	0.432	-0.20566
1.565	2.57092	1.565	8.18367	1.565	23.9439	0.431	-0.15617	0.431	0.35541	0.431	-0.20806
1.566	2.58673	1.566	8.46939	1.566	24.1071	0.43	-0.16046	0.43	0.3324	0.43	-0.20704
1.567	2.60459	1.567	8.67857	1.567	24.2296	0.429	-0.16439	0.429	0.32811	0.429	-0.20638
1.568	2.62143	1.568	8.68878	1.568	24.4745	0.428	-0.16867	0.428	0.34316	0.428	-0.20862
1.569	2.6398	1.569	8.55612	1.569	24.7347	0.427	-0.17214	0.427	0.35092	0.427	-0.20974
1.57	2.66071	1.57	8.52041	1.57	24.8725	0.426	-0.17546	0.426	0.33918	0.426	-0.20852
1.571	2.6801	1.571	8.67857	1.571	25.0306	0.425	-0.17923	0.425	0.30755	0.425	-0.20934
1.572	2.70102	1.572	9.0051	1.572	25.2959	0.424	-0.1825	0.424	0.2849	0.424	-0.21066
1.573	2.69184	1.573	9.18878	1.573	25.3418	0.423	-0.17954	0.423	0.28816	0.423	-0.20582
--	--	--	--			--	--	--	--	--	--
--	--	--	--			--	--	--	--	--	--
--	--	--	--			--	--	--	--	--	--
--	--	--	--			--	--	--	--	--	--
--	--	--	--			--	--	--	--	--	--
--	--	--	--			--	--	--	--	--	--
--	--	--	--			--	--	--	--	--	--
--	--	--	--			--	--	--	--	--	--
--	--	--	--			--	--	--	--	--	--
--	--	--	--			--	--	--	--	--	--
--	--	--	--			--	--	--	--	--	--
--	--	--	--			--	--	--	--	--	--
--	--	--	--			--	--	--	--	--	--
--	--	--	--			--	--	--	--	--	--
--	--	--	--			--	--	--	--	--	--
--	--	--	--			--	--	--	--	--	--
--	--	--	--			--	--	--	--	--	--
--	--	--	--			--	--	--	--	--	--
--	--	--	--			--	--	--	--	--	--
--	--	--	--			--	--	--	--	--	--
--	--	--	--			--	--	--	--	--	--
--	--	--	--			--	--	--	--	--	--
--	--	--	--			--	--	--	--	--	--
--	--	--	--			--	--	--	--	--	--
--	--	--	--			--	--	--	--	--	--
--	--	--	--			--	--	--	--	--	--
--	--	--	--			--	--	--	--	--	--
--	--	--	--			--	--	--	--	--	--
--	--	--	--			--	--	--	--	--	--
--	--	--	--			--	--	--	--	--	--
--	--	--	--			--	--	--	--	--	--
--	--	--	--			--	--	--	--	--	--
--	--	--	--			--	--	--	--	--	--
--	--	--	--			--	--	--	--	--	--
--	--	--	--			--	--	--	--	--	--
--	--	--	--			--	--	--	--	--	--
--	--	--	--			--	--	--	--	--	--
--	--	--	--			--	--	--	--	--	--
--	--	--	--			--	--	--	--	--	--
--	--	--	--			--	--	--	--	--	--
--	--	--	--			--	--	--	--	--	--
--	--	--	--			--	--	--	--	--	--
--	--	--	--			--	--	--	--	--	--
--	--	--	--			--	--	--	--	--	--
--	--	--	--			--	--	--	--	--	--
--	--	--	--			--	--	--	--	--	--
--	--	--	--			--	--	--	--	--	--
--	--	--	--			--	--	--	--	--	--
--	--	--	--			--	--	--	--	--	--
--	--	--	--			--	--	--	--	--	--
--	--	--	--			--	--	--	--	--	--
--	--	--	--			--	--	--	--	--	--
--	--	--	--			--	--	--	--	--	--
--	--	--	--			--	--	--	--	--	--
--	--	--	--			--	--	--	--	--	--
--	--	--	--			--	--	--	--	--	--
--	--	--	--			--	--	--	--	--	--
--	--	--	--			--	--	--	--	--	--
--	--	--	--			--	--	--	--	--	--
--	--	--	--			--	--	--	--	--	--
--	--	--	--			--	--	--	--	--	--
--	--	--	--			--	--	--	--	--	--
--	--	--	--			--	--	--	--	--	--
--	--	--	--			--	--	--	--	--	--
--	--	--	--			--	--	--	--	--	--
--	--	--	--			--	--	--	--	--	--
--	--	--	--			--	--	--	--	--	--
--	--	--	--			--	--	--	--	--	--
--	--	--	--			--	--	--	--	--	--
--	--	--	--			--	--	--	--	--	--
--	--	--	--			--	--	--	--	--	--
--	--	--	--			--	--	--	--	--	--
--	--	--	--			--	--	--	--	--	--
--	--	--	--			--	--	--	--	--	--
--	--	--	--			--	--	--	--	--	--
--	--	--	--			--	--	--	--	--	--
--	--	--	--			--	--	--	--	--	--
--	--	--	--			--	--	--	--	--	--
--	--	--	--			--	--	--	--	--	--
--	--	--	--			--	--	--	--	--	--
--	--	--	--			--	--	--	--	--	--
--	--	--	--			--	--	--	--	--	--
--	--	--	--			--	--	--	--	--	--
--	--	--	--			--	--	--	--	--	--
--	--	--	--			--	--	--	--	--	--
--	--	--	--			--	--	--	--	--	--
--	--	--	--			--	--	--	--	--	--
--	--	--	--			--	--	--	--	--	--
--	--	--	--			--	--	--	--	--	--
--	--	--	--			--	--	--	--	--	--
--	--	--	--			--	--	--	--	--	--
--	--	--	--			--	--	--	--	--	--
--	--	--	--			--	--	--	--	--	--
--	--	--	--			--	--	--	--	--	--
--	--	--	--			--	--	--	--	--	--
--	--	--	--			--	--	--	--	--	--
--	--	--	--			--	--	--	--	--	--
--	--	--	--			--	--	--	--	--	--
--	--	--	--			--	--	--	--	--	--
--	--	--	--			--	--	--	--	--	--
--	--	--	--			--	--	--	--	--	--
--	--	--	--			--	--	--	--	--	--
--	--	--	--			--	--	--	--	--	--
--	--	--	--			--	--	--	--	--	--
--	--	--	--			--	--	--	--	--	--
--	--	--	--			--	--	--	--	--	--
--	--	--	--			--	--	--	--	--	--
--	--	--	--			--	--	--	--	--	--
--	--	--	--			--	--	--	--	--	--
--	--	--	--			--	--	--	--	--	--
--	--	--	--			--	--	--	--	--	--
--	--	--	--			--	--	--	--	--	--
--	--	--	--			--	--	--	--	--	--
--	--	--	--			--	--	--	--	--	--
--	--	--	--			--	--	--	--	--	--
--	--	--	--			--	--	--	--	--	--
--	--	--	--			--	--	--	--	--	--
--	--	--	--			--	--	--	--	--	--
--	--	--	--			--	--	--	--	--	--
--	--	--	--			--	--	--	--	--	--
--	--	--	--			--	--	--	--	--	--
--	--	--	--			--	--	--	--	--	--
--	--	--	--			--	--	--	--	--	--
--	--	--	--			--	--	--	--	--	--
--	--	--	--			--	--	--	--	--	--
--	--	--	--			--	--	--	--	--	--
--	--	--	--			--	--	--	--	--	--
--	--	--	--			--	--	--	--	--	--
--	--	--	--			--	--	--	--	--	--
--	--	--	--			--	--	--	--	--	--
--	--	--	--			--	--	--	--	--	--
--	--	--	--			--	--	--	--	--	--
--	--	--	--			--	--	--	--	--	--
--	--	--	--			--	--	--	--	--	--
--	--	--	--			--	--	--	--	--	--
--	--	--	--			--	--	--	--	--	--
--	--	--	--			--	--	--	--	--	--
--	--	--	--			--	--	--	--	--	--
--	--	--	--			--	--	--	--	--	--
--	--	--	--			--	--	--	--	--	--
--	--	--	--			--	--	--	--	--	--
--	--	--	--			--	--	--	--	--	--
--	--	--	--			--	--	--	--	--	--
--	--	--	--			--	--	--	--	--	--
--	--	--	--			--	--	--	--	--	--
--	--	--	--			--	--	--	--	--	--
--	--	--	--			--	--	--	--	--	--
--	--	--	--			--	--	--	--	--	--
--	--	--	--			--	--	--	--	--	--
--	--	--	--			--	--	--	--	--	--
--	--	--	--			--	--	--	--	--	--
--	--	--	--			--	--	--	--	--	--
--	--	--	--			--	--	--	--	--	--
--	--	--	--			--	--	--	--	--	--
--	--	--	--			--	--	--	--	--	--
--	--	--	--			--	--	--	--	--	--
--	--	--	--			--	--	--	--	--	--
--	--	--	--			--	--	--	--	--	--
--	--	--	--			--	--	--	--	--	--
--	--	--	--			--	--	--	--	--	--
--	--	--	--			--	--	--	--	--	--
--	--	--	--			--	--	--	--	--	--
--	--	--	--			--	--	--	--	--	--
--	--	--	--			--	--	--	--	--	--
--	--	--	--			--	--	--	--	--	--
--	--	--	--			--	--	--	--	--	--
--	--	--	--			--	--	--	--	--	--
--	--	--	--			--	--	--	--	--	--
--	--	--	--			--	--	--	--	--	--
--	--	--	--			--	--	--	--	--	--
--	--	--	--			--	--	--	--	--	--
--	--	--	--			--	--	--	--	--	--
--	--	--	--			--	--	--	--	--	--
--	--	--	--			--	--	--	--	--	--
--	--	--	--			--	--	--	--	--	--
--	--	--	--			--	--	--	--	--	--
--	--	--	--			--	--	--	--	--	--
--	--	--	--			--	--	--	--	--	--
--	--	--	--			--	--	--	--	--	--
--	--	--	--			--	--	--	--	--	--
--	--	--	--			--	--	--	--	--	--
--	--	--	--			--	--	--	--	--	--
--	--	--	--			--	--	--	--	--	--
--	--	--	--			--	--	--	--	--	--
--	--	--	--			--	--	--	--	--	--
--	--	--	--			--	--	--	--	--	--
--	--	--	--			--	--	--	--	--	--
--	--	--	--			--	--	--	--	--	--
--	--	--	--			--	--	--	--	--	--
--	--	--	--			--	--	--	--	--	--
--	--	--	--			--	--	--	--	--	--
--	--	--	--			--	--	--	--	--	--
--	--	--	--			--	--	--	--	--	--
--	--	--	--			--	--	--	--	--	--
--	--	--	--			--	--	--	--	--	--
--	--	--	--			--	--	--	--	--	--
--	--	--	--			--	--	--	--	--	--
--	--	--	--			--	--	--	--	--	--
--	--	--	--			--	--	--	--	--	--
--	--	--	--			--	--	--	--	--	--
--	--	--	--			--	--	--	--	--	--
--	--	--	--			--	--	--	--	--	--
--	--	--	--			--	--	--	--	--	--
--	--	--	--			--	--	--	--	--	--
--	--	--	--			--	--	--	--	--	--
--	--	--	--			--	--	--	--	--	--
--	--	--	--			--	--	--	--	--	--
--	--	--	--			--	--	--	--	--	--
--	--	--	--			--	--	--	--	--	--
--	--	--	--			--	--	--	--	--	--
--	--	--	--			--	--	--	--	--	--
--	--	--	--			--	--	--	--	--	--
--	--	--	--			--	--	--	--	--	--
--	--	--	--			--	--	--	--	--	--
--	--	--	--			--	--	--	--	--	--
--	--	--	--			--	--	--	--	--	--
--	--	--	--			--	--	--	--	--	--
--	--	--	--			--	--	--	--	--	--
--	--	--	--			--	--	--	--	--	--
--	--	--	--			--	--	--	--	--	--
--	--	--	--			--	--	--	--	--	--
--	--	--	--			--	--	--	--	--	--
--	--	--	--			--	--	--	--	--	--
--	--	--	--			--	--	--	--	--	--
--	--	--	--			--	--	--	--	--	--
--	--	--	--			--	--	--	--	--	--
--	--	--	--			--	--	--	--	--	--
--	--	--	--			--	--	--	--	--	--
--	--	--	--			--	--	--	--	--	--
--	--	--	--			--	--	--	--	--	--
--	--	--	--			--	--	--	--	--	--
--	--	--	--			--	--	--	--	--	--
--	--	--	--			--	--	--	--	--	--
--	--	--	--			--	--	--	--	--	--
--	--	--	--			--	--	--	--	--	--
--	--	--	--			--	--	--	--	--	--
--	--	--	--			--	--	--	--	--	--
--	--	--	--			--	--	--	--	--	--
--	--	--	--			--	--	--	--	--	--
--	--	--	--			--	--	--	--	--	--
--	--	--	--			--	--	--	--	--	--
--	--	--	--			--	--	--	--	--	--
--	--	--	--			--	--	--	--	--	--
--	--	--	--			--	--	--	--	--	--
--	--	--	--			--	--	--	--	--	--
--	--	--	--			--	--	--	--	--	--
--	--	--	--			--	--	--	--	--	--
--	--	--	--			--	--	--	--	--	--
--	--	--	--			--	--	--	--	--	--
--	--	--	--			--	--	--	--	--	--
--	--	--	--			--	--	--	--	--	--
--	--	--	--			--	--	--	--	--	--
--	--	--	--			--	--	--	--	--	--
--	--	--	--			--	--	--	--	--	--
--	--	--	--			--	--	--	--	--	--
--	--	--	--			--	--	--	--	--	--
--	--	--	--			--	--	--	--	--	--
--	--	--	--			--	--	--	--	--	--
--	--	--	--			--	--	--	--	--	--
--	--	--	--			--	--	--	--	--	--
--	--	--	--			--	--	--	--	--	--
--	--	--	--			--	--	--	--	--	--
--	--	--	--			--	--	--	--	--	--
--	--		--			--	--	--	--	--	--
--	--		--			--	--	--	--	--	--
--	--		--			--	--	--	--	--	--
--	--		--			--	--	--	--	--	--
--	--		--			--	--	--	--	--	--
--	--		--			--	--	--	--	--	--
--	--		--			--	--	--	--	--	--
--	--		--			--	--	--	--	--	--
--	--		--			--	--	--	--	--	--
--	--		--			--	--	--	--	--	--
--	--		--			--	--	--	--	--	--
--	--		--			--	--	--	--	--	--
--	--		--			--	--	--	--	--	--
--	--		--			--	--	--	--	--	--
--	--		--			--	--	--	--	--	--
--	--		--			--	--	--	--	--	--
--	--		--			--	--	--	--	--	--
--	--		--			--	--	--	--	--	--
--	--		--			--	--	--	--	--	--
--	--		--			--	--	--	--	--	--
--	--		--			--	--	--	--	--	--
--	--		--			--	--	--	--	--	--
--	--		--			--	--	--	--	--	--
--	--		--			--	--	--	--	--	--
--	--		--			--	--	--	--	--	--
--	--		--			--	--	--	--	--	--
--	--		--			--	--	--	--	--	--
--	--		--			--	--	--	--	--	--
--	--		--			--	--	--	--	--	--
--	--		--			--	--	--	--	--	--
--	--		--			--	--	--	--	--	--
--	--		--			--	--	--	--	--	--
--	--		--			--	--	--	--	--	--
--	--		--			--	--	--	--	--	--
--	--		--			--	--	--	--	--	--
--	--		--			--	--	--	--	--	--
--	--		--			--	--	--	--	--	--
--	--		--			--	--	--	--	--	--
			--			--	--	--	--	--	--
			--			--	--	--	--	--	--
			--			--	--	--	--	--	--
			--			--	--	--	--	--	--
			--			--	--	--	--	--	--
			--			--	--	--	--	--	--
			--			--	--	--	--	--	--
			--			--	--	--	--	--	--
			--			--	--	--	--	--	--
			--			--	--	--	--	--	--
			--			--	--	--	--	--	--
			--			--	--	--	--	--	--
			--			--	--	--	--	--	--
			--			--	--	--	--	--	--
			--			--	--	--	--	--	--
			--			--	--	--	--	--	--
			--			--	--	--	--	--	--
			--			--	--	--	--	--	--
			--			--	--	--	--	--	--
			--			--	--	--	--	--	--
			--			--	--	--	--	--	--
			--			--	--	--	--	--	--
			--			--	--	--	--	--	--
			--			--	--	--	--	--	--
			--			--	--	--	--	--	--
			--			--	--	--	--	--	--
			--			--	--	--	--	--	--
			--			--	--	--	--	--	--
			--			--	--	--	--	--	--
			--			--	--	--	--	--	--
			--			--	--	--	--	--	--
			--			--	--	--	--	--	--
			--			--	--	--	--	--	--
			--			--	--	--	--	--	--
			--			--	--	--	--	--	--
			--			--	--	--	--	--	--
			--			--	--	--	--	--	--
			--			--	--	--	--	--	--
			--			--	--	--	--	--	--
			--			--	--	--	--	--	--
			--			--	--	--	--	--	--
			--			--	--	--	--	--	--
			--			--	--	--	--	--	--
			--			--	--	--	--	--	--
			--			--	--	--	--	--	--
			--			--	--	--	--	--	--
			--			--	--	--	--	--	--
			--			--	--	--	--	--	--
			--			--	--	--	--	--	--
			--			--	--	--	--	--	--
			--			--	--	--	--	--	--
			--			--	--	--	--	--	--
			--			--	--	--	--	--	--
			--			--	--	--	--	--	--
			--			--	--	--	--	--	--
			--			--	--	--	--	--	--
			--			--	--	--	--	--	--
			--			--	--	--	--	--	--
			--			--	--	--	--	--	--
			--			--	--	--	--	--	--
			--			--	--	--	--	--	--
			--			--	--	--	--	--	--
			--			--	--	--	--	--	--
			--			--	--	--	--	--	--
			--			--	--	--	--	--	--
			--			--	--	--	--	--	--
			--			--	--	--	--	--	--
			--			--	--	--	--	--	--
			--			--	--	--	--	--	--
			--			--	--	--	--	--	--
			--			--	--	--	--	--	--
			--			--	--	--	--	--	--
			--			--	--	--	--	--	--
			--			--	--	--	--	--	--
			--			--	--	--	--	--	--
			--			--	--	--	--	--	--
			--			--	--	--	--	--	--
			--			--	--	--	--	--	--
			--			--	--	--	--	--	--
			--			--	--	--	--	--	--
			--			--	--	--	--	--	--
			--			--	--	--	--	--	--
			--			--	--	--	--	--	--
			--			--	--	--	--	--	--
			--			--	--	--	--	--	--
			--			--	--	--	--	--	--
			--			--	--	--	--	--	--
			--			--	--	--	--	--	--
			--			--	--	--	--	--	--
			--			--	--	--	--	--	--
			--			--	--	--	--	--	--
			--			--	--	--	--	--	--
			--			--	--	--	--	--	--
			--			--	--	--	--	--	--
			--			--	--	--	--	--	--
			--			--	--	--	--	--	--
			--			--	--	--	--	--	--
			--			--	--	--	--	--	--
			--			--	--	--	--	--	--
			--			--	--	--	--	--	--
			--			--	--	--	--	--	--
			--			--	--	--	--	--	--
			--			--	--	--	--	--	--
			--			--	--	--	--	--	--
			--			--	--	--	--	--	--
			--			--	--	--	--	--	--
			--			--	--	--	--	--	--
			--			--	--	--	--	--	--
			--			--	--	--	--	--	--
			--			--	--	--	--	--	--
			--			--	--	--	--	--	--
			--			--	--	--	--	--	--
			--			--	--	--	--	--	--
			--			--	--	--	--	--	--
			--			--	--	--	--	--	--
			--			--	--	--	--	--	--
			--			--	--	--	--	--	--
			--			--	--	--	--	--	--
			--			--	--	--	--	--	--
			--			--	--	--	--	--	--
			--			--	--	--	--	--	--
			--			--	--	--	--	--	--
			--			--	--	--	--	--	--
			--			--	--	--	--	--	--
			--			--	--	--	--	--	--
			--			--	--	--	--	--	--
			--			--	--	--	--	--	--
			--			--	--	--	--	--	--
			--			--	--	--	--	--	--
			--			--	--	--	--	--	--
			--			--	--	--	--	--	--
			--			--	--	--	--	--	--
			--			--	--	--	--	--	--
			--			--	--	--	--	--	--
			--			--	--	--	--	--	--
			--			--	--	--	--	--	--
			--			--	--	--	--	--	--
			--			--	--	--	--	--	--
			--			--	--	--	--	--	--
			--			--	--	--	--	--	--
			--			--	--	--	--	--	--
			--			--	--	--	--	--	--
			--			--	--	--	--	--	--
			--			--	--	--	--	--	--
			--			--	--	--	--	--	--
			--			--	--	--	--	--	--
			--			--	--	--	--	--	--
			--			--	--	--	--	--	--
			--			--	--	--	--	--	--
			--			--	--	--	--	--	--
			--			--	--	--	--	--	--
			--			--	--	--	--	--	--
			--			--	--	--	--	--	--
			--			--	--	--	--	--	--
			--			--	--	--	--	--	--
			--			--	--	--	--	--	--
			--			--	--	--	--	--	--
			--			--	--	--	--	--	--
			--			--	--	--	--	--	--
			--			--	--	--	--	--	--
			--			--	--	--	--	--	--
			--			--	--	--	--	--	--
			--			--	--	--	--	--	--
			--			--	--	--	--	--	--
			--			--	--	--	--	--	--
			--			--	--	--	--	--	--
			--			--	--	--	--	--	--
			--			--	--	--	--	--	--
			--			--	--	--	--	--	--
			--			--	--	--	--	--	--
			--			--	--	--	--	--	--
			--			--	--	--	--	--	--
			--			--	--	--	--	--	--
			--			--	--	--	--	--	--
			--			--	--	--	--	--	--
			--			--	--	--	--	--	--
			--			--	--	--	--	--	--
			--			--	--	--	--	--	--
			--			--	--	--	--	--	--
			--			--	--	--	--	--	--
			--			--	--	--	--	--	--
			--			--	--	--	--	--	--
			--			--	--	--	--	--	--
			--			--	--	--	--	--	--
			--			--	--	--	--	--	--
			--			--	--	--	--	--	--
			--			--	--	--	--	--	--
			--			--	--	--	--	--	--
			--			--	--	--	--	--	--
			--			--	--	--	--	--	--
			--			--	--	--	--	--	--
			--			--	--	--	--	--	--
			--			--	--	--	--	--	--
			--			--	--	--	--	--	--
			--			--	--	--	--	--	--
			--			--	--	--	--	--	--
			--			--	--	--	--	--	--
			--			--	--	--	--	--	--
			--			--	--	--	--	--	--
			--			--	--	--	--	--	--
			--			--	--	--	--	--	--
			--			--	--	--	--	--	--
			--			--	--	--	--	--	--
			--			--	--	--	--	--	--
			--			--	--	--	--	--	--
			--			--	--	--	--	--	--
			--			--	--	--	--	--	--
			--			--	--	--	--	--	--
			--			--	--	--	--	--	--
			--			--	--	--	--	--	--
			--			--	--	--	--	--	--
			--			--	--	--	--	--	--
			--			--	--	--	--	--	--
			--			--	--	--	--	--	--
			--			--	--	--	--	--	--
			--			--	--	--	--	--	--
			--			--	--	--	--	--	--
			--			--	--	--	--	--	--
			--			--	--	--	--	--	--
			--			--	--	--	--	--	--
			--			--	--	--	--	--	--
			--			--	--	--	--	--	--
			--			--	--	--	--	--	--
			--			--	--	--	--	--	--
			--			--	--	--	--	--	--
			--			--	--	--	--	--	--
			--			--	--	--	--	--	--
			--			--	--	--	--	--	--
			--			--	--	--	--	--	--
			--			--	--	--	--	--	--
			--			--	--	--	--	--	--
			--			--	--	--	--	--	--
			--			--	--	--	--	--	--
			--			--	--	--	--	--	--
			--			--	--	--	--	--	--
			--			--	--	--	--	--	--
			--			--	--	--	--	--	--
			--			--	--	--	--	--	--
			--			--	--	--	--	--	--
			--			--	--	--	--	--	--
			--			--	--	--	--	--	--
			--			--	--	--	--	--	--
			--			--	--	--	--	--	--
			--			--	--	--	--	--	--
			--			--	--	--	--	--	--
			--			--	--	--	--	--	--
			--			--	--	--	--	--	--
			--			--	--	--	--	--	--
			--			--	--	--	--	--	--
			--			--	--	--	--	--	--
			--			--	--	--	--	--	--
			--			--	--	--	--	--	--
			--			--	--	--	--	--	--
			--			--	--	--	--	--	--
			--			--	--	--	--	--	--
			--			--	--	--	--	--	--
			--			--	--	--	--	--	--
			--			--	--	--	--	--	--
			--			--	--	--	--	--	--
			--			--	--	--	--	--	--
			--			--	--	--	--	--	--
			--			--	--	--	--	--	--
			--			--	--	--	--	--	--
			--			--	--	--	--	--	--
			--			--	--	--	--	--	--
			--			--	--	--	--	--	--
			--			--	--	--	--	--	--
			--			--	--	--	--	--	--
			--			--	--	--	--	--	--
			--			--	--	--	--	--	--
			--			--	--	--	--	--	--
			--			--	--	--	--	--	--
			--			--	--	--	--	--	--
			--			--	--	--	--	--	--
			--			--	--	--	--	--	--
			--			--	--	--	--	--	--
			--			--	--	--	--	--	--
			--			--	--	--	--	--	--
			--			--	--	--	--	--	--
			--			--	--	--	--	--	--
			--			--	--	--	--	--	--
			--			--	--	--	--	--	--
			--			--	--	--	--	--	--
			--			--	--	--	--	--	--
			--			--	--	--	--	--	--
			--			--	--	--	--	--	--
			--			--	--	--	--	--	--
			--			--	--	--	--	--	--
			--			--	--	--	--	--	--
			--			--	--	--	--	--	--
			--			--	--	--	--	--	--
			--			--	--	--	--	--	--
			--			--	--	--	--	--	--
			--			--	--	--	--	--	--
			--			--	--	--	--	--	--
			--			--	--	--	--	--	--
			--			--	--	--	--	--	--
			--			--	--	--	--	--	--
			--			--	--	--	--	--	--
			--			--	--	--	--	--	--
			--			--	--	--	--	--	--
			--			--	--	--	--	--	--
			--			--	--	--	--	--	--
			--			--	--	--	--	--	--
			--			--	--	--	--	--	--
			--			--	--	--	--	--	--
			--			--	--	--	--	--	--
			--			--	--	--	--	--	--
			--			--	--	--	--	--	--
			--			--	--	--	--	--	--
			--			--	--	--	--	--	--
			--			--	--	--	--	--	--
			--			--	--	--	--	--	--
			--			--	--	--	--	--	--
			--			--	--	--	--	--	--
			--			--	--	--	--	--	--
			--			--	--	--	--	--	--
			--			--	--	--	--	--	--
			--			--	--	--	--	--	--
			--			--	--	--	--	--	--
			--			--	--	--	--	--	--
			--			--	--	--	--	--	--
			--			--	--	--	--	--	--
			--			--	--	--	--	--	--
			--			--	--	--	--	--	--
			--			--	--	--	--	--	--
			--			--	--	--	--	--	--
			--			--	--	--	--	--	--
			--			--	--	--	--	--	--
			--			--	--	--	--	--	--
			--			--	--	--	--	--	--
			--			--	--	--	--	--	--
			--			--	--	--	--	--	--
			--			--	--	--	--	--	--
			--			--	--	--	--	--	--
			--			--	--	--	--	--	--
			--			--	--	--	--	--	--
			--			--	--	--	--	--	--
			--			--	--	--	--	--	--
			--			--	--	--	--	--	--
			--			--	--	--	--	--	--
			--			--	--	--	--	--	--
			--			--	--	--	--	--	--
			--			--	--	--	--	--	--
			--			--	--	--	--	--	--
			--			--	--	--	--	--	--
			--			--	--	--	--	--	--
			--			--	--	--	--	--	--
			--			--	--	--	--	--	--
			--			--	--	--	--	--	--
			--			--	--	--	--	--	--
			--			--	--	--	--	--	--
			--			--	--	--	--	--	--
			--			--	--	--	--	--	--
			--			--	--	--	--	--	--
			--			--	--	--	--	--	--
			--			--	--	--	--	--	--
			--			--	--	--	--	--	--
			--			--	--	--	--	--	--
			--			--	--	--	--	--	--
			--			--	--	--	--	--	--
			--			--	--	--	--	--	--
			--			--	--	--	--	--	--
			--			--	--	--	--	--	--
			--			--	--	--	--	--	--
			--			--	--	--	--	--	--
			--			--	--	--	--	--	--
			--			--	--	--	--	--	--
			--			--	--	--	--	--	--
			--			--	--	--	--	--	--
			--			--	--	--	--	--	--
			--			--	--	--	--	--	--
			--			--	--	--	--	--	--
			--			--	--	--	--	--	--
			--			--	--	--	--	--	--
			--			--	--	--	--	--	--
			--			--	--	--	--	--	--
			--			--	--	--	--	--	--
			--			--	--	--	--	--	--
			--			--	--	--	--	--	--
			--			--	--	--	--	--	--
			--			--	--	--	--	--	--
			--			--	--	--	--	--	--
			--			--	--	--	--	--	--
			--			--	--	--	--	--	--
			--			--	--	--	--	--	--
			--			--	--	--	--	--	--
			--			--	--	--	--	--	--
			--			--	--	--	--	--	--
			--			--	--	--	--	--	--
			--			--	--	--	--	--	--
			--			--	--	--	--	--	--
			--			--	--	--	--	--	--
			--			--	--	--	--	--	--
			--			--	--	--	--	--	--
			--			--	--	--	--	--	--
			--			--	--	--	--	--	--
			--			--	--	--	--	--	--
			--			--	--	--	--	--	--
			--			--	--	--	--	--	--
			--			--	--	--	--	--	--
			--			--	--	--	--	--	--
			--			--	--	--	--	--	--
			--			--	--	--	--	--	--
			--			--	--	--	--	--	--
			--			--	--	--	--	--	--
			--			--	--	--	--	--	--
			--			--	--	--	--	--	--
			--			--	--	--	--	--	--
			--			--	--	--	--	--	--
			--			--	--	--	--	--	--
			--			--	--	--	--	--	--
			--			--	--	--	--	--	--
			--			--	--	--	--	--	--
			--			--	--	--	--	--	--
			--			--	--	--	--	--	--
			--			--	--	--	--	--	--
			--			--	--	--	--	--	--
			--			--	--	--	--	--	--
			--			--	--	--	--	--	--
			--			--	--	--	--	--	--
			--			--	--	--	--	--	--
			--			--	--	--	--	--	--
			--			--	--	--	--	--	--
			--			--	--	--	--	--	--
			--			--	--	--	--	--	--
			--			--	--	--	--	--	--
			--			--	--	--	--	--	--
			--			--	--	--	--	--	--
			--			--	--	--	--	--	--
			--			--	--	--	--	--	--
			--			--	--	--	--	--	--
			--			--	--	--	--	--	--
			--			--	--	--	--	--	--
			--			--	--	--	--	--	--
			--			--	--	--	--	--	--
			--			--	--	--	--	--	--
			--			--	--	--	--	--	--
			--			--	--	--	--	--	--
			--			--	--	--	--	--	--
			--			--	--	--	--	--	--
			--			--	--	--	--	--	--
			--			--	--	--	--	--	--
			--			--	--	--	--	--	--
			--			--	--	--	--	--	--
			--			--	--	--	--	--	--
			--			--	--	--	--	--	--
			--			--	--	--	--	--	--
			--			--	--	--	--	--	--
			--			--	--	--	--	--	--
			--			--	--	--	--	--	--
			--			--	--	--	--	--	--
			--			--	--	--	--	--	--
			--			--	--	--	--	--	--
			--			--	--	--	--	--	--
			--			--	--	--	--	--	--
			--			--	--	--	--	--	--
			--			--	--	--	--	--	--
			--			--	--	--	--	--	--
			--			--	--	--	--	--	--
			--			--	--	--	--	--	--
			--			--	--	--	--	--	--
			--			--	--	--	--	--	--
			--			--	--	--	--	--	--
			--			--	--	--	--	--	--
			--			--	--	--	--	--	--
			--			--	--	--	--	--	--
			--			--	--	--	--	--	--
			--			--	--	--	--	--	--
			--			--	--	--	--	--	--
			--			--	--	--	--	--	--
			--			--	--	--	--	--	--
			--			--	--	--	--	--	--
			--			--	--	--	--	--	--
			--			--	--	--	--	--	--
			--			--	--	--	--	--	--
			--			--	--	--	--	--	--
			--			--	--	--	--	--	--
			--			--	--	--	--	--	--
			--			--	--	--	--	--	--
			--			--	--	--	--	--	--
			--			--	--	--	--	--	--
			--			--	--	--	--	--	--
			--			--	--	--	--	--	--
			--			--	--	--	--	--	--
			--			--	--	--	--	--	--
			--			--	--	--	--	--	--
			--			--	--	--	--	--	--
			--			--	--	--	--	--	--
			--			--	--	--	--	--	--
			--			--	--	--	--	--	--
			--			--	--	--	--	--	--
			--			--	--	--	--	--	--
			--			--	--	--	--	--	--
			--			--	--	--	--	--	--
			--			--	--	--	--	--	--
			--			--	--	--	--	--	--
			--			--	--	--	--	--	--
			--			--	--	--	--	--	--
			--			--	--	--	--	--	--
			--			--	--	--	--	--	--
			--			--	--	--	--	--	--
			--			--	--	--	--	--	--
			--			--	--	--	--	--	--
			--			--	--	--	--	--	--
			--			--	--	--	--	--	--
			--			--	--	--	--	--	--
			--			--	--	--	--	--	--
			--			--	--	--	--	--	--
			--			--	--	--	--	--	--
			--			--	--	--	--	--	--
			--			--	--	--	--	--	--
			--			--	--	--	--	--	--
			--			--	--	--	--	--	--
			--			--	--	--	--	--	--
			--			--	--	--	--	--	--
			--			--	--	--	--	--	--
			--			--	--	--	--	--	--
			--			--	--	--	--	--	--
			--			--	--	--	--	--	--
			--			--	--	--	--	--	--
			--			--	--	--	--	--	--
			--			--	--	--	--	--	--
			--			--	--	--	--	--	--
			--			--	--	--	--	--	--
			--			--	--	--	--	--	--
			--			--	--	--	--	--	--
			--			--	--	--	--	--	--
			--			--	--	--	--	--	--
			--			--	--	--	--	--	--
			--			--	--	--	--	--	--
			--			--	--	--	--	--	--
			--			--	--	--	--	--	--
			--			--	--	--	--	--	--
			--			--	--	--	--	--	--
			--			--	--	--	--	--	--
			--			--	--	--	--	--	--
			--			--	--	--	--	--	--
			--			--	--	--	--	--	--
			--			--	--	--	--	--	--
			--			--	--	--	--	--	--
			--			--	--	--	--	--	--
			--			--	--	--	--	--	--
			--			--	--	--	--	--	--
			--			--	--	--	--	--	--
			--			--	--	--	--	--	--
			--			--	--	--	--	--	--
[truncated: 1,344 more rows]

## Sheet: Fig.2c
	Au		Au/NiFeOOH		Au/CoOOH
Potential	Current density	Potential	Current density	Potential	Current density
0.2	-2.375	0.2	-10.2804	0.2	-5.21083
0.201	-2.355	0.201	-10.0128	0.201	-5.17333
0.202	-2.338	0.202	-9.7572	0.202	-5.1375
0.203	-2.321	0.203	-9.528	0.203	-5.10333
0.204	-2.305	0.204	-9.3204	0.204	-5.07083
0.205	-2.289	0.205	-9.1212	0.205	-5.03917
0.206	-2.273	0.206	-8.9388	0.206	-5.00833
0.207	-2.256	0.207	-8.7552	0.207	-4.97833
0.208	-2.241	0.208	-8.5908	0.208	-4.94917
0.209	-2.228	0.209	-8.4288	0.209	-4.92083
0.21	-2.214	0.21	-8.2752	0.21	-4.89333
0.211	-2.201	0.211	-8.1348	0.211	-4.86667
0.212	-2.188	0.212	-7.9944	0.212	-4.84
0.213	-2.175	0.213	-7.8528	0.213	-4.81417
0.214	-2.162	0.214	-7.722	0.214	-4.78833
0.215	-2.149	0.215	-7.6032	0.215	-4.76417
0.216	-2.138	0.216	-7.488	0.216	-4.74
0.217	-2.127	0.217	-7.3776	0.217	-4.71667
0.218	-2.117	0.218	-7.2708	0.218	-4.69333
0.219	-2.105	0.219	-7.17	0.219	-4.67
0.22	-2.094	0.22	-7.0764	0.22	-4.6475
0.221	-2.084	0.221	-6.9864	0.221	-4.62583
0.222	-2.074	0.222	-6.9048	0.222	-4.60417
0.223	-2.064	0.223	-6.8232	0.223	-4.5825
0.224	-2.055	0.224	-6.7428	0.224	-4.56917
0.225	-2.044	0.225	-6.6588	0.225	-4.55417
0.226	-2.033	0.226	-6.5796	0.226	-4.53417
0.227	-2.024	0.227	-6.5052	0.227	-4.515
0.228	-2.014	0.228	-6.432	0.228	-4.495
0.229	-2.004	0.229	-6.3612	0.229	-4.47583
0.23	-1.994	0.23	-6.3	0.23	-4.45667
0.231	-1.985	0.231	-6.228	0.231	-4.43833
0.232	-1.975	0.232	-6.1656	0.232	-4.41917
0.233	-1.966	0.233	-6.0948	0.233	-4.4
0.234	-1.957	0.234	-6.0276	0.234	-4.38167
0.235	-1.949	0.235	-5.9676	0.235	-4.36333
0.236	-1.94	0.236	-5.9136	0.236	-4.34583
0.237	-1.931	0.237	-5.856	0.237	-4.32833
0.238	-1.922	0.238	-5.7984	0.238	-4.31167
0.239	-1.913	0.239	-5.7372	0.239	-4.29667
0.24	-1.905	0.24	-5.6916	0.24	-4.29333
0.241	-1.896	0.241	-5.6448	0.241	-4.28
0.242	-1.888	0.242	-5.598	0.242	-4.26333
0.243	-1.879	0.243	-5.5512	0.243	-4.24667
0.244	-1.871	0.244	-5.4996	0.244	-4.22917
0.245	-1.863	0.245	-5.4504	0.245	-4.2125
0.246	-1.854	0.246	-5.4072	0.246	-4.19583
0.247	-1.847	0.247	-5.3664	0.247	-4.17917
0.248	-1.841	0.248	-5.3196	0.248	-4.16333
0.249	-1.834	0.249	-5.2788	0.249	-4.14667
0.25	-1.826	0.25	-5.2512	0.25	-4.13083
0.251	-1.818	0.251	-5.214	0.251	-4.11583
0.252	-1.81	0.252	-5.1828	0.252	-4.1
0.253	-1.802	0.253	-5.1588	0.253	-4.085
0.254	-1.794	0.254	-5.1252	0.254	-4.06917
0.255	-1.787	0.255	-5.0952	0.255	-4.055
0.256	-1.78	0.256	-5.0532	0.256	-4.03917
0.257	-1.772	0.257	-5.0196	0.257	-4.02417
0.258	-1.764	0.258	-4.9812	0.258	-4.00917
0.259	-1.757	0.259	-4.9428	0.259	-3.99417
0.26	-1.749	0.26	-4.902	0.26	-3.97917
0.261	-1.742	0.261	-4.8708	0.261	-3.96417
0.262	-1.736	0.262	-4.8396	0.262	-3.95
0.263	-1.729	0.263	-4.8144	0.263	-3.935
0.264	-1.721	0.264	-4.7868	0.264	-3.92
0.265	-1.716	0.265	-4.7532	0.265	-3.90583
0.266	-1.715	0.266	-4.7232	0.266	-3.8925
0.267	-1.71	0.267	-4.6944	0.267	-3.87833
0.268	-1.703	0.268	-4.6632	0.268	-3.86417
0.269	-1.697	0.269	-4.6356	0.269	-3.85083
0.27	-1.693	0.27	-4.5876	0.27	-3.83667
0.271	-1.686	0.271	-4.5468	0.271	-3.82417
0.272	-1.683	0.272	-4.5132	0.272	-3.81
0.273	-1.675	0.273	-4.4892	0.273	-3.7975
0.274	-1.668	0.274	-4.4592	0.274	-3.78417
0.275	-1.662	0.275	-4.4316	0.275	-3.77167
0.276	-1.656	0.276	-4.4112	0.276	-3.75917
0.277	-1.649	0.277	-4.3896	0.277	-3.74583
0.278	-1.644	0.278	-4.3632	0.278	-3.73333
0.279	-1.638	0.279	-4.338	0.279	-3.72
0.28	-1.632	0.28	-4.3152	0.28	-3.70667
0.281	-1.626	0.281	-4.284	0.281	-3.69417
0.282	-1.619	0.282	-4.2612	0.282	-3.68167
0.283	-1.613	0.283	-4.2372	0.283	-3.66833
0.284	-1.606	0.284	-4.2144	0.284	-3.65583
0.285	-1.601	0.285	-4.1916	0.285	-3.64417
0.286	-1.595	0.286	-4.1676	0.286	-3.63167
0.287	-1.589	0.287	-4.1412	0.287	-3.62
0.288	-1.584	0.288	-4.1148	0.288	-3.60833
0.289	-1.578	0.289	-4.0872	0.289	-3.5975
0.29	-1.572	0.29	-4.0632	0.29	-3.585
0.291	-1.566	0.291	-4.0428	0.291	-3.57417
0.292	-1.561	0.292	-4.0236	0.292	-3.5625
0.293	-1.554	0.293	-4.0044	0.293	-3.55083
0.294	-1.548	0.294	-3.984	0.294	-3.54
0.295	-1.543	0.295	-3.9636	0.295	-3.52833
0.296	-1.537	0.296	-3.9504	0.296	-3.5175
0.297	-1.531	0.297	-3.9312	0.297	-3.50667
0.298	-1.525	0.298	-3.9168	0.298	-3.49667
0.299	-1.519	0.299	-3.9	0.299	-3.485
0.3	-1.514	0.3	-3.882	0.3	-3.47417
0.301	-1.508	0.301	-3.8556	0.301	-3.46333
0.302	-1.503	0.302	-3.8352	0.302	-3.45167
0.303	-1.497	0.303	-3.816	0.303	-3.44083
0.304	-1.492	0.304	-3.798	0.304	-3.43
0.305	-1.486	0.305	-3.774	0.305	-3.41917
0.306	-1.481	0.306	-3.7524	0.306	-3.40833
0.307	-1.476	0.307	-3.7308	0.307	-3.39833
0.308	-1.47	0.308	-3.708	0.308	-3.3875
0.309	-1.464	0.309	-3.6924	0.309	-3.37667
0.31	-1.46	0.31	-3.6756	0.31	-3.3675
0.311	-1.455	0.311	-3.6576	0.311	-3.35833
0.312	-1.45	0.312	-3.6384	0.312	-3.3475
0.313	-1.445	0.313	-3.6192	0.313	-3.3375
0.314	-1.44	0.314	-3.6084	0.314	-3.3275
0.315	-1.436	0.315	-3.5892	0.315	-3.3175
0.316	-1.43	0.316	-3.5748	0.316	-3.30833
0.317	-1.426	0.317	-3.5604	0.317	-3.29833
0.318	-1.421	0.318	-3.5388	0.318	-3.28917
0.319	-1.417	0.319	-3.5304	0.319	-3.28
0.32	-1.413	0.32	-3.5292	0.32	-3.27083
0.321	-1.408	0.321	-3.5268	0.321	-3.26083
0.322	-1.403	0.322	-3.522	0.322	-3.25083
0.323	-1.398	0.323	-3.5148	0.323	-3.24167
0.324	-1.394	0.324	-3.5124	0.324	-3.2325
0.325	-1.39	0.325	-3.5064	0.325	-3.22333
0.326	-1.385	0.326	-3.4944	0.326	-3.215
0.327	-1.381	0.327	-3.4884	0.327	-3.20583
0.328	-1.377	0.328	-3.4956	0.328	-3.19583
0.329	-1.373	0.329	-3.4884	0.329	-3.18667
0.33	-1.368	0.33	-3.4752	0.33	-3.17833
0.331	-1.365	0.331	-3.4584	0.331	-3.17083
0.332	-1.36	0.332	-3.4464	0.332	-3.16167
0.333	-1.356	0.333	-3.4344	0.333	-3.15333
0.334	-1.351	0.334	-3.42	0.334	-3.14417
0.335	-1.346	0.335	-3.4092	0.335	-3.13833
0.336	-1.342	0.336	-3.3984	0.336	-3.14333
0.337	-1.338	0.337	-3.3876	0.337	-3.14167
0.338	-1.334	0.338	-3.3768	0.338	-3.1325
0.339	-1.329	0.339	-3.3648	0.339	-3.12417
0.34	-1.325	0.34	-3.3552	0.34	-3.115
0.341	-1.32	0.341	-3.3444	0.341	-3.105
0.342	-1.316	0.342	-3.3288	0.342	-3.09667
0.343	-1.311	0.343	-3.318	0.343	-3.08833
0.344	-1.307	0.344	-3.2928	0.344	-3.07917
0.345	-1.303	0.345	-3.264	0.345	-3.07083
0.346	-1.298	0.346	-3.2628	0.346	-3.06167
0.347	-1.293	0.347	-3.2556	0.347	-3.0525
0.348	-1.289	0.348	-3.2472	0.348	-3.04417
0.349	-1.285	0.349	-3.2316	0.349	-3.03583
0.35	-1.28	0.35	-3.2184	0.35	-3.0275
0.351	-1.276	0.351	-3.2124	0.351	-3.01833
0.352	-1.271	0.352	-3.2064	0.352	-3.01083
0.353	-1.267	0.353	-3.1896	0.353	-3.00167
0.354	-1.262	0.354	-3.1812	0.354	-2.99333
0.355	-1.258	0.355	-3.174	0.355	-2.985
0.356	-1.254	0.356	-3.162	0.356	-2.9775
0.357	-1.25	0.357	-3.1464	0.357	-2.96917
0.358	-1.246	0.358	-3.1332	0.358	-2.96083
0.359	-1.242	0.359	-3.12	0.359	-2.95333
0.36	-1.236	0.36	-3.1068	0.36	-2.94417
0.361	-1.233	0.361	-3.0924	0.361	-2.93667
0.362	-1.229	0.362	-3.0804	0.362	-2.92833
0.363	-1.225	0.363	-3.072	0.363	-2.91917
0.364	-1.221	0.364	-3.0576	0.364	-2.91167
0.365	-1.217	0.365	-3.0492	0.365	-2.90333
0.366	-1.212	0.366	-3.0396	0.366	-2.89583
0.367	-1.208	0.367	-3.024	0.367	-2.8875
0.368	-1.204	0.368	-3.0204	0.368	-2.88
0.369	-1.201	0.369	-3.0144	0.369	-2.8725
0.37	-1.196	0.37	-3.0036	0.37	-2.865
0.371	-1.192	0.371	-2.9904	0.371	-2.85833
0.372	-1.187	0.372	-2.9844	0.372	-2.85083
0.373	-1.183	0.373	-2.9796	0.373	-2.8425
0.374	-1.18	0.374	-2.9712	0.374	-2.83583
0.375	-1.176	0.375	-2.9568	0.375	-2.82833
0.376	-1.172	0.376	-2.9448	0.376	-2.82083
0.377	-1.169	0.377	-2.9364	0.377	-2.8375
0.378	-1.165	0.378	-2.9256	0.378	-2.84
0.379	-1.161	0.379	-2.9136	0.379	-2.83333
0.38	-1.158	0.38	-2.904	0.38	-2.825
0.381	-1.154	0.381	-2.8884	0.381	-2.81917
0.382	-1.15	0.382	-2.8716	0.382	-2.8125
0.383	-1.146	0.383	-2.862	0.383	-2.805
0.384	-1.143	0.384	-2.8536	0.384	-2.7975
0.385	-1.139	0.385	-2.8404	0.385	-2.79083
0.386	-1.134	0.386	-2.8308	0.386	-2.7825
0.387	-1.132	0.387	-2.82	0.387	-2.77583
0.388	-1.128	0.388	-2.8104	0.388	-2.76917
0.389	-1.125	0.389	-2.7324	0.389	-2.76167
0.39	-1.121	0.39	-2.7132	0.39	-2.755
0.391	-1.118	0.391	-2.7012	0.391	-2.74833
0.392	-1.113	0.392	-2.6964	0.392	-2.74083
0.393	-1.11	0.393	-2.688	0.393	-2.73417
0.394	-1.107	0.394	-2.6832	0.394	-2.72667
0.395	-1.104	0.395	-2.682	0.395	-2.72
0.396	-1.101	0.396	-2.6748	0.396	-2.7125
0.397	-1.097	0.397	-2.6616	0.397	-2.70583
0.398	-1.093	0.398	-2.6496	0.398	-2.69833
0.399	-1.089	0.399	-2.6328	0.399	-2.69167
0.4	-1.085	0.4	-2.616	0.4	-2.685
0.401	-1.082	0.401	-2.6076	0.401	-2.67833
0.402	-1.079	0.402	-2.598	0.402	-2.67167
0.403	-1.075	0.403	-2.5884	0.403	-2.665
0.404	-1.071	0.404	-2.5824	0.404	-2.65833
0.405	-1.068	0.405	-2.574	0.405	-2.65083
0.406	-1.065	0.406	-2.5692	0.406	-2.645
0.407	-1.062	0.407	-2.5668	0.407	-2.63833
0.408	-1.058	0.408	-2.5548	0.408	-2.63167
0.409	-1.055	0.409	-2.5404	0.409	-2.625
0.41	-1.052	0.41	-2.532	0.41	-2.61833
0.411	-1.048	0.411	-2.5272	0.411	-2.61167
0.412	-1.044	0.412	-2.5176	0.412	-2.605
0.413	-1.041	0.413	-2.514	0.413	-2.59833
0.414	-1.038	0.414	-2.5104	0.414	-2.5925
0.415	-1.034	0.415	-2.5056	0.415	-2.58583
0.416	-1.032	0.416	-2.4924	0.416	-2.58
0.417	-1.029	0.417	-2.4876	0.417	-2.57333
0.418	-1.025	0.418	-2.484	0.418	-2.56667
0.419	-1.022	0.419	-2.4768	0.419	-2.56
0.42	-1.019	0.42	-2.466	0.42	-2.55333
0.421	-1.015	0.421	-2.4564	0.421	-2.5475
0.422	-1.013	0.422	-2.4468	0.422	-2.54167
0.423	-1.01	0.423	-2.4372	0.423	-2.535
0.424	-1.006	0.424	-2.4324	0.424	-2.52833
0.425	-1.003	0.425	-2.4228	0.425	-2.52167
0.426	-0.9994	0.426	-2.4132	0.426	-2.51583
0.427	-0.996	0.427	-2.4036	0.427	-2.50917
0.428	-0.9935	0.428	-2.3964	0.428	-2.50333
0.429	-0.9906	0.429	-2.3952	0.429	-2.4975
0.43	-0.9872	0.43	-2.3892	0.43	-2.49167
0.431	-0.9839	0.431	-2.3784	0.431	-2.485
0.432	-0.9809	0.432	-2.3736	0.432	-2.47917
0.433	-0.9784	0.433	-2.3664	0.433	-2.47333
0.434	-0.9749	0.434	-2.3556	0.434	-2.4675
0.435	-0.9726	0.435	-2.3448	0.435	-2.46167
0.436	-0.9696	0.436	-2.3388	0.436	-2.45583
0.437	-0.9661	0.437	-2.334	0.437	-2.44917
0.438	-0.963	0.438	-2.3244	0.438	-2.44417
0.439	-0.9602	0.439	-2.316	0.439	-2.43833
0.44	-0.9572	0.44	-2.3112	0.44	-2.43333
0.441	-0.9549	0.441	-2.3016	0.441	-2.4275
0.442	-0.9519	0.442	-2.2908	0.442	-2.42167
0.443	-0.9485	0.443	-2.2836	0.443	-2.41583
0.444	-0.946	0.444	-2.2812	0.444	-2.41167
0.445	-0.9438	0.445	-2.274	0.445	-2.3975
0.446	-0.941	0.446	-2.268	0.446	-2.38917
0.447	-0.9381	0.447	-2.2632	0.447	-2.38167
0.448	-0.9361	0.448	-2.2584	0.448	-2.375
0.449	-0.933	0.449	-2.2524	0.449	-2.36833
0.45	-0.9304	0.45	-2.2452	0.45	-2.3625
0.451	-0.9283	0.451	-2.2392	0.451	-2.35667
0.452	-0.9252	0.452	-2.232	0.452	-2.35
0.453	-0.9227	0.453	-2.2272	0.453	-2.34417
0.454	-0.9199	0.454	-2.2212	0.454	-2.33833
0.455	-0.9175	0.455	-2.2164	0.455	-2.3325
0.456	-0.9147	0.456	-2.2128	0.456	-2.32667
0.457	-0.9123	0.457	-2.2044	0.457	-2.32083
0.458	-0.91	0.458	-2.1972	0.458	-2.31583
0.459	-0.9081	0.459	-2.19	0.459	-2.31
0.46	-0.9051	0.46	-2.1816	0.46	-2.305
0.461	-0.9035	0.461	-2.1756	0.461	-2.29917
0.462	-0.9003	0.462	-2.172	0.462	-2.29333
0.463	-0.8974	0.463	-2.1648	0.463	-2.2875
0.464	-0.8952	0.464	-2.1624	0.464	-2.2825
0.465	-0.8928	0.465	-2.1588	0.465	-2.27667
0.466	-0.8908	0.466	-2.1528	0.466	-2.27167
0.467	-0.8884	0.467	-2.1504	0.467	-2.26667
0.468	-0.8864	0.468	-2.1612	0.468	-2.26
0.469	-0.884	0.469	-2.1672	0.469	-2.255
0.47	-0.882	0.47	-2.1672	0.47	-2.25
0.471	-0.8798	0.471	-2.1648	0.471	-2.24417
0.472	-0.8769	0.472	-2.1648	0.472	-2.24
0.473	-0.875	0.473	-2.1612	0.473	-2.23833
0.474	-0.8731	0.474	-2.1468	0.474	-2.23333
0.475	-0.8702	0.475	-2.142	0.475	-2.22917
0.476	-0.8684	0.476	-2.1396	0.476	-2.22333
0.477	-0.8662	0.477	-2.1372	0.477	-2.21833
0.478	-0.8639	0.478	-2.1264	0.478	-2.2125
0.479	-0.8614	0.479	-2.1144	0.479	-2.2075
0.48	-0.8596	0.48	-2.1084	0.48	-2.2025
0.481	-0.8575	0.481	-2.0952	0.481	-2.1975
0.482	-0.8548	0.482	-2.0652	0.482	-2.19167
0.483	-0.8534	0.483	-2.0556	0.483	-2.18667
0.484	-0.8513	0.484	-2.0496	0.484	-2.18167
0.485	-0.8488	0.485	-2.0412	0.485	-2.17667
0.486	-0.8465	0.486	-2.0352	0.486	-2.17167
0.487	-0.8448	0.487	-2.0352	0.487	-2.16583
0.488	-0.8421	0.488	-2.0328	0.488	-2.16083
0.489	-0.8404	0.489	-2.028	0.489	-2.155
0.49	-0.8385	0.49	-2.0196	0.49	-2.15
0.491	-0.8364	0.491	-2.0148	0.491	-2.145
0.492	-0.834	0.492	-2.0088	0.492	-2.13917
0.493	-0.8324	0.493	-1.998	0.493	-2.135
0.494	-0.8303	0.494	-1.992	0.494	-2.13
0.495	-0.8282	0.495	-1.9884	0.495	-2.12417
0.496	-0.8264	0.496	-1.98	0.496	-2.11917
0.497	-0.8244	0.497	-1.9704	0.497	-2.11417
0.498	-0.8217	0.498	-1.9656	0.498	-2.10833
0.499	-0.8205	0.499	-1.9644	0.499	-2.10333
0.5	-0.819	0.5	-1.9548	0.5	-2.09833
0.501	-0.816	0.501	-1.9512	0.501	-2.09333
0.502	-0.8141	0.502	-1.9524	0.502	-2.08833
0.503	-0.8131	0.503	-1.95	0.503	-2.08333
0.504	-0.8104	0.504	-1.9428	0.504	-2.07833
0.505	-0.8084	0.505	-1.9392	0.505	-2.07417
0.506	-0.8071	0.506	-1.9344	0.506	-2.06833
0.507	-0.8051	0.507	-1.9272	0.507	-2.06333
0.508	-0.8028	0.508	-1.92	0.508	-2.05833
0.509	-0.8017	0.509	-1.9164	0.509	-2.05417
0.51	-0.7994	0.51	-1.9164	0.51	-2.04917
0.511	-0.7974	0.511	-1.9056	0.511	-2.045
0.512	-0.7961	0.512	-1.8984	0.512	-2.04
0.513	-0.7937	0.513	-1.8984	0.513	-2.03417
0.514	-0.7913	0.514	-1.8996	0.514	-2.02917
0.515	-0.7905	0.515	-1.8924	0.515	-2.025
0.516	-0.7877	0.516	-1.8864	0.516	-2.02
0.517	-0.7867	0.517	-1.8828	0.517	-2.015
0.518	-0.7844	0.518	-1.8768	0.518	-2.01083
0.519	-0.7833	0.519	-1.8684	0.519	-2.00583
0.52	-0.7804	0.52	-1.8648	0.52	-2.00083
0.521	-0.7795	0.521	-1.8624	0.521	-1.99583
0.522	-0.7775	0.522	-1.854	0.522	-1.99083
0.523	-0.775	0.523	-1.8468	0.523	-1.98583
0.524	-0.7734	0.524	-1.8504	0.524	-1.98167
0.525	-0.7727	0.525	-1.848	0.525	-1.97583
0.526	-0.7712	0.526	-1.8456	0.526	-1.97083
0.527	-0.7688	0.527	-1.8444	0.527	-1.96583
0.528	-0.7672	0.528	-1.8432	0.528	-1.96083
0.529	-0.7653	0.529	-1.8372	0.529	-1.95667
0.53	-0.7635	0.53	-1.83	0.53	-1.95083
0.531	-0.7623	0.531	-1.8216	0.531	-1.94667
0.532	-0.7613	0.532	-1.8192	0.532	-1.94167
0.533	-0.7589	0.533	-1.8168	0.533	-1.93667
0.534	-0.7575	0.534	-1.812	0.534	-1.9325
0.535	-0.7562	0.535	-1.8108	0.535	-1.9275
0.536	-0.7546	0.536	-1.8048	0.536	-1.9225
0.537	-0.7532	0.537	-1.7988	0.537	-1.9175
0.538	-0.7513	0.538	-1.7916	0.538	-1.91333
0.539	-0.7492	0.539	-1.7904	0.539	-1.9075
0.54	-0.7477	0.54	-1.7844	0.54	-1.9025
0.541	-0.7461	0.541	-1.776	0.541	-1.89833
0.542	-0.744	0.542	-1.7736	0.542	-1.8925
0.543	-0.743	0.543	-1.7736	0.543	-1.88833
0.544	-0.7413	0.544	-1.77	0.544	-1.88333
0.545	-0.7403	0.545	-1.7664	0.545	-1.87917
0.546	-0.7381	0.546	-1.7616	0.546	-1.87333
0.547	-0.7362	0.547	-1.7568	0.547	-1.86917
0.548	-0.7354	0.548	-1.7556	0.548	-1.865
0.549	-0.734	0.549	-1.752	0.549	-1.85917
0.55	-0.7323	0.55	-1.7448	0.55	-1.855
0.551	-0.7313	0.551	-1.74	0.551	-1.85
0.552	-0.7286	0.552	-1.7376	0.552	-1.845
0.553	-0.7269	0.553	-1.7304	0.553	-1.84083
0.554	-0.7263	0.554	-1.7304	0.554	-1.83583
0.555	-0.724	0.555	-1.7292	0.555	-1.83167
0.556	-0.7217	0.556	-1.7184	0.556	-1.82667
0.557	-0.7198	0.557	-1.71	0.557	-1.82333
0.558	-0.7189	0.558	-1.7076	0.558	-1.8175
0.559	-0.7172	0.559	-1.7028	0.559	-1.8125
0.56	-0.7157	0.56	-1.6968	0.56	-1.80833
0.561	-0.7137	0.561	-1.6932	0.561	-1.805
0.562	-0.7117	0.562	-1.6908	0.562	-1.8
0.563	-0.7107	0.563	-1.6848	0.563	-1.79583
0.564	-0.7087	0.564	-1.6776	0.564	-1.79167
0.565	-0.7061	0.565	-1.6752	0.565	-1.78917
0.566	-0.7042	0.566	-1.674	0.566	-1.78583
0.567	-0.7028	0.567	-1.6716	0.567	-1.78167
0.568	-0.7013	0.568	-1.662	0.568	-1.77667
0.569	-0.7001	0.569	-1.656	0.569	-1.77
0.57	-0.6983	0.57	-1.6488	0.57	-1.76333
0.571	-0.6958	0.571	-1.6416	0.571	-1.7575
0.572	-0.6946	0.572	-1.6404	0.572	-1.75333
0.573	-0.6934	0.573	-1.6356	0.573	-1.74833
0.574	-0.6917	0.574	-1.6296	0.574	-1.74417
0.575	-0.6899	0.575	-1.6224	0.575	-1.73833
0.576	-0.6884	0.576	-1.6188	0.576	-1.73417
0.577	-0.6862	0.577	-1.6176	0.577	-1.73
0.578	-0.6844	0.578	-1.6128	0.578	-1.725
0.579	-0.6833	0.579	-1.6104	0.579	-1.72
0.58	-0.6807	0.58	-1.6152	0.58	-1.71583
0.581	-0.6791	0.581	-1.6128	0.581	-1.71083
0.582	-0.6778	0.582	-1.608	0.582	-1.70667
0.583	-0.6761	0.583	-1.608	0.583	-1.70167
0.584	-0.6737	0.584	-1.6104	0.584	-1.6975
0.585	-0.6721	0.585	-1.6056	0.585	-1.69167
0.586	-0.6708	0.586	-1.5996	0.586	-1.6875
0.587	-0.6695	0.587	-1.5972	0.587	-1.68333
0.588	-0.6678	0.588	-1.5948	0.588	-1.67833
0.589	-0.6659	0.589	-1.5876	0.589	-1.67333
0.59	-0.6627	0.59	-1.5852	0.59	-1.66833
0.591	-0.6604	0.591	-1.5816	0.591	-1.66333
0.592	-0.6594	0.592	-1.5732	0.592	-1.65833
0.593	-0.6577	0.593	-1.5648	0.593	-1.65417
0.594	-0.6558	0.594	-1.566	0.594	-1.64917
0.595	-0.6542	0.595	-1.5624	0.595	-1.645
0.596	-0.6526	0.596	-1.5576	0.596	-1.64
0.597	-0.6505	0.597	-1.5576	0.597	-1.635
0.598	-0.6484	0.598	-1.5552	0.598	-1.63
0.599	-0.6472	0.599	-1.5492	0.599	-1.62583
0.6	-0.6461	0.6	-1.5468	0.6	-1.62167
0.601	-0.6437	0.601	-1.548	0.601	-1.6175
0.602	-0.6418	0.602	-1.5456	0.602	-1.61333
0.603	-0.6397	0.603	-1.542	0.603	-1.60833
0.604	-0.6383	0.604	-1.5384	0.604	-1.60417
0.605	-0.6361	0.605	-1.536	0.605	-1.6
0.606	-0.6345	0.606	-1.5276	0.606	-1.595
0.607	-0.6329	0.607	-1.5144	0.607	-1.59083
0.608	-0.6319	0.608	-1.5084	0.608	-1.58667
0.609	-0.6288	0.609	-1.5084	0.609	-1.58167
0.61	-0.6277	0.61	-1.5048	0.61	-1.5775
0.611	-0.6256	0.611	-1.5036	0.611	-1.5725
0.612	-0.6245	0.612	-1.5024	0.612	-1.56833
0.613	-0.6222	0.613	-1.4988	0.613	-1.56333
0.614	-0.6214	0.614	-1.494	0.614	-1.55917
0.615	-0.6188	0.615	-1.4904	0.615	-1.55417
0.616	-0.617	0.616	-1.488	0.616	-1.54917
0.617	-0.6156	0.617	-1.4868	0.617	-1.545
0.618	-0.6141	0.618	-1.482	0.618	-1.54
0.619	-0.6128	0.619	-1.4772	0.619	-1.53583
0.62	-0.6103	0.62	-1.4796	0.62	-1.53083
0.621	-0.6089	0.621	-1.482	0.621	-1.52583
0.622	-0.6069	0.622	-1.476	0.622	-1.52167
0.623	-0.6047	0.623	-1.47	0.623	-1.51667
0.624	-0.6038	0.624	-1.4712	0.624	-1.51167
0.625	-0.6019	0.625	-1.47	0.625	-1.5075
0.626	-0.5995	0.626	-1.4628	0.626	-1.50333
0.627	-0.5986	0.627	-1.4616	0.627	-1.4975
0.628	-0.5962	0.628	-1.464	0.628	-1.49333
0.629	-0.5937	0.629	-1.4616	0.629	-1.48833
0.63	-0.5927	0.63	-1.4544	0.63	-1.48333
0.631	-0.5909	0.631	-1.4496	0.631	-1.47833
0.632	-0.5896	0.632	-1.4424	0.632	-1.47333
0.633	-0.5889	0.633	-1.434	0.633	-1.46917
0.634	-0.5871	0.634	-1.4304	0.634	-1.465
0.635	-0.5855	0.635	-1.428	0.635	-1.46
0.636	-0.5833	0.636	-1.4244	0.636	-1.455
0.637	-0.5814	0.637	-1.4196	0.637	-1.45083
0.638	-0.5802	0.638	-1.416	0.638	-1.44667
0.639	-0.5789	0.639	-1.4136	0.639	-1.44167
0.64	-0.5772	0.64	-1.4088	0.64	-1.4375
0.641	-0.5752	0.641	-1.4088	0.641	-1.43333
0.642	-0.5728	0.642	-1.4088	0.642	-1.42833
0.643	-0.5715	0.643	-1.404	0.643	-1.42333
0.644	-0.5703	0.644	-1.4028	0.644	-1.41833
0.645	-0.5681	0.645	-1.4064	0.645	-1.41333
0.646	-0.5669	0.646	-1.4064	0.646	-1.40917
0.647	-0.5657	0.647	-1.4004	0.647	-1.405
0.648	-0.5638	0.648	-1.3932	0.648	-1.40083
0.649	-0.5618	0.649	-1.3884	0.649	-1.39583
0.65	-0.5604	0.65	-1.3884	0.65	-1.3925
0.651	-0.5586	0.651	-1.3812	0.651	-1.3875
0.652	-0.5576	0.652	-1.3728	0.652	-1.38333
0.653	-0.5563	0.653	-1.3716	0.653	-1.37917
0.654	-0.5541	0.654	-1.3704	0.654	-1.37417
0.655	-0.5515	0.655	-1.3656	0.655	-1.36833
0.656	-0.5501	0.656	-1.3632	0.656	-1.36417
0.657	-0.5487	0.657	-1.3596	0.657	-1.36
0.658	-0.5466	0.658	-1.3548	0.658	-1.355
0.659	-0.5451	0.659	-1.35	0.659	-1.35
0.66	-0.5442	0.66	-1.3524	0.66	-1.34583
0.661	-0.5416	0.661	-1.3584	0.661	-1.34083
0.662	-0.5408	0.662	-1.3596	0.662	-1.33667
0.663	-0.5385	0.663	-1.3548	0.663	-1.33167
0.664	-0.5368	0.664	-1.3464	0.664	-1.3275
0.665	-0.5354	0.665	-1.344	0.665	-1.3225
0.666	-0.5337	0.666	-1.3428	0.666	-1.3175
0.667	-0.5314	0.667	-1.3392	0.667	-1.3125
0.668	-0.5298	0.668	-1.3356	0.668	-1.30833
0.669	-0.5273	0.669	-1.3308	0.669	-1.3025
0.67	-0.5261	0.67	-1.3248	0.67	-1.2975
0.671	-0.5238	0.671	-1.3152	0.671	-1.29333
0.672	-0.522	0.672	-1.3128	0.672	-1.28833
0.673	-0.5205	0.673	-1.3056	0.673	-1.28333
0.674	-0.5183	0.674	-1.2996	0.674	-1.27833
0.675	-0.5173	0.675	-1.3008	0.675	-1.27333
0.676	-0.5156	0.676	-1.3068	0.676	-1.26833
0.677	-0.5129	0.677	-1.308	0.677	-1.26333
0.678	-0.5125	0.678	-1.3056	0.678	-1.25917
0.679	-0.5101	0.679	-1.3032	0.679	-1.25417
0.68	-0.5076	0.68	-1.302	0.68	-1.24833
0.681	-0.5058	0.681	-1.2972	0.681	-1.24417
0.682	-0.5047	0.682	-1.2924	0.682	-1.24
0.683	-0.5022	0.683	-1.2912	0.683	-1.235
0.684	-0.5004	0.684	-1.2852	0.684	-1.23
0.685	-0.4983	0.685	-1.2828	0.685	-1.22583
0.686	-0.4971	0.686	-1.2816	0.686	-1.22
0.687	-0.4954	0.687	-1.2756	0.687	-1.21583
0.688	-0.4938	0.688	-1.2708	0.688	-1.21083
0.689	-0.4919	0.689	-1.2696	0.689	-1.20667
0.69	-0.4901	0.69	-1.2696	0.69	-1.2025
0.691	-0.4884	0.691	-1.2612	0.691	-1.19667
0.692	-0.4856	0.692	-1.254	0.692	-1.19167
0.693	-0.4841	0.693	-1.2504	0.693	-1.18667
0.694	-0.483	0.694	-1.2528	0.694	-1.1825
0.695	-0.4813	0.695	-1.2516	0.695	-1.1775
0.696	-0.4792	0.696	-1.2492	0.696	-1.1725
0.697	-0.478	0.697	-1.2516	0.697	-1.16833
0.698	-0.4761	0.698	-1.2504	0.698	-1.16417
0.699	-0.4745	0.699	-1.248	0.699	-1.15917
0.7	-0.4723	0.7	-1.2444	0.7	-1.15417
0.701	-0.4716	0.701	-1.2456	0.701	-1.15
0.702	-0.4698	0.702	-1.2432	0.702	-1.145
0.703	-0.4674	0.703	-1.2348	0.703	-1.14
0.704	-0.4664	0.704	-1.23	0.704	-1.13583
0.705	-0.4646	0.705	-1.2264	0.705	-1.13083
0.706	-0.4625	0.706	-1.2192	0.706	-1.12583
0.707	-0.4613	0.707	-1.2144	0.707	-1.12167
0.708	-0.4597	0.708	-1.2132	0.708	-1.11667
0.709	-0.458	0.709	-1.212	0.709	-1.11167
0.71	-0.4563	0.71	-1.206	0.71	-1.1075
0.711	-0.4545	0.711	-1.2012	0.711	-1.10333
0.712	-0.4531	0.712	-1.2024	0.712	-1.09833
0.713	-0.4518	0.713	-1.2012	0.713	-1.09333
0.714	-0.4503	0.714	-1.2012	0.714	-1.08917
0.715	-0.4494	0.715	-1.2012	0.715	-1.0875
0.716	-0.4477	0.716	-1.2	0.716	-1.0825
0.717	-0.447	0.717	-1.19796	0.717	-1.0775
0.718	-0.4451	0.718	-1.19124	0.718	-1.07167
0.719	-0.4424	0.719	-1.19196	0.719	-1.06667
0.72	-0.4415	0.72	-1.19364	0.72	-1.0625
0.721	-0.4407	0.721	-1.18788	0.721	-1.0575
0.722	-0.4391	0.722	-1.18416	0.722	-1.0525
0.723	-0.438	0.723	-1.17912	0.723	-1.04833
0.724	-0.4366	0.724	-1.17816	0.724	-1.04333
0.725	-0.4349	0.725	-1.17372	0.725	-1.03917
0.726	-0.4342	0.726	-1.16916	0.726	-1.035
0.727	-0.4323	0.727	-1.16952	0.727	-1.03
0.728	-0.4309	0.728	-1.17096	0.728	-1.025
0.729	-0.4299	0.729	-1.1646	0.729	-1.02083
0.73	-0.4296	0.73	-1.1586	0.73	-1.01583
0.731	-0.4274	0.731	-1.15668	0.731	-1.01083
0.732	-0.4263	0.732	-1.15116	0.732	-1.00667
0.733	-0.4249	0.733	-1.14204	0.733	-1.0025
0.734	-0.4237	0.734	-1.13952	0.734	-0.9975
0.735	-0.4229	0.735	-1.14	0.735	-0.99333
0.736	-0.4215	0.736	-1.13868	0.736	-0.98833
0.737	-0.4207	0.737	-1.13136	0.737	-0.98417
0.738	-0.4197	0.738	-1.12608	0.738	-0.97917
0.739	-0.4191	0.739	-1.12752	0.739	-0.975
0.74	-0.4175	0.74	-1.12908	0.74	-0.97083
0.741	-0.4165	0.741	-1.12584	0.741	-0.96583
0.742	-0.4164	0.742	-1.12332	0.742	-0.96167
0.743	-0.4146	0.743	-1.12284	0.743	-0.9575
0.744	-0.4134	0.744	-1.12056	0.744	-0.9525
0.745	-0.4124	0.745	-1.11372	0.745	-0.94833
0.746	-0.4114	0.746	-1.11012	0.746	-0.94333
0.747	-0.4103	0.747	-1.11012	0.747	-0.93917
0.748	-0.4102	0.748	-1.10544	0.748	-0.935
0.749	-0.409	0.749	-1.1022	0.749	-0.93
0.75	-0.408	0.75	-1.10208	0.75	-0.92583
0.751	-0.4069	0.751	-1.10064	0.751	-0.92167
0.752	-0.4061	0.752	-1.09392	0.752	-0.91667
0.753	-0.405	0.753	-1.0896	0.753	-0.9125
0.754	-0.4041	0.754	-1.0908	0.754	-0.90833
0.755	-0.4036	0.755	-1.0884	0.755	-0.90417
0.756	-0.4033	0.756	-1.07988	0.756	-0.89917
0.757	-0.4018	0.757	-1.07736	0.757	-0.89417
0.758	-0.401	0.758	-1.07676	0.758	-0.89
0.759	-0.4002	0.759	-1.07352	0.759	-0.88583
0.76	-0.3997	0.76	-1.07028	0.76	-0.88167
0.761	-0.3983	0.761	-1.0698	0.761	-0.87667
0.762	-0.3979	0.762	-1.06728	0.762	-0.87167
0.763	-0.3969	0.763	-1.06284	0.763	-0.8675
0.764	-0.3963	0.764	-1.06068	0.764	-0.86333
0.765	-0.3962	0.765	-1.06236	0.765	-0.85917
0.766	-0.3951	0.766	-1.06008	0.766	-0.855
0.767	-0.394	0.767	-1.05624	0.767	-0.85
0.768	-0.394	0.768	-1.05612	0.768	-0.84583
0.769	-0.3927	0.769	-1.05672	0.769	-0.84167
0.77	-0.3914	0.77	-1.05156	0.77	-0.83667
0.771	-0.3912	0.771	-1.04544	0.771	-0.83225
0.772	-0.3901	0.772	-1.04556	0.772	-0.82742
0.773	-0.3894	0.773	-1.04352	0.773	-0.82358
0.774	-0.3882	0.774	-1.03656	0.774	-0.819
0.775	-0.3875	0.775	-1.03524	0.775	-0.81475
0.776	-0.3864	0.776	-1.03488	0.776	-0.81108
0.777	-0.3863	0.777	-1.0314	0.777	-0.80642
0.778	-0.3851	0.778	-1.0224	0.778	-0.80108
0.779	-0.3839	0.779	-1.01868	0.779	-0.79708
0.78	-0.3829	0.78	-1.01916	0.78	-0.79283
0.781	-0.382	0.781	-1.0164	0.781	-0.78858
0.782	-0.3811	0.782	-1.01172	0.782	-0.78417
0.783	-0.3796	0.783	-1.0086	0.783	-0.78
0.784	-0.3784	0.784	-1.00896	0.784	-0.77542
0.785	-0.3775	0.785	-1.00536	0.785	-0.771
0.786	-0.3764	0.786	-0.99984	0.786	-0.7665
0.787	-0.3754	0.787	-0.99948	0.787	-0.76292
0.788	-0.3739	0.788	-1.00104	0.788	-0.75825
0.789	-0.3727	0.789	-0.99564	0.789	-0.75325
0.79	-0.3715	0.79	-0.99012	0.79	-0.74933
0.791	-0.3704	0.791	-0.98952	0.791	-0.74475
0.792	-0.3686	0.792	-0.98736	0.792	-0.74083
0.793	-0.367	0.793	-0.9792	0.793	-0.73625
0.794	-0.3654	0.794	-0.97608	0.794	-0.73167
0.795	-0.3632	0.795	-0.97632	0.795	-0.72583
0.796	-0.3614	0.796	-0.97236	0.796	-0.7215
0.797	-0.3597	0.797	-0.9654	0.797	-0.71658
0.798	-0.3579	0.798	-0.9648	0.798	-0.71225
0.799	-0.3556	0.799	-0.96312	0.799	-0.70725
0.8	-0.3538	0.8	-0.95712	0.8	-0.7025
0.801	-0.3516	0.801	-0.9546	0.801	-0.69775
0.802	-0.3494	0.802	-0.95832	0.802	-0.69292
0.803	-0.3476	0.803	-0.95556	0.803	-0.68808
0.804	-0.3454	0.804	-0.94812	0.804	-0.68317
0.805	-0.3429	0.805	-0.94572	0.805	-0.678
0.806	-0.3402	0.806	-0.94536	0.806	-0.67292
0.807	-0.3375	0.807	-0.93804	0.807	-0.66808
0.808	-0.3347	0.808	-0.93492	0.808	-0.66258
0.809	-0.3315	0.809	-0.93384	0.809	-0.65742
0.81	-0.3285	0.81	-0.93144	0.81	-0.65258
0.811	-0.3259	0.811	-0.92508	0.811	-0.6475
0.812	-0.3221	0.812	-0.92244	0.812	-0.64158
0.813	-0.3191	0.813	-0.92412	0.813	-0.63658
0.814	-0.3163	0.814	-0.9192	0.814	-0.63142
0.815	-0.3117	0.815	-0.91392	0.815	-0.62583
0.816	-0.3084	0.816	-0.91428	0.816	-0.62092
0.817	-0.3041	0.817	-0.91284	0.817	-0.61575
0.818	-0.3007	0.818	-0.90708	0.818	-0.60992
0.819	-0.297	0.819	-0.90288	0.819	-0.60492
0.82	-0.2929	0.82	-0.90324	0.82	-0.59967
0.821	-0.2876	0.821	-0.90216	0.821	-0.59383
0.822	-0.2832	0.822	-0.89436	0.822	-0.588
0.823	-0.2789	0.823	-0.88908	0.823	-0.5835
0.824	-0.2747	0.824	-0.8904	0.824	-0.57725
0.825	-0.2697	0.825	-0.8862	0.825	-0.57242
0.826	-0.2645	0.826	-0.87852	0.826	-0.56608
0.827	-0.2599	0.827	-0.87516	0.827	-0.56075
0.828	-0.2547	0.828	-0.87432	0.828	-0.55525
0.829	-0.2491	0.829	-0.86904	0.829	-0.54942
0.83	-0.2441	0.83	-0.86136	0.83	-0.54308
0.831	-0.2384	0.831	-0.85944	0.831	-0.53775
0.832	-0.2327	0.832	-0.85956	0.832	-0.53225
0.833	-0.2266	0.833	-0.85368	0.833	-0.52642
0.834	-0.2201	0.834	-0.84744	0.834	-0.51933
0.835	-0.2147	0.835	-0.84684	0.835	-0.51375
0.836	-0.2086	0.836	-0.84384	0.836	-0.50742
0.837	-0.2016	0.837	-0.83532	0.837	-0.50125
0.838	-0.1952	0.838	-0.83112	0.838	-0.49517
0.839	-0.1885	0.839	-0.83052	0.839	-0.4885
0.84	-0.182	0.84	-0.82596	0.84	-0.482
0.841	-0.1757	0.841	-0.81744	0.841	-0.47592
0.842	-0.1691	0.842	-0.8154	0.842	-0.46875
0.843	-0.1621	0.843	-0.81384	0.843	-0.46325
0.844	-0.1558	0.844	-0.80544	0.844	-0.45633
0.845	-0.1485	0.845	-0.79956	0.845	-0.45008
0.846	-0.141	0.846	-0.79956	0.846	-0.44267
0.847	-0.1334	0.847	-0.7944	0.847	-0.43508
0.848	-0.1266	0.848	-0.78612	0.848	-0.42892
0.849	-0.1188	0.849	-0.78456	0.849	-0.42142
0.85	-0.111	0.85	-0.78276	0.85	-0.41475
0.851	-0.104	0.851	-0.77412	0.851	-0.40833
0.852	-0.09625	0.852	-0.76836	0.852	-0.40083
0.853	-0.08799	0.853	-0.76992	0.853	-0.39425
0.854	-0.08068	0.854	-0.7656	0.854	-0.38725
0.855	-0.07219	0.855	-0.75648	0.855	-0.38017
0.856	-0.06472	0.856	-0.75492	0.856	-0.37417
0.857	-0.05669	0.857	-0.7536	0.857	-0.36758
0.858	-0.04883	0.858	-0.74628	0.858	-0.36092
0.859	-0.04073	0.859	-0.741	0.859	-0.35392
0.86	-0.03263	0.86	-0.74028	0.86	-0.34767
0.861	-0.02477	0.861	-0.73764	0.861	-0.34058
0.862	-0.01698	0.862	-0.72924	0.862	-0.33492
0.863	-0.00975	0.863	-0.7242	0.863	-0.32817
0.864	-0.00236	0.864	-0.72444	0.864	-0.32275
0.865	0.0059	0.865	-0.72108	0.865	-0.31575
0.866	0.01392	0.866	-0.71328	0.866	-0.30933
0.867	0.02131	0.867	-0.70872	0.867	-0.30333
0.868	0.02909	0.868	-0.70884	0.868	-0.29675
0.869	0.03656	0.869	-0.70512	0.869	-0.29067
0.87	0.04348	0.87	-0.69804	0.87	-0.28442
0.871	0.05064	0.871	-0.69348	0.871	-0.27817
0.872	0.05898	0.872	-0.69612	0.872	-0.27117
0.873	0.06534	0.873	-0.69252	0.873	-0.26483
0.874	0.07242	0.874	-0.68472	0.874	-0.25833
0.875	0.07934	0.875	-0.68208	0.875	-0.2525
0.876	0.0872	0.876	-0.68184	0.876	-0.24675
0.877	0.09295	0.877	-0.6744	0.877	-0.24075
0.878	0.1001	0.878	-0.66708	0.878	-0.23508
0.879	0.1071	0.879	-0.66708	0.879	-0.22858
0.88	0.1133	0.88	-0.66636	0.88	-0.22283
0.881	0.1197	0.881	-0.65808	0.881	-0.21717
0.882	0.1264	0.882	-0.65268	0.882	-0.21175
0.883	0.1327	0.883	-0.65352	0.883	-0.20592
0.884	0.1393	0.884	-0.6522	0.884	-0.19983
0.885	0.1469	0.885	-0.64572	0.885	-0.19342
0.886	0.1521	0.886	-0.6408	0.886	-0.18867
0.887	0.1583	0.887	-0.6414	0.887	-0.18333
0.888	0.1644	0.888	-0.6402	0.888	-0.17767
0.889	0.1704	0.889	-0.6324	0.889	-0.17275
0.89	0.1761	0.89	-0.62892	0.89	-0.16775
0.891	0.1828	0.891	-0.63204	0.891	-0.16233
0.892	0.1882	0.892	-0.62892	0.892	-0.156
0.893	0.1934	0.893	-0.62112	0.893	-0.15158
0.894	0.1991	0.894	-0.61884	0.894	-0.14675
0.895	0.2047	0.895	-0.62112	0.895	-0.14158
0.896	0.2103	0.896	-0.61812	0.896	-0.13642
0.897	0.2162	0.897	-0.61032	0.897	-0.13092
0.898	0.222	0.898	-0.60924	0.898	-0.12583
0.899	0.227	0.899	-0.61188	0.899	-0.12175
0.9	0.2326	0.9	-0.60696	0.9	-0.11667
0.901	0.2371	0.901	-0.60228	0.901	-0.11183
0.902	0.2415	0.902	-0.60336	0.902	-0.10667
0.903	0.2468	0.903	-0.60372	0.903	-0.102
0.904	0.2522	0.904	-0.5976	0.904	-0.09758
0.905	0.2566	0.905	-0.59364	0.905	-0.0925
0.906	0.2613	0.906	-0.59652	0.906	-0.08783
0.907	0.266	0.907	-0.59424	0.907	-0.0835
0.908	0.2707	0.908	-0.58704	0.908	-0.07843
0.909	0.2755	0.909	-0.58764	0.909	-0.07398
0.91	0.2796	0.91	-0.58956	0.91	-0.06861
0.911	0.2843	0.911	-0.5826	0.911	-0.06363
0.912	0.2885	0.912	-0.5802	0.912	-0.05904
0.913	0.2926	0.913	-0.58392	0.913	-0.05465
0.914	0.2965	0.914	-0.58032	0.914	-0.04934
0.915	0.3002	0.915	-0.57384	0.915	-0.04522
0.916	0.3041	0.916	-0.57564	0.916	-0.04043
0.917	0.3084	0.917	-0.57876	0.917	-0.03552
0.918	0.3109	0.918	-0.57372	0.918	-0.03093
0.919	0.3148	0.919	-0.56832	0.919	-0.02556
0.92	0.318	0.92	-0.57168	0.92	-0.0211
0.921	0.3214	0.921	-0.57216	0.921	-0.01612
0.922	0.3247	0.922	-0.5658	0.922	-0.01133
0.923	0.3285	0.923	-0.56436	0.923	-0.00649
0.924	0.3316	0.924	-0.5676	0.924	-0.00144
0.925	0.334	0.925	-0.56556	0.925	0.00419
0.926	0.3369	0.926	-0.558	0.926	0.00872
0.927	0.3406	0.927	-0.55812	0.927	0.01409
0.928	0.3421	0.928	-0.56244	0.928	0.01894
0.929	0.3443	0.929	-0.55656	0.929	0.02385
0.93	0.3478	0.93	-0.55212	0.93	0.02975
0.931	0.3495	0.931	-0.5562	0.931	0.03473
0.932	0.3511	0.932	-0.55488	0.932	0.04056
0.933	0.3532	0.933	-0.54768	0.933	0.04607
0.934	0.3552	0.934	-0.54792	0.934	0.05157
0.935	0.3571	0.935	-0.55212	0.935	0.05714
0.936	0.3592	0.936	-0.54852	0.936	0.06343
0.937	0.3607	0.937	-0.54204	0.937	0.0692
0.938	0.3625	0.938	-0.5436	0.938	0.07516
0.939	0.3633	0.939	-0.54588	0.939	0.08073
0.94	0.3642	0.94	-0.53988	0.94	0.08692
0.941	0.3657	0.941	-0.5364	0.941	0.09308
0.942	0.3664	0.942	-0.54108	0.942	0.09958
0.943	0.3674	0.943	-0.54	0.943	0.1065
0.944	0.3682	0.944	-0.53268	0.944	0.11342
0.945	0.3689	0.945	-0.53076	0.945	0.12
0.946	0.3693	0.946	-0.53496	0.946	0.127
0.947	0.3702	0.947	-0.53196	0.947	0.13408
0.948	0.3703	0.948	-0.52632	0.948	0.14183
0.949	0.3718	0.949	-0.52836	0.949	0.14942
0.95	0.372	0.95	-0.5316	0.95	0.15733
0.951	0.372	0.951	-0.52908	0.951	0.16508
0.952	0.372	0.952	-0.52356	0.952	0.17242
0.953	0.3725	0.953	-0.5232	0.953	0.18108
0.954	0.3726	0.954	-0.52608	0.954	0.18942
0.955	0.3726	0.955	-0.52404	0.955	0.19767
0.956	0.3733	0.956	-0.5172	0.956	0.20558
0.957	0.3728	0.957	-0.51708	0.957	0.21525
0.958	0.3722	0.958	-0.52092	0.958	0.22417
0.959	0.3724	0.959	-0.51636	0.959	0.23333
0.96	0.3715	0.96	-0.51072	0.96	0.24208
0.961	0.3723	0.961	-0.5136	0.961	0.25133
0.962	0.3728	0.962	-0.51624	0.962	0.26125
0.963	0.3723	0.963	-0.51	0.963	0.271
0.964	0.3715	0.964	-0.50544	0.964	0.28033
0.965	0.3719	0.965	-0.50916	0.965	0.29125
0.966	0.3715	0.966	-0.5094	0.966	0.30117
0.967	0.371	0.967	-0.50148	0.967	0.31275
0.968	0.3712	0.968	-0.50052	0.968	0.32417
0.969	0.3709	0.969	-0.50508	0.969	0.33575
0.97	0.3708	0.97	-0.50148	0.97	0.34767
0.971	0.3701	0.971	-0.49452	0.971	0.35967
0.972	0.3702	0.972	-0.4974	0.972	0.37267
0.973	0.3701	0.973	-0.49944	0.973	0.38492
0.974	0.3691	0.974	-0.49332	0.974	0.39858
0.975	0.3696	0.975	-0.49164	0.975	0.41267
0.976	0.3684	0.976	-0.49692	0.976	0.42533
0.977	0.3675	0.977	-0.49296	0.977	0.439
0.978	0.3681	0.978	-0.48624	0.978	0.45342
0.979	0.367	0.979	-0.4884	0.979	0.46733
0.98	0.3662	0.98	-0.49128	0.98	0.48258
0.981	0.3657	0.981	-0.48672	0.981	0.49742
0.982	0.3649	0.982	-0.4824	0.982	0.51333
0.983	0.3646	0.983	-0.48564	0.983	0.53008
0.984	0.3632	0.984	-0.48708	0.984	0.54733
0.985	0.3625	0.985	-0.47928	0.985	0.56483
0.986	0.3615	0.986	-0.477	0.986	0.58308
0.987	0.3615	0.987	-0.4818	0.987	0.60125
0.988	0.3605	0.988	-0.47856	0.988	0.61967
0.989	0.3596	0.989	-0.47088	0.989	0.63817
0.99	0.3582	0.99	-0.4728	0.99	0.65775
0.991	0.3571	0.991	-0.47544	0.991	0.67733
0.992	0.3552	0.992	-0.46896	0.992	0.69717
0.993	0.355	0.993	-0.46584	0.993	0.71875
0.994	0.354	0.994	-0.4704	0.994	0.74175
0.995	0.3524	0.995	-0.46884	0.995	0.76442
0.996	0.3515	0.996	-0.46152	0.996	0.7875
0.997	0.3498	0.997	-0.4638	0.997	0.81167
0.998	0.3484	0.998	-0.46728	0.998	0.835
0.999	0.3472	0.999	-0.4608	0.999	0.86
1	0.3482	1	-0.46452	1	0.8875
1.001	0.3462	1.001	-0.46932	1.001	0.915
1.002	0.3447	1.002	-0.46812	1.002	0.94333
1.003	0.3435	1.003	-0.46116	1.003	0.97333
1.004	0.3426	1.004	-0.4602	1.004	1.00417
1.005	0.3402	1.005	-0.46392	1.005	1.03417
1.006	0.3391	1.006	-0.46068	1.006	1.06667
1.007	0.3377	1.007	-0.45384	1.007	1.1
1.008	0.336	1.008	-0.45648	1.008	1.13417
1.009	0.3345	1.009	-0.45888	1.009	1.17
1.01	0.333	1.01	-0.45384	1.01	1.2075
1.011	0.332	1.011	-0.44892	1.011	1.24417
1.012	0.3306	1.012	-0.4518	1.012	1.28417
1.013	0.3296	1.013	-0.45408	1.013	1.325
1.014	0.3277	1.014	-0.4476	1.014	1.36833
1.015	0.3262	1.015	-0.44256	1.015	1.41333
1.016	0.3247	1.016	-0.44544	1.016	1.45917
1.017	0.3233	1.017	-0.44736	1.017	1.50667
1.018	0.3216	1.018	-0.44172	1.018	1.5575
1.019	0.3198	1.019	-0.43776	1.019	1.61
1.02	0.3193	1.02	-0.44064	1.02	1.66417
1.021	0.3175	1.021	-0.4416	1.021	1.71917
1.022	0.3152	1.022	-0.43512	1.022	1.77667
1.023	0.3137	1.023	-0.43104	1.023	1.83833
1.024	0.3115	1.024	-0.43584	1.024	1.8975
1.025	0.3109	1.025	-0.43716	1.025	1.9625
1.026	0.3101	1.026	-0.43008	1.026	2.0325
1.027	0.3082	1.027	-0.4278	1.027	2.10167
1.028	0.3065	1.028	-0.43224	1.028	2.17667
1.029	0.3049	1.029	-0.43104	1.029	2.2525
1.03	0.303	1.03	-0.42288	1.03	2.33083
1.031	0.3014	1.031	-0.42264	1.031	2.41417
1.032	0.3001	1.032	-0.42852	1.032	2.5
1.033	0.2992	1.033	-0.42288	1.033	2.59
1.034	0.2976	1.034	-0.41616	1.034	2.68167
1.035	0.2958	1.035	-0.42012	1.035	2.77667
1.036	0.2945	1.036	-0.42168	1.036	2.87833
1.037	0.2927	1.037	-0.414	1.037	2.97
1.038	0.2913	1.038	-0.41196	1.038	3.07667
1.039	0.2905	1.039	-0.41724	1.039	3.18917
1.04	0.2885	1.04	-0.4146	1.04	3.3025
1.041	0.2871	1.041	-0.4074	1.041	3.4225
1.042	0.2862	1.042	-0.40908	1.042	3.5475
1.043	0.2846	1.043	-0.41292	1.043	3.6775
1.044	0.2824	1.044	-0.40716	1.044	3.81167
1.045	0.2818	1.045	-0.40188	1.045	3.94833
1.046	0.2803	1.046	-0.40596	1.046	4.09167
1.047	0.279	1.047	-0.40764	1.047	4.24083
1.048	0.2774	1.048	-0.40008	1.048	4.3925
1.049	0.2753	1.049	-0.39648	1.049	4.54833
1.05	0.2747	1.05	-0.4014	1.05	4.71167
1.051	0.2737	1.051	-0.39948	1.051	4.88333
1.052	0.2723	1.052	-0.39072	1.052	5.0675
1.053	0.2711	1.053	-0.39036	1.053	5.25583
1.054	0.2693	1.054	-0.3954	1.054	5.45
1.055	0.2688	1.055	-0.38964	1.055	5.64083
1.056	0.267	1.056	-0.38304	1.056	5.85583
1.057	0.2657	1.057	-0.38808	1.057	6.075
1.058	0.2644	1.058	-0.38916	1.058	6.28833
1.059	0.2632	1.059	-0.3798	1.059	6.505
1.06	0.2617	1.06	-0.37848	1.06	6.73
1.061	0.2605	1.061	-0.38436	1.061	6.95667
1.062	0.2589	1.062	-0.37932	1.062	7.19667
1.063	0.2577	1.063	-0.37152	1.063	7.44417
1.064	0.257	1.064	-0.3768	1.064	7.69417
1.065	0.2559	1.065	-0.3786	1.065	7.95333
1.066	0.2551	1.066	-0.37044	1.066	8.22
1.067	0.2534	1.067	-0.36672	1.067	8.49167
1.068	0.2522	1.068	-0.37236	1.068	8.775
1.069	0.2507	1.069	-0.37044	1.069	9.06667
1.07	0.2492	1.07	-0.3624	1.07	9.35833
1.071	0.2488	1.071	-0.36252	1.071	9.66667
1.072	0.2471	1.072	-0.36804	1.072	9.975
1.073	0.246	1.073	-0.36324	1.073	10.2917
1.074	0.2451	1.074	-0.35556	1.074	10.6167
1.075	0.2438	1.075	-0.35808	1.075	10.9417
1.076	0.2437	1.076	-0.36156	1.076	11.2833
1.077	0.2429	1.077	-0.35652	1.077	11.6167
1.078	0.2418	1.078	-0.34968	1.078	11.975
1.079	0.2407	1.079	-0.35112	1.079	12.3333
1.08	0.2393	1.08	-0.35544	1.08	12.7
1.081	0.2383	1.081	-0.34884	1.081	13.0667
1.082	0.2369	1.082	-0.3426	1.082	13.4417
1.083	0.2365	1.083	-0.34572	1.083	13.825
1.084	0.2354	1.084	-0.34848	1.084	14.2083
1.085	0.2342	1.085	-0.3414	1.085	14.6
1.086	0.2331	1.086	-0.33552	1.086	14.9917
1.087	0.2322	1.087	-0.33888	1.087	15.4
1.088	0.2314	1.088	-0.34128	1.088	15.8
1.089	0.2303	1.089	-0.33288	1.089	16.2
1.09	0.2298	1.09	-0.32964	1.09	16.6167
1.091	0.2293	1.091	-0.33528	1.091	17.0333
1.092	0.2281	1.092	-0.33312	1.092	17.4583
1.093	0.2274	1.093	-0.32472	1.093	17.875
1.094	0.2266	1.094	-0.32592	1.094	18.3083
1.095	0.2254	1.095	-0.3306	1.095	18.7417
1.096	0.2243	1.096	-0.32328	1.096	19.175
1.097	0.224	1.097	-0.31704	1.097	19.6167
1.098	0.223	1.098	-0.32352	1.098	20.0583
1.099	0.2224	1.099	-0.32328	1.099	20.5
1.1	0.2211	1.1	-0.31308	1.1	20.95
1.101	0.2203	1.101	-0.31416	1.101	21.3917
1.102	0.2202	1.102	-0.3204	1.102	21.8417
1.103	0.22	1.103	-0.31296	1.103	22.3
1.104	0.2187	1.104	-0.30672	1.104	22.75
1.105	0.2176	1.105	-0.31212	1.105	23.2083
1.106	0.2175	1.106	-0.31176	1.106	23.6583
1.107	0.2167	1.107	-0.30132	1.107	24.1167
1.108	0.2156	1.108	-0.30108	1.108	24.575
1.109	0.2152	1.109	-0.30708	1.109	25.025
1.11	0.2141	1.11	-0.30096	1.11	25.4833
1.111	0.2132	1.111	-0.29232	1.111	25.95
1.112	0.2125	1.112	-0.2964	1.112	26.4
1.113	0.212	1.113	-0.29868	1.113	26.8667
1.114	0.2107	1.114	-0.28968	1.114	27.3167
1.115	0.2109	1.115	-0.2862	1.115	27.775
1.116	0.2098	1.116	-0.29148	1.116	28.2333
1.117	0.2101	1.117	-0.291	1.117	28.6833
1.118	0.2086	1.118	-0.28164	1.118	29.1417
1.119	0.2081	1.119	-0.279	1.119	29.5917
1.12	0.2067	1.12	-0.285	1.12	30.0417
1.121	0.2066	1.121	-0.28296	1.121	30.5
1.122	0.2063	1.122	-0.27372	1.122	30.9417
1.123	0.2045	1.123	-0.27264	1.123	31.3917
1.124	0.2037	1.124	-0.27792	1.124	31.85
1.125	0.2037	1.125	-0.2748	1.125	32.2917
1.126	0.2027	1.126	-0.2658	1.126	32.7417
1.127	0.2027	1.127	-0.26544	1.127	33.1833
1.128	0.2021	1.128	-0.2712	1.128	33.6167
1.129	0.2016	1.129	-0.26532	1.129	34.05
1.13	0.2007	1.13	-0.25584	1.13	34.4833
1.131	0.2	1.131	-0.25932	1.131	34.9167
1.132	0.1994	1.132	-0.2622	1.132	35.35
1.133	0.1986	1.133	-0.25308	1.133	35.7667
1.134	0.1985	1.134	-0.24792	1.134	36.1917
1.135	0.1988	1.135	-0.25344	1.135	36.6083
1.136	0.1973	1.136	-0.25356	1.136	37.025
1.137	0.1967	1.137	-0.24228	1.137	37.425
1.138	0.1963	1.138	-0.24096	1.138	37.8333
1.139	0.1957	1.139	-0.24744	1.139	38.2333
1.14	0.1956	1.14	-0.2406	1.14	38.625
1.141	0.1953	1.141	-0.23196	1.141	39.0167
1.142	0.1948	1.142	-0.2376	1.142	39.4083
1.143	0.1945	1.143	-0.23712	1.143	39.7833
1.144	0.1939	1.144	-0.22596	1.144	40.15
1.145	0.1928	1.145	-0.22512	1.145	40.5167
1.146	0.1927	1.146	-0.231	1.146	40.875
1.147	0.1924	1.147	-0.22356	1.147	41.2167
1.148	0.1926	1.148	-0.21444	1.148	41.5583
1.149	0.1923	1.149	-0.2184	1.149	41.8917
1.15	0.1922	1.15	-0.22116	1.15	42.2083
1.151	0.1919	1.151	-0.21072	1.151	42.5167
1.152	0.1906	1.152	-0.20508	1.152	42.8167
1.153	0.1908	1.153	-0.21108	1.153	43.1083
1.154	0.1915	1.154	-0.20976	1.154	43.3917
1.155	0.1902	1.155	-0.19812	1.155	43.6667
1.156	0.1905	1.156	-0.19476	1.156	43.925
1.157	0.1901	1.157	-0.20112	1.157	44.1667
1.158	0.1899	1.158	-0.198	1.158	44.4
1.159	0.1898	1.159	-0.18552	1.159	44.625
1.16	0.1893	1.16	-0.1842	1.16	44.825
1.161	0.1887	1.161	-0.18888	1.161	45.0167
1.162	0.1894	1.162	-0.186	1.162	45.1917
1.163	0.189	1.163	-0.17532	1.163	45.35
1.164	0.1886	1.164	-0.17148	1.164	45.4917
1.165	0.1881	1.165	-0.17724	1.165	45.6083
1.166	0.1882	1.166	-0.1752	1.166	45.7167
1.167	0.189	1.167	-0.16404	1.167	45.8
1.168	0.1876	1.168	-0.15984	1.168	45.8583
1.169	0.1882	1.169	-0.16584	1.169	45.9083
1.17	0.1877	1.17	-0.16404	1.17	45.925
1.171	0.1879	1.171	-0.1518	1.171	45.925
1.172	0.1877	1.172	-0.1488	1.172	45.9083
1.173	0.1871	1.173	-0.15468	1.173	45.85
1.174	0.1876	1.174	-0.1506	1.174	45.775
1.175	0.1878	1.175	-0.138	1.175	45.6667
1.176	0.1873	1.176	-0.138	1.176	45.525
1.177	0.1876	1.177	-0.14376	1.177	45.3667
1.178	0.1881	1.178	-0.13596	1.178	45.175
1.179	0.1879	1.179	-0.12552	1.179	44.9583
1.18	0.1881	1.18	-0.12804	1.18	44.7167
1.181	0.1886	1.181	-0.13056	1.181	44.4417
1.182	0.1879	1.182	-0.11977	1.182	44.1583
1.183	0.1885	1.183	-0.11201	1.183	43.8333
1.184	0.1874	1.184	-0.11921	1.184	43.4833
1.185	0.188	1.185	-0.11561	1.185	43.1083
1.186	0.189	1.186	-0.10264	1.186	42.7
1.187	0.1883	1.187	-0.10415	1.187	42.2833
1.188	0.189	1.188	-0.10926	1.188	41.8333
1.189	0.1891	1.189	-0.09913	1.189	41.3583
1.19	0.1894	1.19	-0.09042	1.19	40.8583
1.191	0.1897	1.191	-0.09553	1.191	40.35
1.192	0.1906	1.192	-0.09685	1.192	39.8167
1.193	0.1909	1.193	-0.0837	1.193	39.2667
1.194	0.1913	1.194	-0.07877	1.194	38.6917
1.195	0.1913	1.195	-0.08587	1.195	38.125
1.196	0.1919	1.196	-0.08266	1.196	37.55
1.197	0.1928	1.197	-0.06912	1.197	36.975
1.198	0.1933	1.198	-0.06893	1.198	36.3917
1.199	0.1946	1.199	-0.07528	1.199	35.8167
1.2	0.1948	1.2	-0.06788	1.2	35.2333
1.201	0.196	1.201	-0.05557	1.201	34.6667
1.202	0.1965	1.202	-0.05936	1.202	34.1
1.203	0.198	1.203	-0.06334	1.203	33.55
1.204	0.1984	1.204	-0.05018	1.204	33.0083
1.205	0.2008	1.205	-0.04696	1.205	32.4667
1.206	0.2011	1.206	-0.05539	1.206	31.9417
1.207	0.2026	1.207	-0.04943	1.207	31.4167
1.208	0.2033	1.208	-0.03532	1.208	30.9083
1.209	0.2048	1.209	-0.03834	1.209	30.4167
1.21	0.2062	1.21	-0.04327	1.21	29.9333
1.211	0.2073	1.211	-0.03049	1.211	29.4583
1.212	0.2094	1.212	-0.023	1.212	29
1.213	0.2103	1.213	-0.03058	1.213	28.55
1.214	0.2121	1.214	-0.02821	1.214	28.1083
1.215	0.2141	1.215	-0.01278	1.215	27.6833
1.216	0.215	1.216	-0.01155	1.216	27.2583
1.217	0.2176	1.217	-0.01932	1.217	26.8667
1.218	0.2199	1.218	-0.01117	1.218	26.475
1.219	0.221	1.219	0.00256	1.219	26.0917
1.22	0.2239	1.22	-0.00133	1.22	25.725
1.221	0.2258	1.221	-0.00691	1.221	25.3583
1.222	0.2269	1.222	0.00521	1.222	25.0083
1.223	0.2294	1.223	0.01543	1.223	24.6667
1.224	0.2316	1.224	0.00644	1.224	24.3333
1.225	0.2331	1.225	0.00843	1.225	24.0167
1.226	0.2361	1.226	0.02443	1.226	23.7
1.227	0.2376	1.227	0.02424	1.227	23.4
1.228	0.2402	1.228	0.01742	1.228	23.1
1.229	0.2416	1.229	0.0284	1.229	22.8
1.23	0.2441	1.23	0.03901	1.23	22.525
1.231	0.2474	1.231	0.03086	1.231	22.2417
1.232	0.2483	1.232	0.03115	1.232	21.9667
1.233	0.2502	1.233	0.04687	1.233	21.7083
1.234	0.2519	1.234	0.0497	1.234	21.45
1.235	0.253	1.235	0.04175	1.235	21.1917
1.236	0.2549	1.236	0.04858	1.236	20.95
1.237	0.2561	1.237	0.06258	1.237	20.7083
1.238	0.2577	1.238	0.05993	1.238	20.475
1.239	0.2595	1.239	0.05444	1.239	20.2417
1.24	0.2601	1.24	0.06496	1.24	20.0167
1.241	0.2602	1.241	0.0765	1.241	19.7917
1.242	0.2607	1.242	0.07063	1.242	19.575
1.243	0.2621	1.243	0.06674	1.243	19.3583
1.244	0.2633	1.244	0.08312	1.244	19.15
1.245	0.2637	1.245	0.08758	1.245	18.9417
1.246	0.2633	1.246	0.07792	1.246	18.7417
1.247	0.2634	1.247	0.0855	1.247	18.5333
1.248	0.2634	1.248	0.0995	1.248	18.3417
1.249	0.2636	1.249	0.09402	1.249	18.15
1.25	0.2643	1.25	0.09004	1.25	17.9583
1.251	0.2637	1.251	0.10556	1.251	17.775
1.252	0.2641	1.252	0.11087	1.252	17.5917
1.253	0.2638	1.253	0.09989	1.253	17.4083
1.254	0.2633	1.254	0.10632	1.254	17.2333
1.255	0.2635	1.255	0.1212	1.255	17.0583
1.256	0.2649	1.256	0.11759	1.256	16.8833
1.257	0.2633	1.257	0.11201	1.257	16.7167
1.258	0.2637	1.258	0.12456	1.258	16.5583
1.259	0.2633	1.259	0.1344	1.259	16.3917
1.26	0.2631	1.26	0.12588	1.26	16.2333
1.261	0.2627	1.261	0.12612	1.261	16.0667
1.262	0.2621	1.262	0.1416	1.262	15.925
1.263	0.2625	1.263	0.14376	1.263	15.7667
1.264	0.2627	1.264	0.1338	1.264	15.6167
1.265	0.2619	1.265	0.13932	1.265	15.4667
1.266	0.2618	1.266	0.15312	1.266	15.325
1.267	0.2607	1.267	0.15228	1.267	15.1833
1.268	0.2612	1.268	0.14412	1.268	15.05
1.269	0.2613	1.269	0.15036	1.269	14.9167
1.27	0.2606	1.27	0.1626	1.27	14.7833
1.271	0.2603	1.271	0.16224	1.271	14.6667
1.272	0.2602	1.272	0.153	1.272	14.5417
1.273	0.2598	1.273	0.16032	1.273	14.4333
1.274	0.2597	1.274	0.17304	1.274	14.325
1.275	0.2592	1.275	0.17028	1.275	14.2167
1.276	0.2584	1.276	0.16248	1.276	14.125
1.277	0.2583	1.277	0.17208	1.277	14.0333
1.278	0.2576	1.278	0.18336	1.278	13.9417
1.279	0.2583	1.279	0.17748	1.279	13.8667
1.28	0.2565	1.28	0.17292	1.28	13.7917
1.281	0.2564	1.281	0.18648	1.281	13.7167
1.282	0.2574	1.282	0.19512	1.282	13.65
1.283	0.2569	1.283	0.18672	1.283	13.6
1.284	0.2565	1.284	0.1866	1.284	13.55
1.285	0.2565	1.285	0.20172	1.285	13.5
1.286	0.2557	1.286	0.20568	1.286	13.4667
1.287	0.2554	1.287	0.19656	1.287	13.4333
1.288	0.2555	1.288	0.20436	1.288	13.4
1.289	0.2547	1.289	0.21852	1.289	13.3833
1.29	0.2549	1.29	0.213	1.29	13.3667
1.291	0.2537	1.291	0.20856	1.291	13.3583
1.292	0.2536	1.292	0.22512	1.292	13.3583
1.293	0.2533	1.293	0.23172	1.293	13.3583
1.294	0.2538	1.294	0.2214	1.294	13.375
1.295	0.2545	1.295	0.22824	1.295	13.3917
1.296	0.2535	1.296	0.24336	1.296	13.4083
1.297	0.2538	1.297	0.24144	1.297	13.4417
1.298	0.2536	1.298	0.23616	1.298	13.4667
1.299	0.253	1.299	0.25056	1.299	13.5
1.3	0.2535	1.3	0.26268	1.3	13.55
1.301	0.2535	1.301	0.25596	1.301	13.5917
1.302	0.2529	1.302	0.25584	1.302	13.6417
1.303	0.2532	1.303	0.27444	1.303	13.6917
1.304	0.2529	1.304	0.27984	1.304	13.75
1.305	0.253	1.305	0.27204	1.305	13.8083
1.306	0.2537	1.306	0.2778	1.306	13.8667
1.307	0.2536	1.307	0.29448	1.307	13.9417
1.308	0.2545	1.308	0.29904	1.308	14.0083
1.309	0.254	1.309	0.2928	1.309	14.0667
1.31	0.2538	1.31	0.29904	1.31	14.1417
1.311	0.2545	1.311	0.31836	1.311	14.2083
1.312	0.2538	1.312	0.32244	1.312	14.2667
1.313	0.2538	1.313	0.31716	1.313	14.3333
1.314	0.2552	1.314	0.32604	1.314	14.3917
1.315	0.2542	1.315	0.34344	1.315	14.45
1.316	0.2556	1.316	0.34884	1.316	14.5
1.317	0.2552	1.317	0.34404	1.317	14.55
1.318	0.2562	1.318	0.3534	1.318	14.6
1.319	0.2573	1.319	0.37332	1.319	14.6333
1.32	0.2582	1.32	0.37572	1.32	14.6667
1.321	0.2606	1.321	0.37164	1.321	14.6917
1.322	0.2635	1.322	0.387	1.322	14.7083
1.323	0.2661	1.323	0.40668	1.323	14.7167
1.324	0.27	1.324	0.40968	1.324	14.7167
1.325	0.2746	1.325	0.40812	1.325	14.7
1.326	0.2813	1.326	0.42744	1.326	14.6833
1.327	0.291	1.327	0.4482	1.327	14.6583
1.328	0.3019	1.328	0.44556	1.328	14.6083
1.329	0.3167	1.329	0.45252	1.329	14.5583
1.33	0.3344	1.33	0.48192	1.33	14.5
1.331	0.3554	1.331	0.49608	1.331	14.425
1.332	0.3844	1.332	0.49536	1.332	14.3417
1.333	0.4175	1.333	0.51936	1.333	14.2417
1.334	0.4569	1.334	0.54948	1.334	14.1417
1.335	0.5013	1.335	0.55884	1.335	14.0333
1.336	0.549	1.336	0.57384	1.336	13.9167
1.337	0.6004	1.337	0.6144	1.337	13.7917
1.338	0.6575	1.338	0.64548	1.338	13.6667
1.339	0.7178	1.339	0.65988	1.339	13.5333
1.34	0.7804	1.34	0.70152	1.34	13.4
1.341	0.843	1.341	0.75492	1.341	13.2583
1.342	0.9081	1.342	0.78924	1.342	13.125
1.343	0.9744	1.343	0.82908	1.343	12.9833
1.344	1.037	1.344	0.89592	1.344	12.85
1.345	1.1	1.345	0.97116	1.345	12.7167
1.346	1.159	1.346	1.0332	1.346	12.5917
1.347	1.21	1.347	1.11084	1.347	12.4583
1.348	1.254	1.348	1.2144	1.348	12.3417
1.349	1.291	1.349	1.314	1.349	12.225
1.35	1.325	1.35	1.3992	1.35	12.1167
1.351	1.354	1.351	1.5132	1.351	12.0083
1.352	1.381	1.352	1.6368	1.352	11.9083
1.353	1.407	1.353	1.7352	1.353	11.8167
1.354	1.431	1.354	1.8336	1.354	11.7167
1.355	1.455	1.355	1.9692	1.355	11.6333
1.356	1.478	1.356	2.0988	1.356	11.5583
1.357	1.498	1.357	2.2092	1.357	11.4667
1.358	1.519	1.358	2.346	1.358	11.3917
1.359	1.539	1.359	2.5092	1.359	11.3167
1.36	1.556	1.36	2.6544	1.36	11.2417
1.361	1.572	1.361	2.796	1.361	11.175
1.362	1.587	1.362	2.9676	1.362	11.1
1.363	1.599	1.363	3.1656	1.363	11.0333
1.364	1.613	1.364	3.3372	1.364	10.975
1.365	1.622	1.365	3.5316	1.365	10.9
1.366	1.631	1.366	3.7536	1.366	10.8417
1.367	1.639	1.367	3.984	1.367	10.7917
1.368	1.643	1.368	4.1916	1.368	10.725
1.369	1.647	1.369	4.4316	1.369	10.6833
1.37	1.649	1.37	4.6992	1.37	10.625
1.371	1.648	1.371	4.9536	1.371	10.5833
1.372	1.646	1.372	5.1972	1.372	10.5417
1.373	1.64	1.373	5.46	1.373	10.4917
1.374	1.632	1.374	5.7624	1.374	10.4583
1.375	1.622	1.375	6.0384	1.375	10.4167
1.376	1.609	1.376	6.3048	1.376	10.3833
1.377	1.594	1.377	6.5952	1.377	10.35
1.378	1.578	1.378	6.9312	1.378	10.325
1.379	1.558	1.379	7.2336	1.379	10.3
1.38	1.537	1.38	7.5084	1.38	10.2833
1.381	1.514	1.381	7.8144	1.381	10.25
1.382	1.49	1.382	8.1612	1.382	10.2333
1.383	1.465	1.383	8.4924	1.383	10.2167
1.384	1.438	1.384	8.778	1.384	10.1917
1.385	1.411	1.385	9.1188	1.385	10.1833
1.386	1.384	1.386	9.4776	1.386	10.175
1.387	1.355	1.387	9.804	1.387	10.1583
1.388	1.327	1.388	10.098	1.388	10.1583
1.389	1.296	1.389	10.4328	1.389	10.1417
1.39	1.267	1.39	10.8	1.39	10.1417
1.391	1.238	1.391	11.1456	1.391	10.1417
1.392	1.207	1.392	11.4468	1.392	10.1333
1.393	1.176	1.393	11.8176	1.393	10.1333
1.394	1.144	1.394	12.192	1.394	10.1333
1.395	1.112	1.395	12.516	1.395	10.1333
1.396	1.083	1.396	12.84	1.396	10.1417
1.397	1.055	1.397	13.224	1.397	10.1417
1.398	1.027	1.398	13.56	1.398	10.15
1.399	1.002	1.399	13.86	1.399	10.1583
1.4	0.974	1.4	14.196	1.4	10.1667
1.401	0.9495	1.401	14.568	1.401	10.1833
1.402	0.9239	1.402	14.892	1.402	10.1917
1.403	0.8985	1.403	15.24	1.403	10.2
1.404	0.8758	1.404	15.6	1.404	10.2167
1.405	0.8524	1.405	15.924	1.405	10.225
1.406	0.8307	1.406	16.224	1.406	10.25
1.407	0.8103	1.407	16.572	1.407	10.2667
1.408	0.7885	1.408	16.944	1.408	10.275
1.409	0.7722	1.409	17.268	1.409	10.3
1.41	0.7548	1.41	17.556	1.41	10.3417
1.411	0.735	1.411	17.868	1.411	10.3583
1.412	0.7164	1.412	18.24	1.412	10.375
1.413	0.6979	1.413	18.54	1.413	10.4
1.414	0.6803	1.414	18.828	1.414	10.4167
1.415	0.6645	1.415	19.176	1.415	10.4417
1.416	0.6484	1.416	19.512	1.416	10.4583
1.417	0.6344	1.417	19.824	1.417	10.4917
1.418	0.6217	1.418	20.148	1.418	10.5167
1.419	0.6075	1.419	20.508	1.419	10.5417
1.42	0.5971	1.42	20.784	1.42	10.5667
1.421	0.5857	1.421	21.108	1.421	10.5917
1.422	0.5761	1.422	21.456	1.422	10.6167
1.423	0.5678	1.423	21.816	1.423	10.65
1.424	0.5571	1.424	22.044	1.424	10.675
1.425	0.5488	1.425	22.38	1.425	10.7
1.426	0.5411	1.426	22.716	1.426	10.7333
1.427	0.5324	1.427	22.98	1.427	10.7583
1.428	0.5254	1.428	23.268	1.428	10.7917
1.429	0.5187	1.429	23.604	1.429	10.8167
1.43	0.5127	1.43	23.94	1.43	10.85
1.431	0.5073	1.431	24.18	1.431	10.875
1.432	0.5006	1.432	24.48	1.432	10.9083
1.433	0.4952	1.433	24.852	1.433	10.9417
1.434	0.4906	1.434	25.164	1.434	10.9667
1.435	0.4841	1.435	25.44	1.435	11
1.436	0.4803	1.436	25.716	1.436	11.025
1.437	0.4752	1.437	26.028	1.437	11.0583
1.438	0.4705	1.438	26.316	1.438	11.0917
1.439	0.4679	1.439	26.58	1.439	11.1167
1.44	0.4625	1.44	26.916	1.44	11.15
1.441	0.4592	1.441	27.18	1.441	11.1833
1.442	0.457	1.442	27.456	1.442	11.2083
1.443	0.4521	1.443	27.792	1.443	11.2417
1.444	0.4499	1.444	28.2	1.444	11.275
1.445	0.4463	1.445	28.5	1.445	11.3
1.446	0.4432	1.446	28.74	1.446	11.3333
1.447	0.4418	1.447	29.04	1.447	11.3667
1.448	0.4393	1.448	29.376	1.448	11.3917
1.449	0.4379	1.449	29.652	1.449	11.425
1.45	0.4376	1.45	29.964	1.45	11.4583
1.451	0.4343	1.451	30.3	1.451	11.4833
1.452	0.4337	1.452	30.636	1.452	11.5167
1.453	0.4326	1.453	30.864	1.453	11.5417
1.454	0.4322	1.454	31.164	1.454	11.575
1.455	0.4328	1.455	31.476	1.455	11.6083
1.456	0.4317	1.456	31.788	1.456	11.6333
1.457	0.4317	1.457	32.004	1.457	11.6667
1.458	0.4331	1.458	32.364	1.458	11.6917
1.459	0.4327	1.459	32.76	1.459	11.725
1.46	0.435	1.46	33.036	1.46	11.7583
1.461	0.437	1.461	33.276	1.461	11.7917
1.462	0.4385	1.462	33.672	1.462	11.825
1.463	0.4408	1.463	34.008	1.463	11.85
1.464	0.4426	1.464	34.2	1.464	11.8833
1.465	0.4455	1.465	34.44	1.465	11.9167
1.466	0.4491	1.466	34.776	1.466	11.9417
1.467	0.452	1.467	35.052	1.467	11.975
1.468	0.4568	1.468	35.316	1.468	12.0083
1.469	0.4613	1.469	35.58	1.469	12.0333
1.47	0.4651	1.47	35.856	1.47	12.0667
1.471	0.4723	1.471	36.228	1.471	12.1
1.472	0.4768	1.472	36.468	1.472	12.125
1.473	0.4847	1.473	36.72	1.473	12.1583
1.474	0.4922	1.474	36.936	1.474	12.1917
1.475	0.4997	1.475	37.224	1.475	12.225
1.476	0.5084	1.476	37.524	1.476	12.2583
1.477	0.5171	1.477	37.776	1.477	12.2917
1.478	0.5269	1.478	38.016	1.478	12.325
1.479	0.5375	1.479	38.328	1.479	12.3583
1.48	0.548	1.48	38.544	1.48	12.3917
1.481	0.5597	1.481	38.808	1.481	12.4333
1.482	0.5721	1.482	39.12	1.482	12.4667
1.483	0.5842	1.483	39.348	1.483	12.5083
1.484	0.5992	1.484	39.516	1.484	12.5417
1.485	0.6134	1.485	39.768	1.485	12.575
1.486	0.6299	1.486	39.9	1.486	12.6167
1.487	0.6494	1.487	40.14	1.487	12.6583
1.488	0.6661	1.488	40.524	1.488	12.7
1.489	0.686	1.489	40.764	1.489	12.75
1.49	0.7072	1.49	41.016	1.49	12.7917
1.491	0.7273	1.491	41.232	1.491	12.8333
1.492	0.751	1.492	41.556	1.492	12.8833
1.493	0.7742	1.493	41.844	1.493	12.9333
1.494	0.7984	1.494	42.012	1.494	12.9833
1.495	0.8253	1.495	42.372	1.495	13.0333
1.496	0.852	1.496	42.756	1.496	13.0833
1.497	0.8821	1.497	42.984	1.497	13.1417
1.498	0.9137	1.498	43.296	1.498	13.2
1.499	0.9461	1.499	43.608	1.499	13.2583
1.5	0.9812	1.5	43.884	1.5	13.3167
1.501	1.015	1.501	44.136	1.501	13.375
1.502	1.051	1.502	44.52	1.502	13.4417
1.503	1.09	1.503	45	1.503	13.5167
1.504	1.131	1.504	45.396	1.504	13.5833
1.505	1.176	1.505	45.72	1.505	13.6583
1.506	1.224	1.506	46.08	1.506	13.7333
1.507	1.27	1.507	46.488	1.507	13.8083
1.508	1.321	1.508	46.92	1.508	13.8917
1.509	1.373	1.509	47.292	1.509	13.975
1.51	1.427	1.51	47.784	1.51	14.0583
1.511	1.485	1.511	48.36	1.511	14.15
1.512	1.545	1.512	48.828	1.512	14.25
1.513	1.606	1.513	49.164	1.513	14.35
1.514	1.671	1.514	49.584	1.514	14.45
1.515	1.739	1.515	50.076	1.515	14.5583
1.516	1.808	1.516	50.64	1.516	14.6667
1.517	1.882	1.517	51.108	1.517	14.775
1.518	1.959	1.518	51.624	1.518	14.9
1.519	2.038	1.519	52.116	1.519	15.0167
1.52	2.119	1.52	52.656	1.52	15.1417
1.521	2.205	1.521	53.184	1.521	15.275
1.522	2.29	1.522	53.76	1.522	15.4083
1.523	2.381	1.523	54.168	1.523	15.55
1.524	2.478	1.524	54.744	1.524	15.7
1.525	2.577	1.525	55.38	1.525	15.85
1.526	2.679	1.526	56.028	1.526	16
1.527	2.785	1.527	56.592	1.527	16.1583
1.528	2.893	1.528	57.132	1.528	16.325
1.529	3.007	1.529	57.816	1.529	16.5
1.53	3.123	1.53	58.38	1.53	16.675
1.531	3.244	1.531	58.908	1.531	16.8583
1.532	3.372	1.532	59.46	1.532	17.05
1.533	3.495	1.533	60.204	1.533	17.2417
1.534	3.619	1.534	60.828	1.534	17.4417
1.535	3.757	1.535	61.464	1.535	17.6417
1.536	3.897	1.536	62.196	1.536	17.85
1.537	4.043	1.537	62.868	1.537	18.075
1.538	4.194	1.538	63.492	1.538	18.2917
1.539	4.349	1.539	64.056	1.539	18.525
1.54	4.511	1.54	64.788	1.54	18.7583
1.541	4.674	1.541	65.376	1.541	19
1.542	4.844	1.542	66.096	1.542	19.2583
1.543	5.017	1.543	66.864	1.543	19.5083
1.544	5.195	1.544	67.692	1.544	19.7667
1.545	5.377	1.545	68.484	1.545	20.0333
1.546	5.564	1.546	69.06	1.546	20.3083
1.547	5.758	1.547	69.624	1.547	20.5833
1.548	5.958	1.548	70.212	1.548	20.8667
1.549	6.16	1.549	70.728	1.549	21.15
1.55	6.369	1.55	71.472	1.55	21.45
1.551	6.586	1.551	72.288	1.551	21.7583
1.552	6.806	1.552	73.2	1.552	22.0667
1.553	7.029	1.553	73.932	1.553	22.3833
1.554	7.263	1.554	74.712	1.554	22.7
1.555	7.505	1.555	75.492	1.555	23.025
1.556	7.746	1.556	76.2	1.556	23.3583
1.557	7.993	1.557	76.764	1.557	23.6917
1.558	8.243	1.558	77.58	1.558	24.0333
1.559	8.501	1.559	78.408	1.559	24.375
1.56	8.762	1.56	79.164	1.56	24.725
1.561	9.033	1.561	79.92	1.561	25.0833
1.562	9.307	1.562	80.652	1.562	25.45
1.563	9.583	1.563	81.48	1.563	25.825
1.564	9.87	1.564	82.272	1.564	26.2
1.565	10.16	1.565	82.992	1.565	26.575
1.566	10.45	1.566	83.76	1.566	26.9583
1.567	10.76	1.567	84.612	1.567	27.35
1.568	11.07	1.568	85.284	1.568	27.7333
1.569	11.38	1.569	86.04	1.569	28.1333
1.57	11.7	1.57	86.832	1.57	28.5333
1.571	12.02	1.571	87.816	1.571	28.9417
1.572	12.35	1.572	88.584	1.572	29.35
1.573	12.68	1.573	89.4	1.573	29.7583
1.574	13.02	1.574	90.204	1.574	30.1833
1.575	13.37	1.575	90.984	1.575	30.6
1.576	13.72	1.576	91.704	1.576	31.025
1.577	14.07	1.577	92.532	1.577	31.4583
1.578	14.44	1.578	93.36	1.578	31.9
1.579	14.8	1.579	94.056	1.579	32.3417
1.58	15.18	1.58	94.812	1.58	32.7917
1.581	15.57	1.581	95.664	1.581	33.2333
1.582	15.95	1.582	96.672	1.582	33.6917
1.583	16.34	1.583	97.5	1.583	34.1417
1.584	16.73	1.584	98.292	1.584	34.6
1.585	17.13	1.585	99.18	1.585	35.0583
1.586	17.53	1.586	99.996	1.586	35.5333
1.587	17.94	1.587	100.992	1.587	36
1.588	18.35	1.588	101.844	1.588	36.4833
1.589	18.77	1.589	102.552	1.589	36.95
1.59	19.18	1.59	103.224	1.59	37.4333
1.591	19.61	1.591	104.1	1.591	37.9167
1.592	20.04	1.592	104.904	1.592	38.4
1.593	20.48	1.593	105.78	1.593	38.8917
1.594	20.93	1.594	106.62	1.594	39.3833
1.595	21.37	1.595	107.568	1.595	39.8833
1.596	21.83	1.596	108.444	1.596	40.3833
1.597	22.29	1.597	109.08	1.597	40.875
1.598	22.75	1.598	109.884	1.598	41.3833
1.599	23.23	1.599	110.688	1.599	41.8917
1.6	23.7	1.6	111.588	1.6	42.3833
1.601	24.17	1.601	112.44	1.601	42.9
1.602	24.66	1.602	113.268	1.602	43.4167
1.603	25.14	1.603	114.396	1.603	43.9333
1.604	25.63	1.604	115.5	1.604	44.45
1.605	26.13	1.605	116.268	1.605	44.975
1.606	26.63	1.606	117.048	1.606	45.5083
1.607	27.14	1.607	117.912	1.607	46.0333
1.608	27.64	1.608	118.596	1.608	46.5583
1.609	28.15	1.609	119.46	1.609	47.1
1.61	28.67	1.61	120.48	1.61	47.6333
1.611	29.18	1.611	121.2	1.611	48.175
1.612	29.71	1.612	122.04	1.612	48.7167
1.613	30.24	1.613	122.88	1.613	49.25
1.614	30.77	1.614	123.96	1.614	49.8
1.615	31.31	1.615	124.68	1.615	50.35
1.616	31.85	1.616	125.52	1.616	50.9
1.617	32.4	1.617	126.48	1.617	51.45
1.618	32.94	1.618	127.32	1.618	52.0083
1.619	33.49	1.619	128.4	1.619	52.5833
1.62	34.04	1.62	129.12	1.62	53.1417
1.621	34.6	1.621	130.08	1.621	53.7
1.622	35.15	1.622	131.16	1.622	54.2667
1.623	35.71	1.623	131.88	1.623	54.825
1.624	36.28	1.624	132.84	1.624	55.3833
1.625	36.85	1.625	133.68	1.625	55.95
1.626	37.42	1.626	134.64	1.626	56.5167
1.627	38.01	1.627	135.48	1.627	57.0917
1.628	38.59	1.628	136.08	1.628	57.6667
1.629	39.18	1.629	137.28	1.629	58.2417
1.63	39.77	1.63	138	1.63	58.825
1.631	40.36	1.631	138.6	1.631	59.4
1.632	40.95	1.632	139.68	1.632	59.9833
1.633	41.55	1.633	140.52	1.633	60.5583
1.634	42.14	1.634	141.48	1.634	61.1583
1.635	42.74	1.635	142.44	1.635	61.75
1.636	43.35	1.636	143.76	1.636	62.3417
1.637	43.96	1.637	144.48	1.637	62.9333
1.638	44.57	1.638	145.56	1.638	63.5333
1.639	45.19	1.639	146.4	1.639	64.1417
1.64	45.8	1.64	147.24	1.64	64.7333
1.641	46.43	1.641	148.08	1.641	65.3417
1.642	47.05	1.642	148.92	1.642	65.9333
1.643	47.68	1.643	149.76	1.643	66.5333
1.644	48.31	1.644	150.48	1.644	67.1333
1.645	48.94	1.645	151.44	1.645	67.7333
1.646	49.58	1.646	152.4	1.646	68.3333
1.647	50.2	1.647	153.24	1.647	68.9417
1.648	50.82	1.648	154.2	1.648	69.55
1.649	51.45	1.649	155.16	1.649	70.15
1.65	52.08	1.65	156	1.65	70.7667
1.651	52.71	1.651	156.6	1.651	71.375
1.652	53.37	1.652	158.04	1.652	71.9917
1.653	54	1.653	158.76	1.653	72.6
1.654	54.66	1.654	159.6	1.654	73.2167
1.655	55.32	1.655	160.56	1.655	73.85
1.656	55.97	1.656	161.52	1.656	74.4667
1.657	56.61	1.657	162.84	1.657	75.0917
1.658	57.27	1.658	164.04	1.658	75.7167
1.659	57.92	1.659	165.12	1.659	76.35
1.66	58.57	1.66	165.96	1.66	77
1.661	59.23	1.661	166.68	1.661	77.625
1.662	59.89	1.662	167.16	1.662	78.2667
1.663	60.56	1.663	168	1.663	78.8917
1.664	61.24	1.664	168.96	1.664	79.4917
1.665	61.9	1.665	170.04	1.665	80.125
1.666	62.58	1.666	171.12	1.666	80.775
1.667	63.27	1.667	171.84	1.667	81.425
1.668	63.94	1.668	172.8	1.668	82.0667
1.669	64.6	1.669	173.64	1.669	82.7083
1.67	65.28	1.67	174.6	1.67	83.3333
1.671	65.95	1.671	175.56	1.671	84
1.672	66.62	1.672	176.76	1.672	84.6667
1.673	67.29	1.673	177.84	1.673	85.3333
1.674	67.96	1.674	178.56	1.674	86
1.675	68.64	1.675	179.52	1.675	86.9167
1.676	69.32	1.676	180.12	1.676	87.6667
1.677	70.01	1.677	181.08	1.677	88.25
1.678	70.7	1.678	182.16	1.678	88.9167
1.679	71.38	1.679	183.12	1.679	89.5
1.68	72.07	1.68	184.08	1.68	90.1667
1.681	72.76	1.681	185.04	1.681	90.8333
1.682	73.44	1.682	185.88	1.682	91.5
1.683	74.13	1.683	186.48	1.683	92.1667
1.684	74.83	1.684	187.32	1.684	92.8333
1.685	75.52	1.685	188.28	1.685	93.4167
1.686	76.22	1.686	189.36	1.686	94.1667
1.687	76.93	1.687	190.32	1.687	94.75
1.688	77.64	1.688	191.16	1.688	95.4167
1.689	78.33	1.689	192.36	1.689	96.0833
1.69	79.02	1.69	193.2	1.69	96.75
1.691	79.69	1.691	194.4	1.691	97.4167
1.692	80.41	1.692	195.36	1.692	98.0833
1.693	81.12	1.693	196.68	1.693	98.75
1.694	81.83	1.694	197.52	1.694	99.4167
1.695	82.52	1.695	198.24	1.695	100.083
1.696	83.22	1.696	198.84	1.696	100.75
1.697	83.92	1.697	199.56	1.697	101.417
1.698	84.61	1.698	200.64	1.698	102.083
1.699	85.31	1.699	201.24	1.699	102.75

## Sheet: Fig.2d
	Au		Au/NiFeOOH		Au/CoOOH
Potential	Current density	Potential	Current density	Potential	Current density
0.2	-1.0465	0.2	-1.013	0.2	-3.41
0.201	-1.0327	0.201	-0.9659	0.201	-3.79667
0.202	-1.02017	0.202	-0.9428	0.202	-3.56667
0.203	-1.01361	0.203	-0.9293	0.203	-3.53333
0.204	-1.01315	0.204	-0.9072	0.204	-3.78333
0.205	-1.00901	0.205	-0.8925	0.205	-3.56667
0.206	-1.00372	0.206	-0.89	0.206	-3.49167
0.207	-0.99555	0.207	-0.8702	0.207	-3.66
0.208	-0.98854	0.208	-0.8541	0.208	-3.48167
0.209	-0.97877	0.209	-0.8584	0.209	-3.46
0.21	-0.96566	0.21	-0.8341	0.21	-3.40667
0.211	-0.95209	0.211	-0.8107	0.211	-3.365
0.212	-0.94001	0.212	-0.793	0.212	-3.37167
0.213	-0.93265	0.213	-0.7641	0.213	-3.395
0.214	-0.92092	0.214	-0.748	0.214	-3.40833
0.215	-0.91034	0.215	-0.7507	0.215	-3.71333
0.216	-0.91057	0.216	-0.7372	0.216	-3.555
0.217	-0.91046	0.217	-0.7329	0.217	-3.325
0.218	-0.90666	0.218	-0.7319	0.218	-3.21667
0.219	-0.90563	0.219	-0.7075	0.219	-3.08333
0.22	-0.9062	0.22	-0.6979	0.22	-3.10333
0.221	-0.90091	0.221	-0.6961	0.221	-3.13833
0.222	-0.89137	0.222	-0.6706	0.222	-3.21167
0.223	-0.88102	0.223	-0.6458	0.223	-3.24167
0.224	-0.86929	0.224	-0.6398	0.224	-3.26333
0.225	-0.85721	0.225	-0.6273	0.225	-3.30833
0.226	-0.84997	0.226	-0.6193	0.226	-3.27
0.227	-0.84479	0.227	-0.6314	0.227	-3.255
0.228	-0.84123	0.228	-0.6219	0.228	-3.25333
0.229	-0.84157	0.229	-0.6211	0.229	-3.22167
0.23	-0.83985	0.23	-0.624	0.23	-3.18167
0.231	-0.83594	0.231	-0.6146	0.231	-3.14167
0.232	-0.82283	0.232	-0.6041	0.232	-3.10333
0.233	-0.80972	0.233	-0.609	0.233	-3.055
0.234	-0.79925	0.234	-0.613	0.234	-3.03333
0.235	-0.78959	0.235	-0.5922	0.235	-3.03167
0.236	-0.78304	0.236	-0.5872	0.236	-3.07167
0.237	-0.78223	0.237	-0.5882	0.237	-3.07
0.238	-0.77234	0.238	-0.5833	0.238	-3.07
0.239	-0.76199	0.239	-0.5904	0.239	-3.04667
0.24	-0.75659	0.24	-0.5863	0.24	-3.15
0.241	-0.74911	0.241	-0.574	0.241	-3.2
0.242	-0.7383	0.242	-0.571	0.242	-3.23333
0.243	-0.72565	0.243	-0.5627	0.243	-3.23
0.244	-0.70748	0.244	-0.5571	0.244	-3.23833
0.245	-0.69437	0.245	-0.5706	0.245	-3.21333
0.246	-0.68333	0.246	-0.5707	0.246	-3.205
0.247	-0.67528	0.247	-0.5504	0.247	-3.12333
0.248	-0.67206	0.248	-0.5375	0.248	-3.045
0.249	-0.66861	0.249	-0.5328	0.249	-2.96
0.25	-0.65884	0.25	-0.5195	0.25	-2.94333
0.251	-0.65136	0.251	-0.5138	0.251	-2.94167
0.252	-0.6409	0.252	-0.5147	0.252	-3.02333
0.253	-0.62767	0.253	-0.4922	0.253	-3.04167
0.254	-0.61502	0.254	-0.4836	0.254	-3.095
0.255	-0.60088	0.255	-0.4925	0.255	-3.08
0.256	-0.58731	0.256	-0.4766	0.256	-3.44667
0.257	-0.57351	0.257	-0.4663	0.257	-3.355
0.258	-0.56408	0.258	-0.4584	0.258	-3.20667
0.259	-0.55809	0.259	-0.4352	0.259	-3.16833
0.26	-0.5543	0.26	-0.4315	0.26	-3.19167
0.261	-0.54775	0.261	-0.4409	0.261	-3.14667
0.262	-0.53958	0.262	-0.4386	0.262	-3.15833
0.263	-0.53602	0.263	-0.4345	0.263	-3.06333
0.264	-0.52141	0.264	-0.4387	0.264	-3.07667
0.265	-0.50727	0.265	-0.4233	0.265	-3.12
0.266	-0.49439	0.266	-0.3988	0.266	-3.15833
0.267	-0.48105	0.267	-0.3969	0.267	-3.075
0.268	-0.47081	0.268	-0.391	0.268	-3.085
0.269	-0.46334	0.269	-0.394	0.269	-3.08
0.27	-0.45218	0.27	-0.403	0.27	-3.15167
0.271	-0.44126	0.271	-0.3918	0.271	-3.09833
0.272	-0.43608	0.272	-0.3868	0.272	-3.09333
0.273	-0.43056	0.273	-0.3974	0.273	-3.06
0.274	-0.42171	0.274	-0.3971	0.274	-3.02833
0.275	-0.41032	0.275	-0.394	0.275	-2.95667
0.276	-0.39284	0.276	-0.392	0.276	-2.95333
0.277	-0.3749	0.277	-0.3766	0.277	-2.875
0.278	-0.36053	0.278	-0.3691	0.278	-2.83
0.279	-0.34857	0.279	-0.3649	0.279	-2.81167
0.28	-0.34029	0.28	-0.3501	0.28	-2.87667
0.281	-0.32936	0.281	-0.3458	0.281	-2.96
0.282	-0.31648	0.282	-0.3511	0.282	-3.015
0.283	-0.30234	0.283	-0.3331	0.283	-2.91167
0.284	-0.28543	0.284	-0.3232	0.284	-2.915
0.285	-0.27083	0.285	-0.321	0.285	-2.82667
0.286	-0.25875	0.286	-0.3103	0.286	-2.83167
0.287	-0.24932	0.287	-0.3066	0.287	-2.85667
0.288	-0.23587	0.288	-0.3144	0.288	-2.95333
0.289	-0.21769	0.289	-0.3085	0.289	-2.94167
0.29	-0.19884	0.29	-0.2987	0.29	-2.96667
0.291	-0.18274	0.291	-0.3059	0.291	-2.96
0.292	-0.17216	0.292	-0.299	0.292	-3.01833
0.293	-0.17204	0.293	-0.2881	0.293	-2.98833
0.294	-0.17181	0.294	-0.281	0.294	-2.95833
0.295	-0.16617	0.295	-0.2683	0.295	-2.905
0.296	-0.15893	0.296	-0.2459	0.296	-2.92
0.297	-0.14961	0.297	-0.2432	0.297	-2.88667
0.298	-0.13812	0.298	-0.2403	0.298	-2.925
0.299	-0.12581	0.299	-0.2292	0.299	-2.91667
0.3	-0.11331	0.3	-0.2287	0.3	-2.88833
0.301	-0.10092	0.301	-0.2191	0.301	-2.82
0.302	-0.08681	0.302	-0.1999	0.302	-2.81
0.303	-0.07279	0.303	-0.1915	0.303	-2.72333
0.304	-0.06104	0.304	-0.1826	0.304	-2.69333
0.305	-0.04775	0.305	-0.1698	0.305	-2.65333
0.306	-0.02804	0.306	-0.1757	0.306	-2.71167
0.307	-0.00886	0.307	-0.1692	0.307	-2.66167
0.308	0.00959	0.308	-0.156	0.308	-2.63833
0.309	0.02315	0.309	-0.1469	0.309	-2.54
0.31	0.02839	0.31	-0.1401	0.31	-2.56
0.311	0.03717	0.311	-0.1314	0.311	-2.59
0.312	0.0473	0.312	-0.1349	0.312	-2.63167
0.313	0.05733	0.313	-0.1407	0.313	-2.68167
0.314	0.06791	0.314	-0.1229	0.314	-2.785
0.315	0.08319	0.315	-0.1104	0.315	-2.83333
0.316	0.10037	0.316	-0.11	0.316	-2.89333
0.317	0.11845	0.317	-0.1052	0.317	-2.86833
0.318	0.13789	0.318	-0.1025	0.318	-2.84
0.319	0.15652	0.319	-0.09727	0.319	-2.83667
0.32	0.17538	0.32	-0.08996	0.32	-2.83167
0.321	0.19493	0.321	-0.08689	0.321	-2.825
0.322	0.21229	0.322	-0.08571	0.322	-2.83667
0.323	0.22736	0.323	-0.06943	0.323	-2.795
0.324	0.24599	0.324	-0.05968	0.324	-2.79333
0.325	0.2645	0.325	-0.06259	0.325	-2.80667
0.326	0.28256	0.326	-0.05237	0.326	-2.81667
0.327	0.30682	0.327	-0.05339	0.327	-2.75167
0.328	0.33086	0.328	-0.05536	0.328	-2.73333
0.329	0.35041	0.329	-0.04286	0.329	-2.73333
0.33	0.36593	0.33	-0.02894	0.33	-2.75333
0.331	0.37812	0.331	-0.02115	0.331	-2.74
0.332	0.39457	0.332	-0.00896	0.332	-2.73667
0.333	0.41262	0.333	0.00134	0.333	-2.67
0.334	0.42815	0.334	0.00511	0.334	-2.67167
0.335	0.44298	0.335	0.0254	0.335	-2.71833
0.336	0.46069	0.336	0.04309	0.336	-2.67167
0.337	0.48185	0.337	0.04773	0.337	-2.64833
0.338	0.49956	0.338	0.05709	0.338	-2.64167
0.339	0.51992	0.339	0.06951	0.339	-2.555
0.34	0.54154	0.34	0.07399	0.34	-2.51
0.341	0.56178	0.341	0.0942	0.341	-2.485
0.342	0.57316	0.342	0.1149	0.342	-2.495
0.343	0.58052	0.343	0.1205	0.343	-2.50333
0.344	0.58523	0.344	0.1358	0.344	-2.545
0.345	0.59421	0.345	0.1479	0.345	-2.56167
0.346	0.60881	0.346	0.1519	0.346	-2.59333
0.347	0.61939	0.347	0.1648	0.347	-2.64667
0.348	0.63422	0.348	0.1711	0.348	-2.64
0.349	0.64918	0.349	0.1654	0.349	-2.68333
0.35	0.66217	0.35	0.1786	0.35	-2.73167
0.351	0.67241	0.351	0.2044	0.351	-2.695
0.352	0.68414	0.352	0.2103	0.352	-2.695
0.353	0.69621	0.353	0.2151	0.353	-2.70167
0.354	0.71001	0.354	0.2324	0.354	-2.69167
0.355	0.72565	0.355	0.2285	0.355	-2.66333
0.356	0.74923	0.356	0.2217	0.356	-2.61
0.357	0.77349	0.357	0.2269	0.357	-2.595
0.358	0.79534	0.358	0.237	0.358	-2.56167
0.359	0.81455	0.359	0.2492	0.359	-2.50167
0.36	0.83318	0.36	0.2648	0.36	-2.495
0.361	0.85008	0.361	0.2621	0.361	-2.54
0.362	0.86986	0.362	0.2735	0.362	-2.535
0.363	0.88964	0.363	0.2865	0.363	-2.56833
0.364	0.91264	0.364	0.2937	0.364	-2.57
0.365	0.94024	0.365	0.304	0.365	-2.595
0.366	0.966	0.366	0.3257	0.366	-2.55833
0.367	0.98429	0.367	0.3336	0.367	-2.57167
0.368	1.00165	0.368	0.3386	0.368	-2.51
0.369	1.01557	0.369	0.3546	0.369	-2.54167
0.37	1.0258	0.37	0.3612	0.37	-2.505
0.371	1.04098	0.371	0.3634	0.371	-2.52667
0.372	1.06202	0.372	0.3793	0.372	-2.51833
0.373	1.08123	0.373	0.3882	0.373	-2.56333
0.374	1.09342	0.374	0.3936	0.374	-2.505
0.375	1.09859	0.375	0.4115	0.375	-2.47333
0.376	1.1032	0.376	0.421	0.376	-2.465
0.377	1.10515	0.377	0.4277	0.377	-2.42833
0.378	1.10423	0.378	0.4411	0.378	-2.38333
0.379	1.104	0.379	0.4474	0.379	-2.32667
0.38	1.11263	0.38	0.4552	0.38	-2.31833
0.381	1.12401	0.381	0.4728	0.381	-2.35667
0.382	1.1339	0.382	0.485	0.382	-2.35667
0.383	1.14609	0.383	0.4875	0.383	-2.425
0.384	1.15115	0.384	0.4996	0.384	-2.38333
0.385	1.16035	0.385	0.5151	0.385	-2.38833
0.386	1.17185	0.386	0.5169	0.386	-2.36
0.387	1.18335	0.387	0.5291	0.387	-2.315
0.388	1.19485	0.388	0.5342	0.388	-2.24333
0.389	1.2052	0.389	0.5358	0.389	-2.19
0.39	1.21785	0.39	0.5555	0.39	-2.15667
0.391	1.23165	0.391	0.5628	0.391	-2.18833
0.392	1.24775	0.392	0.5687	0.392	-2.15
0.393	1.26385	0.393	0.589	0.393	-2.21167
0.394	1.27765	0.394	0.6027	0.394	-2.22333
0.395	1.29145	0.395	0.6006	0.395	-2.25
0.396	1.30295	0.396	0.6123	0.396	-2.22833
0.397	1.3087	0.397	0.6255	0.397	-2.19833
0.398	1.31905	0.398	0.6354	0.398	-2.11833
0.399	1.32825	0.399	0.6527	0.399	-2.09333
0.4	1.3363	0.4	0.6643	0.4	-2.09
0.401	1.34205	0.401	0.6644	0.401	-2.12167
0.402	1.34435	0.402	0.6806	0.402	-2.06833
0.403	1.34435	0.403	0.6929	0.403	-2.11
0.404	1.3478	0.404	0.6994	0.404	-2.06667
0.405	1.3501	0.405	0.7107	0.405	-2.11167
0.406	1.36045	0.406	0.7228	0.406	-2.07833
0.407	1.37425	0.407	0.7233	0.407	-2.115
0.408	1.38115	0.408	0.7332	0.408	-2.10167
0.409	1.38805	0.409	0.7465	0.409	-2.07333
0.41	1.3984	0.41	0.7457	0.41	-2.05833
0.411	1.40645	0.411	0.7503	0.411	-2.085
0.412	1.41105	0.412	0.7666	0.412	-2.085
0.413	1.4122	0.413	0.7721	0.413	-2.08333
0.414	1.41335	0.414	0.7829	0.414	-2.05833
0.415	1.41565	0.415	0.8067	0.415	-2.10333
0.416	1.42025	0.416	0.8145	0.416	-2.08833
0.417	1.4237	0.417	0.82	0.417	-2.12667
0.418	1.4283	0.418	0.8371	0.418	-2.07333
0.419	1.4329	0.419	0.8415	0.419	-2.09667
0.42	1.43405	0.42	0.8478	0.42	-2.01833
0.421	1.4306	0.421	0.8608	0.421	-1.99333
0.422	1.43175	0.422	0.8672	0.422	-1.98833
0.423	1.4375	0.423	0.8695	0.423	-1.98833
0.424	1.44555	0.424	0.8853	0.424	-1.91333
0.425	1.44785	0.425	0.8976	0.425	-1.87
0.426	1.45015	0.426	0.9082	0.426	-1.79333
0.427	1.45475	0.427	0.9192	0.427	-1.82333
0.428	1.4536	0.428	0.9225	0.428	-1.805
0.429	1.45015	0.429	0.9261	0.429	-1.865
0.43	1.4467	0.43	0.9382	0.43	-1.80667
0.431	1.4444	0.431	0.9448	0.431	-1.765
0.432	1.449	0.432	0.9523	0.432	-1.67667
0.433	1.4559	0.433	0.9648	0.433	-1.66567
0.434	1.46165	0.434	0.9763	0.434	-1.64167
0.435	1.4674	0.435	0.9939	0.435	-1.66417
0.436	1.47315	0.436	1.007	0.436	-1.70667
0.437	1.47775	0.437	1.012	0.437	-1.74333
0.438	1.47315	0.438	1.013	0.438	-1.72167
0.439	1.4651	0.439	1.026	0.439	-1.75833
0.44	1.45705	0.44	1.037	0.44	-1.73167
0.441	1.45245	0.441	1.045	0.441	-1.72667
0.442	1.45245	0.442	1.058	0.442	-1.72667
0.443	1.4536	0.443	1.063	0.443	-1.74833
0.444	1.4536	0.444	1.06	0.444	-1.69667
0.445	1.45705	0.445	1.076	0.445	-1.68833
0.446	1.4628	0.446	1.085	0.446	-1.70333
0.447	1.46855	0.447	1.09	0.447	-1.68667
0.448	1.4697	0.448	1.101	0.448	-1.66833
0.449	1.4674	0.449	1.116	0.449	-1.69667
0.45	1.46165	0.45	1.122	0.45	-1.64583
0.451	1.4559	0.451	1.134	0.451	-1.6555
0.452	1.449	0.452	1.147	0.452	-1.58583
0.453	1.4421	0.453	1.15	0.453	-1.56633
0.454	1.44095	0.454	1.162	0.454	-1.528
0.455	1.44325	0.455	1.18	0.455	-1.4865
0.456	1.44325	0.456	1.181	0.456	-1.38283
0.457	1.4375	0.457	1.203	0.457	-1.34133
0.458	1.4283	0.458	1.217	0.458	-1.28717
0.459	1.4214	0.459	1.219	0.459	-1.2515
0.46	1.4191	0.46	1.234	0.46	-1.20017
0.461	1.41565	0.461	1.243	0.461	-1.23083
0.462	1.4122	0.462	1.237	0.462	-1.28517
0.463	1.40875	0.463	1.248	0.463	-1.28533
0.464	1.40645	0.464	1.265	0.464	-1.25683
0.465	1.4076	0.465	1.275	0.465	-1.22867
0.466	1.4076	0.466	1.282	0.466	-1.2025
0.467	1.4099	0.467	1.3	0.467	-1.2015
0.468	1.4145	0.468	1.307	0.468	-1.15933
0.469	1.41795	0.469	1.313	0.469	-1.09983
0.47	1.4214	0.47	1.328	0.47	-1.04567
0.471	1.4214	0.471	1.33	0.471	-1.0185
0.472	1.42255	0.472	1.34	0.472	-0.9545
0.473	1.42025	0.473	1.364	0.473	-0.88217
0.474	1.41565	0.474	1.374	0.474	-0.8425
0.475	1.41565	0.475	1.385	0.475	-0.83017
0.476	1.4191	0.476	1.4	0.476	-0.88683
0.477	1.426	0.477	1.399	0.477	-0.925
0.478	1.43635	0.478	1.407	0.478	-0.91417
0.479	1.44325	0.479	1.433	0.479	-0.8835
0.48	1.44785	0.48	1.442	0.48	-0.87233
0.481	1.45015	0.481	1.442	0.481	-0.83817
0.482	1.449	0.482	1.459	0.482	-0.7745
0.483	1.44785	0.483	1.463	0.483	-0.79283
0.484	1.44785	0.484	1.47	0.484	-0.799
0.485	1.4467	0.485	1.496	0.485	-0.72967
0.486	1.44325	0.486	1.504	0.486	-0.7
0.487	1.4398	0.487	1.508	0.487	-0.66433
0.488	1.4444	0.488	1.525	0.488	-0.629
0.489	1.449	0.489	1.529	0.489	-0.5655
0.49	1.45475	0.49	1.535	0.49	-0.53283
0.491	1.46165	0.491	1.561	0.491	-0.48067
0.492	1.4605	0.492	1.579	0.492	-0.45183
0.493	1.45935	0.493	1.585	0.493	-0.35
0.494	1.45935	0.494	1.6	0.494	-0.31683
0.495	1.4651	0.495	1.612	0.495	-0.30733
0.496	1.4789	0.496	1.613	0.496	-0.33517
0.497	1.48925	0.497	1.631	0.497	-0.26283
0.498	1.49845	0.498	1.65	0.498	-0.24717
0.499	1.5065	0.499	1.653	0.499	-0.16408
0.5	1.5088	0.5	1.669	0.5	-0.172
0.501	1.5134	0.501	1.688	0.501	-0.199
0.502	1.50995	0.502	1.688	0.502	-0.188
0.503	1.5088	0.503	1.706	0.503	-0.13735
0.504	1.50765	0.504	1.721	0.504	-0.10825
0.505	1.5111	0.505	1.722	0.505	-0.05923
0.506	1.5203	0.506	1.737	0.506	-0.05977
0.507	1.5249	0.507	1.753	0.507	-0.01389
0.508	1.5318	0.508	1.763	0.508	0.02005
0.509	1.54215	0.509	1.779	0.509	0.0612
0.51	1.55365	0.51	1.795	0.51	0.06907
0.511	1.5686	0.511	1.799	0.511	0.13565
0.512	1.58355	0.512	1.818	0.512	0.11887
0.513	1.59275	0.513	1.835	0.513	0.21067
0.514	1.60195	0.514	1.838	0.514	0.25783
0.515	1.6077	0.515	1.856	0.515	0.35133
0.516	1.6192	0.516	1.881	0.516	0.36167
0.517	1.62955	0.517	1.89	0.517	0.39783
0.518	1.63645	0.518	1.904	0.518	0.38917
0.519	1.6445	0.519	1.917	0.519	0.43583
0.52	1.65485	0.52	1.922	0.52	0.47633
0.521	1.66635	0.521	1.933	0.521	0.5555
0.522	1.67555	0.522	1.952	0.522	0.583
0.523	1.68245	0.523	1.957	0.523	0.62483
0.524	1.68935	0.524	1.968	0.524	0.60833
0.525	1.6997	0.525	1.988	0.525	0.684
0.526	1.71235	0.526	2	0.526	0.67433
0.527	1.7227	0.527	2.015	0.527	0.74133
0.528	1.73305	0.528	2.033	0.528	0.747
0.529	1.7411	0.529	2.044	0.529	0.80817
0.53	1.74685	0.53	2.059	0.53	0.793
0.531	1.7572	0.531	2.085	0.531	0.85083
0.532	1.77215	0.532	2.098	0.532	0.8755
0.533	1.78595	0.533	2.11	0.533	0.93567
0.534	1.7963	0.534	2.137	0.534	0.9305
0.535	1.8055	0.535	2.148	0.535	1.0185
0.536	1.81585	0.536	2.161	0.536	1.06167
0.537	1.82505	0.537	2.188	0.537	1.1955
0.538	1.83425	0.538	2.196	0.538	1.17983
0.539	1.8446	0.539	2.207	0.539	1.273
0.54	1.8561	0.54	2.235	0.54	1.28283
0.541	1.86875	0.541	2.251	0.541	1.3885
0.542	1.8791	0.542	2.265	0.542	1.42683
0.543	1.88715	0.543	2.29	0.543	1.50767
0.544	1.8952	0.544	2.301	0.544	1.52217
0.545	1.9044	0.545	2.311	0.545	1.6165
0.546	1.9205	0.546	2.338	0.546	1.61317
0.547	1.9389	0.547	2.351	0.547	1.65633
0.548	1.9573	0.548	2.358	0.548	1.665
0.549	1.97685	0.549	2.374	0.549	1.78833
0.55	1.9964	0.55	2.388	0.55	1.81667
0.551	2.0125	0.551	2.403	0.551	1.92667
0.552	2.0309	0.552	2.435	0.552	1.93
0.553	2.04815	0.553	2.457	0.553	1.98
0.554	2.06655	0.554	2.468	0.554	2.015
0.555	2.08035	0.555	2.49	0.555	2.07833
0.556	2.09185	0.556	2.512	0.556	2.1
0.557	2.10335	0.557	2.525	0.557	2.17
0.558	2.11715	0.558	2.547	0.558	2.20667
0.559	2.1321	0.559	2.567	0.559	2.31
0.56	2.14705	0.56	2.58	0.56	2.33
0.561	2.1643	0.561	2.602	0.561	2.40333
0.562	2.1827	0.562	2.625	0.562	2.39167
0.563	2.19995	0.563	2.637	0.563	2.45167
0.564	2.2172	0.564	2.656	0.564	2.49333
0.565	2.23215	0.565	2.678	0.565	2.54167
0.566	2.24825	0.566	2.695	0.566	2.55833
0.567	2.2632	0.567	2.721	0.567	2.615
0.568	2.2793	0.568	2.75	0.568	2.66333
0.569	2.29425	0.569	2.769	0.569	2.74
0.57	2.30805	0.57	2.796	0.57	2.77667
0.571	2.32645	0.571	2.824	0.571	2.89167
0.572	2.3437	0.572	2.843	0.572	2.96667
0.573	2.36095	0.573	2.865	0.573	3.04667
0.574	2.38165	0.574	2.89	0.574	3.08667
0.575	2.39775	0.575	2.904	0.575	3.19833
0.576	2.41155	0.576	2.926	0.576	3.21333
0.577	2.4311	0.577	2.957	0.577	3.29833
0.578	2.4518	0.578	2.977	0.578	3.29333
0.579	2.47135	0.579	3	0.579	3.34
0.58	2.4863	0.58	3.025	0.58	3.37333
0.581	2.5001	0.581	3.036	0.581	3.46
0.582	2.5162	0.582	3.062	0.582	3.51333
0.583	2.53115	0.583	3.096	0.583	3.59833
0.584	2.54955	0.584	3.118	0.584	3.66
0.585	2.56795	0.585	3.142	0.585	3.725
0.586	2.5875	0.586	3.171	0.586	3.76167
0.587	2.60475	0.587	3.192	0.587	3.825
0.588	2.622	0.588	3.215	0.588	3.865
0.589	2.6381	0.589	3.247	0.589	3.94167
0.59	2.65765	0.59	3.265	0.59	3.96667
0.591	2.67835	0.591	3.285	0.591	4.03
0.592	2.6979	0.592	3.315	0.592	4.08667
0.593	2.71975	0.593	3.338	0.593	4.185
0.594	2.7416	0.594	3.36	0.594	4.20833
0.595	2.7646	0.595	3.392	0.595	4.27333
0.596	2.7853	0.596	3.411	0.596	4.32167
0.597	2.80945	0.597	3.437	0.597	4.37667
0.598	2.83015	0.598	3.472	0.598	4.44667
0.599	2.852	0.599	3.493	0.599	4.54167
0.6	2.875	0.6	3.514	0.6	4.61833
0.601	2.89915	0.601	3.543	0.601	4.71167
0.602	2.9233	0.602	3.562	0.602	4.81167
0.603	2.944	0.603	3.586	0.603	4.92167
0.604	2.9624	0.604	3.621	0.604	5.01
0.605	2.9854	0.605	3.645	0.605	5.07667
0.606	3.00955	0.606	3.671	0.606	5.155
0.607	3.03485	0.607	3.71	0.607	5.23
0.608	3.05555	0.608	3.74	0.608	5.29
0.609	3.08085	0.609	3.762	0.609	5.38667
0.61	3.10385	0.61	3.8	0.61	5.45667
0.611	3.12685	0.611	3.83	0.611	5.54333
0.612	3.14755	0.612	3.854	0.612	5.615
0.613	3.16595	0.613	3.892	0.613	5.66667
0.614	3.1855	0.614	3.924	0.614	5.735
0.615	3.20505	0.615	3.949	0.615	5.785
0.616	3.22575	0.616	3.991	0.616	5.85667
0.617	3.2453	0.617	4.022	0.617	5.90667
0.618	3.27175	0.618	4.047	0.618	5.97167
0.619	3.29705	0.619	4.08	0.619	6.01833
0.62	3.3235	0.62	4.107	0.62	6.10667
0.621	3.3465	0.621	4.13	0.621	6.17833
0.622	3.37065	0.622	4.175	0.622	6.275
0.623	3.3925	0.623	4.215	0.623	6.35333
0.624	3.41435	0.624	4.242	0.624	6.42167
0.625	3.43965	0.625	4.279	0.625	6.49167
0.626	3.46955	0.626	4.314	0.626	6.585
0.627	3.5029	0.627	4.339	0.627	6.675
0.628	3.53395	0.628	4.38	0.628	6.785
0.629	3.56155	0.629	4.41	0.629	6.875
0.63	3.5857	0.63	4.429	0.63	6.95667
0.631	3.61215	0.631	4.461	0.631	7.02833
0.632	3.63975	0.632	4.496	0.632	7.105
0.633	3.6685	0.633	4.519	0.633	7.18667
0.634	3.69955	0.634	4.559	0.634	7.30833
0.635	3.72715	0.635	4.593	0.635	7.39667
0.636	3.75245	0.636	4.623	0.636	7.50667
0.637	3.7766	0.637	4.663	0.637	7.585
0.638	3.80075	0.638	4.707	0.638	7.68167
0.639	3.8272	0.639	4.734	0.639	7.755
0.64	3.85365	0.64	4.771	0.64	7.87333
0.641	3.8824	0.641	4.812	0.641	7.93667
0.642	3.91115	0.642	4.839	0.642	8.035
0.643	3.9399	0.643	4.868	0.643	8.09167
0.644	3.96865	0.644	4.903	0.644	8.18833
0.645	3.99625	0.645	4.928	0.645	8.23167
0.646	4.02155	0.646	4.967	0.646	8.35667
0.647	4.0457	0.647	5.015	0.647	8.43667
0.648	4.06985	0.648	5.044	0.648	8.565
0.649	4.09515	0.649	5.074	0.649	8.63833
0.65	4.1216	0.65	5.12	0.65	8.775
0.651	4.15035	0.651	5.155	0.651	8.85833
0.652	4.1791	0.652	5.192	0.652	8.98667
0.653	4.20785	0.653	5.239	0.653	9.04667
0.654	4.23775	0.654	5.273	0.654	9.18667
0.655	4.26765	0.655	5.311	0.655	9.20833
0.656	4.2941	0.656	5.354	0.656	9.335
0.657	4.32285	0.657	5.381	0.657	9.38833
0.658	4.3539	0.658	5.415	0.658	9.52
0.659	4.3838	0.659	5.462	0.659	9.565
0.66	4.416	0.66	5.499	0.66	9.70667
0.661	4.44705	0.661	5.537	0.661	9.76667
0.662	4.47925	0.662	5.584	0.662	9.88667
0.663	4.5103	0.663	5.619	0.663	9.935
0.664	4.5425	0.664	5.655	0.664	10.0733
0.665	4.57125	0.665	5.706	0.665	10.155
0.666	4.60115	0.666	5.739	0.666	10.2917
0.667	4.62875	0.667	5.773	0.667	10.3667
0.668	4.65865	0.668	5.818	0.668	10.5083
0.669	4.6874	0.669	5.852	0.669	10.55
0.67	4.7173	0.67	5.888	0.67	10.6833
0.671	4.74835	0.671	5.94	0.671	10.7433
0.672	4.77825	0.672	5.983	0.672	10.8567
0.673	4.8093	0.673	6.017	0.673	10.92
0.674	4.8415	0.674	6.066	0.674	11.0717
0.675	4.87485	0.675	6.113	0.675	11.1267
0.676	4.90935	0.676	6.145	0.676	11.285
0.677	4.94155	0.677	6.2	0.677	11.35
0.678	4.9772	0.678	6.24	0.678	11.5083
0.679	5.014	0.679	6.281	0.679	11.5883
0.68	5.0508	0.68	6.333	0.68	11.7367
0.681	5.0876	0.681	6.375	0.681	11.8
0.682	5.1221	0.682	6.406	0.682	11.9517
0.683	5.1566	0.683	6.457	0.683	12.0017
0.684	5.1911	0.684	6.503	0.684	12.1667
0.685	5.2256	0.685	6.529	0.685	12.235
0.686	5.26125	0.686	6.581	0.686	12.4033
0.687	5.2969	0.687	6.636	0.687	12.4617
0.688	5.33025	0.688	6.671	0.688	12.595
0.689	5.36705	0.689	6.722	0.689	12.6367
0.69	5.4004	0.69	6.773	0.69	12.7917
0.691	5.43605	0.691	6.807	0.691	12.855
0.692	5.4694	0.692	6.853	0.692	13.02
0.693	5.50275	0.693	6.905	0.693	13.1033
0.694	5.5361	0.694	6.944	0.694	13.2667
0.695	5.5706	0.695	6.986	0.695	13.3567
0.696	5.6074	0.696	7.028	0.696	13.5267
0.697	5.6465	0.697	7.061	0.697	13.5967
0.698	5.6833	0.698	7.104	0.698	13.7417
0.699	5.71895	0.699	7.165	0.699	13.7917
0.7	5.7523	0.7	7.206	0.7	13.9417
0.701	5.78565	0.701	7.266	0.701	14.01
0.702	5.82015	0.702	7.323	0.702	14.1833
0.703	5.8558	0.703	7.361	0.703	14.2683
0.704	5.89145	0.704	7.411	0.704	14.4233
0.705	5.92825	0.705	7.467	0.705	14.485
0.706	5.9639	0.706	7.512	0.706	14.6417
0.707	5.99955	0.707	7.555	0.707	14.7267
0.708	6.03405	0.708	7.605	0.708	14.885
0.709	6.06855	0.709	7.643	0.709	14.9667
0.71	6.1042	0.71	7.681	0.71	15.125
0.711	6.141	0.711	7.741	0.711	15.2017
0.712	6.1778	0.712	7.781	0.712	15.3483
0.713	6.2123	0.713	7.828	0.713	15.41
0.714	6.2491	0.714	7.883	0.714	15.5567
0.715	6.28705	0.715	7.929	0.715	15.6283
0.716	6.32385	0.716	7.983	0.716	15.7667
0.717	6.3618	0.717	8.043	0.717	15.845
0.718	6.4009	0.718	8.089	0.718	15.995
0.719	6.44115	0.719	8.13	0.719	16.09
0.72	6.48025	0.72	8.187	0.72	16.22
0.721	6.51935	0.721	8.231	0.721	16.3067
0.722	6.56075	0.722	8.273	0.722	16.455
0.723	6.59985	0.723	8.337	0.723	16.5533
0.724	6.6378	0.724	8.385	0.724	16.7
0.725	6.67805	0.725	8.425	0.725	16.8
0.726	6.71715	0.726	8.49	0.726	16.95
0.727	6.75855	0.727	8.538	0.727	17.05
0.728	6.79995	0.728	8.587	0.728	17.2
0.729	6.83905	0.729	8.649	0.729	17.3
0.73	6.8793	0.73	8.694	0.73	17.45
0.731	6.91955	0.731	8.743	0.731	17.55
0.732	6.9598	0.732	8.805	0.732	17.7167
0.733	7.00005	0.733	8.854	0.733	17.8333
0.734	7.04145	0.734	8.908	0.734	17.9833
0.735	7.0817	0.735	8.962	0.735	18.1167
0.736	7.12425	0.736	9.016	0.736	18.2667
0.737	7.1645	0.737	9.071	0.737	18.4167
0.738	7.2059	0.738	9.133	0.738	18.5667
0.739	7.2473	0.739	9.191	0.739	18.7
0.74	7.291	0.74	9.242	0.74	18.8667
0.741	7.3324	0.741	9.309	0.741	19
0.742	7.37495	0.742	9.374	0.742	19.1333
0.743	7.4175	0.743	9.414	0.743	19.25
0.744	7.4612	0.744	9.475	0.744	19.4
0.745	7.5026	0.745	9.535	0.745	19.5167
0.746	7.54515	0.746	9.579	0.746	19.6333
0.747	7.5877	0.747	9.634	0.747	19.7333
0.748	7.6314	0.748	9.697	0.748	19.85
0.749	7.67625	0.749	9.744	0.749	19.9667
0.75	7.7188	0.75	9.797	0.75	20.1167
0.751	7.7625	0.751	9.855	0.751	20.25
0.752	7.8039	0.752	9.895	0.752	20.3667
0.753	7.84875	0.753	9.96	0.753	20.5
0.754	7.89475	0.754	10.03	0.754	20.6167
0.755	7.9373	0.755	10.07	0.755	20.7167
0.756	7.9787	0.756	10.13	0.756	20.85
0.757	8.0201	0.757	10.18	0.757	21
0.758	8.06265	0.758	10.23	0.758	21.1333
0.759	8.10635	0.759	10.29	0.759	21.2833
0.76	8.1535	0.76	10.36	0.76	21.4167
0.761	8.20065	0.761	10.42	0.761	21.5667
0.762	8.24895	0.762	10.49	0.762	21.7
0.763	8.29495	0.763	10.56	0.763	21.8667
0.764	8.34095	0.764	10.61	0.764	22
0.765	8.3904	0.765	10.67	0.765	22.1667
0.766	8.441	0.766	10.74	0.766	22.2833
0.767	8.4893	0.767	10.8	0.767	22.45
0.768	8.53875	0.768	10.84	0.768	22.55
0.769	8.5859	0.769	10.92	0.769	22.7333
0.77	8.6319	0.77	10.97	0.77	22.8333
0.771	8.6779	0.771	11.03	0.771	23
0.772	8.7262	0.772	11.11	0.772	23.1
0.773	8.77335	0.773	11.14	0.773	23.2667
0.774	8.81935	0.774	11.2	0.774	23.3667
0.775	8.8665	0.775	11.28	0.775	23.5333
0.776	8.9125	0.776	11.35	0.776	23.6333
0.777	8.9585	0.777	11.4	0.777	23.8167
0.778	9.00565	0.778	11.48	0.778	23.9167
0.779	9.05395	0.779	11.53	0.779	24.1
0.78	9.09995	0.78	11.58	0.78	24.2
0.781	9.1471	0.781	11.64	0.781	24.3833
0.782	9.1954	0.782	11.69	0.782	24.4833
0.783	9.246	0.783	11.75	0.783	24.6667
0.784	9.292	0.784	11.83	0.784	24.7833
0.785	9.34145	0.785	11.88	0.785	24.9833
0.786	9.3886	0.786	11.94	0.786	25.0833
0.787	9.4346	0.787	12.03	0.787	25.2667
0.788	9.47945	0.788	12.1	0.788	25.3667
0.789	9.5289	0.789	12.15	0.789	25.5667
0.79	9.57605	0.79	12.23	0.79	25.6667
0.791	9.62665	0.791	12.32	0.791	25.85
0.792	9.67725	0.792	12.39	0.792	25.9333
0.793	9.7244	0.793	12.47	0.793	26.1333
0.794	9.77385	0.794	12.54	0.794	26.2333
0.795	9.8279	0.795	12.61	0.795	26.45
0.796	9.8808	0.796	12.69	0.796	26.55
0.797	9.93255	0.797	12.76	0.797	26.7667
0.798	9.982	0.798	12.81	0.798	26.8667
0.799	10.0349	0.799	12.88	0.799	27.1
0.8	10.0867	0.8	12.95	0.8	27.2167
0.801	10.1372	0.801	13.01	0.801	27.4333
0.802	10.1948	0.802	13.09	0.802	27.5333
0.803	10.2465	0.803	13.18	0.803	27.7333
0.804	10.2994	0.804	13.23	0.804	27.8333
0.805	10.3546	0.805	13.3	0.805	28.0333
0.806	10.4098	0.806	13.37	0.806	28.1333
0.807	10.4627	0.807	13.43	0.807	28.3667
0.808	10.5133	0.808	13.5	0.808	28.45
0.809	10.5673	0.809	13.59	0.809	28.6667
0.81	10.6214	0.81	13.67	0.81	28.75
0.811	10.6754	0.811	13.75	0.811	28.95
0.812	10.7307	0.812	13.83	0.812	29.0667
0.813	10.7858	0.813	13.91	0.813	29.3
0.814	10.8387	0.814	13.97	0.814	29.3833
0.815	10.8928	0.815	14.06	0.815	29.6167
0.816	10.9468	0.816	14.12	0.816	29.7167
0.817	11.0044	0.817	14.2	0.817	29.9333
0.818	11.0595	0.818	14.29	0.818	30.0333
0.819	11.1148	0.819	14.35	0.819	30.25
0.82	11.17	0.82	14.43	0.82	30.35
0.821	11.2263	0.821	14.52	0.821	30.5833
0.822	11.2838	0.822	14.59	0.822	30.6833
0.823	11.3424	0.823	14.67	0.823	30.9333
0.824	11.3977	0.824	14.77	0.824	31.05
0.825	11.454	0.825	14.83	0.825	31.2833
0.826	11.5115	0.826	14.93	0.826	31.3833
0.827	11.569	0.827	15.04	0.827	31.6167
0.828	11.6265	0.828	15.11	0.828	31.7167
0.829	11.684	0.829	15.19	0.829	31.9333
0.83	11.7415	0.83	15.29	0.83	32.0333
0.831	11.799	0.831	15.35	0.831	32.25
0.832	11.8565	0.832	15.44	0.832	32.3667
0.833	11.914	0.833	15.54	0.833	32.6333
0.834	11.983	0.834	15.61	0.834	32.75
0.835	12.0405	0.835	15.69	0.835	33
0.836	12.098	0.836	15.79	0.836	33.1333
0.837	12.1555	0.837	15.86	0.837	33.3667
0.838	12.213	0.838	15.94	0.838	33.5
0.839	12.2705	0.839	16.04	0.839	33.75
0.84	12.3395	0.84	16.1	0.84	33.85
0.841	12.397	0.841	16.16	0.841	34.0833
0.842	12.466	0.842	16.28	0.842	34.2
0.843	12.5235	0.843	16.36	0.843	34.4167
0.844	12.5925	0.844	16.43	0.844	34.5333
0.845	12.65	0.845	16.54	0.845	34.75
0.846	12.719	0.846	16.64	0.846	34.8667
0.847	12.7765	0.847	16.71	0.847	35.1
0.848	12.8455	0.848	16.81	0.848	35.2333
0.849	12.903	0.849	16.89	0.849	35.4667
0.85	12.972	0.85	16.95	0.85	35.6
0.851	13.0295	0.851	17.03	0.851	35.8333
0.852	13.0985	0.852	17.14	0.852	35.95
0.853	13.156	0.853	17.22	0.853	36.1833
0.854	13.225	0.854	17.32	0.854	36.3167
0.855	13.294	0.855	17.4	0.855	36.5333
0.856	13.363	0.856	17.48	0.856	36.6833
0.857	13.4205	0.857	17.59	0.857	36.9167
0.858	13.4895	0.858	17.7	0.858	37.0667
0.859	13.5585	0.859	17.8	0.859	37.3
0.86	13.6275	0.86	17.92	0.86	37.4667
0.861	13.6965	0.861	18.03	0.861	37.6833
0.862	13.7655	0.862	18.12	0.862	37.85
0.863	13.8345	0.863	18.2	0.863	38.05
0.864	13.9035	0.864	18.34	0.864	38.2167
0.865	13.9725	0.865	18.42	0.865	38.45
0.866	14.0415	0.866	18.5	0.866	38.6167
0.867	14.1105	0.867	18.62	0.867	38.8333
0.868	14.1795	0.868	18.7	0.868	39
0.869	14.2485	0.869	18.8	0.869	39.2167
0.87	14.329	0.87	18.92	0.87	39.3833
0.871	14.398	0.871	19.04	0.871	39.6
0.872	14.467	0.872	19.15	0.872	39.7667
0.873	14.5475	0.873	19.26	0.873	40
0.874	14.6165	0.874	19.32	0.874	40.2
0.875	14.6855	0.875	19.42	0.875	40.4167
0.876	14.766	0.876	19.51	0.876	40.6167
0.877	14.835	0.877	19.61	0.877	40.8333
0.878	14.9155	0.878	19.72	0.878	41.0333
0.879	14.9845	0.879	19.87	0.879	41.2333
0.88	15.065	0.88	19.96	0.88	41.4333
0.881	15.134	0.881	20.05	0.881	41.6333
0.882	15.2145	0.882	20.17	0.882	41.8333
0.883	15.2835	0.883	20.25	0.883	42.0333
0.884	15.364	0.884	20.35	0.884	42.2333
0.885	15.4445	0.885	20.45	0.885	42.45
0.886	15.5135	0.886	20.57	0.886	42.65
0.887	15.594	0.887	20.71	0.887	42.8667
0.888	15.6745	0.888	20.84	0.888	43.0833
0.889	15.7435	0.889	20.92	0.889	43.3
0.89	15.824	0.89	21.02	0.89	43.5333
0.891	15.9045	0.891	21.13	0.891	43.7167
0.892	15.985	0.892	21.23	0.892	43.9667
0.893	16.0655	0.893	21.36	0.893	44.15
0.894	16.1345	0.894	21.52	0.894	44.4
0.895	16.2265	0.895	21.59	0.895	44.6
0.896	16.307	0.896	21.7	0.896	44.85
0.897	16.3875	0.897	21.86	0.897	45.05
0.898	16.468	0.898	22	0.898	45.3
0.899	16.5485	0.899	22.07	0.899	45.5167
0.9	16.6405	0.9	22.2	0.9	45.7667
0.901	16.721	0.901	22.33	0.901	45.9333
0.902	16.813	0.902	22.42	0.902	46.1833
0.903	16.8935	0.903	22.57	0.903	46.3833
0.904	16.974	0.904	22.68	0.904	46.65
0.905	17.066	0.905	22.82	0.905	46.85
0.906	17.1465	0.906	22.97	0.906	47.1167
0.907	17.2385	0.907	23.12	0.907	47.3
0.908	17.319	0.908	23.23	0.908	47.5833
0.909	17.411	0.909	23.35	0.909	47.7667
0.91	17.503	0.91	23.43	0.91	48.05
0.911	17.595	0.911	23.54	0.911	48.25
0.912	17.687	0.912	23.68	0.912	48.55
0.913	17.779	0.913	23.82	0.913	48.7167
0.914	17.8595	0.914	23.89	0.914	49.0333
0.915	17.9515	0.915	24.05	0.915	49.2
0.916	18.0435	0.916	24.23	0.916	49.5167
0.917	18.1355	0.917	24.37	0.917	49.6833
0.918	18.2275	0.918	24.54	0.918	49.9833
0.919	18.3195	0.919	24.69	0.919	50.15
0.92	18.4115	0.92	24.78	0.92	50.4667
0.921	18.5035	0.921	24.89	0.921	50.65
0.922	18.5955	0.922	25.09	0.922	50.9667
0.923	18.6875	0.923	25.19	0.923	51.1333
0.924	18.7795	0.924	25.3	0.924	51.4667
0.925	18.8715	0.925	25.41	0.925	51.65
0.926	18.9635	0.926	25.51	0.926	51.9833
0.927	19.067	0.927	25.64	0.927	52.15
0.928	19.159	0.928	25.82	0.928	52.5
0.929	19.251	0.929	25.99	0.929	52.6667
0.93	19.3545	0.93	26.13	0.93	53.0333
0.931	19.4465	0.931	26.26	0.931	53.2
0.932	19.55	0.932	26.36	0.932	53.5667
0.933	19.6535	0.933	26.53	0.933	53.7333
0.934	19.757	0.934	26.7	0.934	54.1
0.935	19.849	0.935	26.84	0.935	54.25
0.936	19.9525	0.936	26.99	0.936	54.6167
0.937	20.0675	0.937	27.11	0.937	54.7833
0.938	20.171	0.938	27.25	0.938	55.1333
0.939	20.2745	0.939	27.35	0.939	55.3
0.94	20.378	0.94	27.55	0.94	55.65
0.941	20.493	0.941	27.72	0.941	55.8
0.942	20.5965	0.942	27.82	0.942	56.1833
0.943	20.7	0.943	28.03	0.943	56.3667
0.944	20.8035	0.944	28.2	0.944	56.7667
0.945	20.9185	0.945	28.39	0.945	56.9667
0.946	21.022	0.946	28.55	0.946	57.35
0.947	21.1255	0.947	28.65	0.947	57.55
0.948	21.2405	0.948	28.79	0.948	57.9333
0.949	21.3555	0.949	29	0.949	58.1167
0.95	21.4705	0.95	29.19	0.95	58.5167
0.951	21.5855	0.951	29.32	0.951	58.6833
0.952	21.689	0.952	29.53	0.952	59.0833
0.953	21.804	0.953	29.66	0.953	59.2667
0.954	21.919	0.954	29.8	0.954	59.6667
0.955	22.0225	0.955	29.98	0.955	59.8333
0.956	22.1375	0.956	30.14	0.956	60.2333
0.957	22.2295	0.957	30.25	0.957	60.4167
0.958	22.3445	0.958	30.44	0.958	60.8333
0.959	22.448	0.959	30.62	0.959	61.0333
0.96	22.563	0.96	30.78	0.96	61.4333
0.961	22.6895	0.961	31.01	0.961	61.6333
0.962	22.8045	0.962	31.2	0.962	62.0333
0.963	22.931	0.963	31.34	0.963	62.2333
0.964	23.046	0.964	31.52	0.964	62.65
0.965	23.161	0.965	31.65	0.965	62.85
0.966	23.2875	0.966	31.81	0.966	63.2667
0.967	23.414	0.967	32.02	0.967	63.4833
0.968	23.5405	0.968	32.18	0.968	63.9
0.969	23.667	0.969	32.36	0.969	64.1
0.97	23.782	0.97	32.54	0.97	64.5333
0.971	23.92	0.971	32.77	0.971	64.7833
0.972	24.0465	0.972	32.97	0.972	65.2
0.973	24.173	0.973	33.22	0.973	65.4333
0.974	24.2995	0.974	33.4	0.974	65.8667
0.975	24.426	0.975	33.52	0.975	66.1167
0.976	24.564	0.976	33.61	0.976	66.5333
0.977	24.6905	0.977	33.83	0.977	66.7833
0.978	24.8285	0.978	33.94	0.978	67.2167
0.979	24.955	0.979	34.16	0.979	67.4667
0.98	25.0815	0.98	34.39	0.98	67.9
0.981	25.208	0.981	34.55	0.981	68.1167
0.982	25.346	0.982	34.81	0.982	68.55
0.983	25.484	0.983	35	0.983	68.8
0.984	25.622	0.984	35.12	0.984	69.2167
0.985	25.76	0.985	35.26	0.985	69.4833
0.986	25.898	0.986	35.47	0.986	69.9
0.987	26.036	0.987	35.7	0.987	70.1667
0.988	26.174	0.988	35.81	0.988	70.5667
0.989	26.312	0.989	36.02	0.989	70.85
0.99	26.4615	0.99	36.23	0.99	71.25
0.991	26.5995	0.991	36.49	0.991	71.55
0.992	26.749	0.992	36.68	0.992	71.95
0.993	26.8985	0.993	36.91	0.993	72.2333
0.994	27.048	0.994	37.07	0.994	72.65
0.995	27.186	0.995	37.32	0.995	72.95
0.996	27.3355	0.996	37.54	0.996	73.3333
0.997	27.485	0.997	37.79	0.997	73.6333
0.998	27.6345	0.998	38.03	0.998	74.05
0.999	27.7725	0.999	38.15	0.999	74.3667
1	27.9335	1	38.36	1	74.8
1.001	28.083	1.001	38.56	1.001	75.1333
1.002	28.2325	1.002	38.7	1.002	75.5667
1.003	28.3705	1.003	38.94	1.003	75.9
1.004	28.5315	1.004	39.21	1.004	76.3167
1.005	28.6695	1.005	39.34	1.005	76.6333
1.006	28.819	1.006	39.59	1.006	77.05
1.007	28.98	1.007	39.87	1.007	77.4
1.008	29.141	1.008	40.13	1.008	77.8167
1.009	29.2905	1.009	40.3	1.009	78.1833
1.01	29.463	1.01	40.58	1.01	78.5833
1.011	29.601	1.011	40.82	1.011	78.9833
1.012	29.7735	1.012	40.99	1.012	79.3833
1.013	29.923	1.013	41.22	1.013	79.7833
1.014	30.084	1.014	41.37	1.014	80.1667
1.015	30.2565	1.015	41.59	1.015	80.5667
1.016	30.429	1.016	41.89	1.016	80.9667
1.017	30.59	1.017	42.14	1.017	81.3667
1.018	30.751	1.018	42.35	1.018	81.75
1.019	30.912	1.019	42.58	1.019	82.1333
1.02	31.0845	1.02	42.81	1.02	82.5
1.021	31.2455	1.021	43.04	1.021	82.9333
1.022	31.4065	1.022	43.33	1.022	83.3167
1.023	31.579	1.023	43.56	1.023	83.7667
1.024	31.7515	1.024	43.84	1.024	84.1667
1.025	31.9125	1.025	44.18	1.025	84.6167
1.026	32.085	1.026	44.45	1.026	85
1.027	32.2575	1.027	44.67	1.027	85.4667
1.028	32.43	1.028	44.89	1.028	85.85
1.029	32.6025	1.029	45.11	1.029	86.3167
1.03	32.7865	1.03	45.18	1.03	86.6833
1.031	32.959	1.031	45.32	1.031	87.1833
1.032	33.1315	1.032	45.52	1.032	87.5333
1.033	33.2925	1.033	45.89	1.033	88.05
1.034	33.465	1.034	46.26	1.034	88.3667
1.035	33.626	1.035	46.54	1.035	88.8833
1.036	33.81	1.036	46.76	1.036	89.2167
1.037	33.9825	1.037	47.02	1.037	89.8
1.038	34.1665	1.038	47.29	1.038	90.15
1.039	34.362	1.039	47.32	1.039	90.7
1.04	34.523	1.04	47.55	1.04	91.0333
1.041	34.707	1.041	47.84	1.041	91.5833
1.042	34.8795	1.042	48.13	1.042	91.9167
1.043	35.0635	1.043	48.41	1.043	92.4833
1.044	35.236	1.044	48.62	1.044	92.8333
1.045	35.42	1.045	48.89	1.045	93.4333
1.046	35.604	1.046	49.13	1.046	93.7833
1.047	35.788	1.047	49.42	1.047	94.3667
1.048	35.972	1.048	49.63	1.048	94.6833
1.049	36.156	1.049	49.86	1.049	95.3
1.05	36.34	1.05	50.15	1.05	95.6333
1.051	36.524	1.051	50.34	1.051	96.25
1.052	36.7195	1.052	50.59	1.052	96.5667
1.053	36.915	1.053	50.82	1.053	97.1833
1.054	37.1105	1.054	51.04	1.054	97.4833
1.055	37.306	1.055	51.43	1.055	98.1167
1.056	37.49	1.056	51.71	1.056	98.45
1.057	37.6855	1.057	51.95	1.057	99.1167
1.058	37.8925	1.058	52.22	1.058	99.4167
1.059	38.0765	1.059	52.42	1.059	100.067
1.06	38.2835	1.06	52.64	1.06	100.4
1.061	38.4675	1.061	52.9	1.061	101.067
1.062	38.6745	1.062	53.22	1.062	101.4
1.063	38.87	1.063	53.43	1.063	102.05
1.064	39.0655	1.064	53.73	1.064	102.367
1.065	39.2495	1.065	54.01	1.065	103.017
1.066	39.445	1.066	54.21	1.066	103.3
1.067	39.652	1.067	54.43	1.067	103.967
1.068	39.8475	1.068	54.77	1.068	104.317
1.069	40.043	1.069	55.05	1.069	105.05
1.07	40.2385	1.07	55.32	1.07	105.4
1.071	40.4225	1.071	55.6	1.071	106.117
1.072	40.6065	1.072	55.94	1.072	106.467
1.073	40.8135	1.073	56.14	1.073	107.2
1.074	40.9975	1.074	56.5	1.074	107.533
1.075	41.193	1.075	56.74	1.075	108.267
1.076	41.3885	1.076	56.93	1.076	108.583
1.077	41.584	1.077	57.22	1.077	109.3
1.078	41.7795	1.078	57.51	1.078	109.617
1.079	41.998	1.079	57.87	1.079	110.367
1.08	42.182	1.08	58.24	1.08	110.683
1.081	42.3775	1.081	58.54	1.081	111.433
1.082	42.573	1.082	58.81	1.082	111.8
1.083	42.78	1.083	59.18	1.083	112.583
1.084	42.9755	1.084	59.55	1.084	112.95
1.085	43.1595	1.085	59.87	1.085	113.733
1.086	43.3665	1.086	60.12	1.086	114.1
1.087	43.562	1.087	60.35	1.087	114.867
1.088	43.769	1.088	60.52	1.088	115.233
1.089	43.976	1.089	60.75	1.089	116.033
1.09	44.1715	1.09	60.98	1.09	116.417
1.091	44.367	1.091	61.18	1.091	117.217
1.092	44.574	1.092	61.52	1.092	117.617
1.093	44.7695	1.093	61.91	1.093	118.4
1.094	44.965	1.094	62.11	1.094	118.767
1.095	45.1835	1.095	62.24	1.095	119.583
1.096	45.3905	1.096	62.46	1.096	120
1.097	45.586	1.097	62.71	1.097	120.817
1.098	45.77	1.098	63.18	1.098	121.217
1.099	45.9885	1.099	63.61	1.099	122.033
1.1	46.2185	1.1	63.8	1.1	122.45
1.101	46.414	1.101	64.06	1.101	123.267
1.102	46.644	1.102	64.28	1.102	123.75
1.103	46.8625	1.103	64.43	1.103	124.567
1.104	47.0695	1.104	64.67	1.104	125.033
1.105	47.288	1.105	65.07	1.105	125.833
1.106	47.495	1.106	65.38	1.106	126.317
1.107	47.702	1.107	65.71	1.107	127.083
1.108	47.9205	1.108	66	1.108	127.633
1.109	48.1275	1.109	66.2	1.109	128.45
1.11	48.346	1.11	66.5	1.11	128.95
1.111	48.5645	1.111	66.8	1.111	129.767
1.112	48.783	1.112	67.04	1.112	130.35
1.113	49.0015	1.113	67.43	1.113	131.233
1.114	49.2085	1.114	67.85	1.114	131.783
1.115	49.427	1.115	68.14	1.115	132.6
1.116	49.6455	1.116	68.43	1.116	133.233
1.117	49.864	1.117	68.66	1.117	134.133
1.118	50.094	1.118	68.75	1.118	134.75
1.119	50.3125	1.119	68.98	1.119	135.667
1.12	50.5425	1.12	69.3	1.12	136.267
1.121	50.7495	1.121	69.48	1.121	137.1
1.122	50.9795	1.122	69.72	1.122	137.717
1.123	51.2095	1.123	70.18	1.123	138.567
1.124	51.4165	1.124	70.51	1.124	139.267
1.125	51.612	1.125	70.84	1.125	140.133
1.126	51.8305	1.126	71.12	1.126	140.85
1.127	52.0375	1.127	71.39	1.127	141.733
1.128	52.2675	1.128	71.53	1.128	142.45
1.129	52.4745	1.129	71.91	1.129	143.35
1.13	52.67	1.13	72.32	1.13	144.1
1.131	52.8885	1.131	72.66	1.131	144.983
1.132	53.0955	1.132	73.13	1.132	145.75
1.133	53.3025	1.133	73.54	1.133	146.667
1.134	53.5325	1.134	73.73	1.134	147.45
1.135	53.751	1.135	74.01	1.135	148.367
1.136	53.958	1.136	74.26	1.136	149.167
1.137	54.188	1.137	74.39	1.137	150.1
1.138	54.3835	1.138	74.68	1.138	150.933
1.139	54.5905	1.139	75.1	1.139	151.833
1.14	54.8205	1.14	75.51	1.14	152.733
1.141	55.0275	1.141	75.97	1.141	153.583
1.142	55.246	1.142	76.17	1.142	154.517
1.143	55.4645	1.143	76.3	1.143	155.383
1.144	55.683	1.144	76.54	1.144	156.367
1.145	55.913	1.145	76.81	1.145	157.283
1.146	56.143	1.146	76.83	1.146	158.283
1.147	56.373	1.147	77.03	1.147	159.2
1.148	56.5915	1.148	77.34	1.148	160.2
1.149	56.7985	1.149	77.58	1.149	161.1
1.15	57.0055	1.15	78.09	1.15	162.083
1.151	57.2125	1.151	78.28	1.151	162.967
1.152	57.431	1.152	78.28	1.152	163.933
1.153	57.638	1.153	78.41	1.153	164.8
1.154	57.8565	1.154	78.7	1.154	165.9
1.155	58.075	1.155	78.92	1.155	167
1.156	58.282	1.156	79.32	1.156	168
1.157	58.4775	1.157	79.45	1.157	169
1.158	58.6845	1.158	79.65	1.158	170.167
1.159	58.88	1.159	79.9	1.159	171
1.16	59.087	1.16	80.09	1.16	172.167
1.161	59.3055	1.161	80.29	1.161	173.167
1.162	59.501	1.162	80.57	1.162	174.333
1.163	59.731	1.163	80.93	1.163	175.167
1.164	59.9495	1.164	81.12	1.164	176.5
1.165	60.1565	1.165	81.32	1.165	177.333
1.166	60.375	1.166	81.63	1.166	178.667
1.167	60.5705	1.167	81.81	1.167	179.5
1.168	60.766	1.168	82.04	1.168	180.833
1.169	60.973	1.169	82.48	1.169	181.667
1.17	61.18	1.17	82.75	1.17	183
1.171	61.3755	1.171	83.12	1.171	183.833
1.172	61.5825	1.172	83.55	1.172	185.167
1.173	61.755	1.173	83.66	1.173	186
1.174	61.962	1.174	83.75	1.174	187.5
1.175	62.1805	1.175	84.14	1.175	188.167
1.176	62.353	1.176	84.31	1.176	189.667
1.177	62.5715	1.177	84.66	1.177	190.333
1.178	62.767	1.178	85.18	1.178	191.833
1.179	62.951	1.179	85.4	1.179	192.667
1.18	63.135	1.18	85.44	1.18	194.167
1.181	63.319	1.181	85.87	1.181	195
1.182	63.48	1.182	85.95	1.182	196.333
1.183	63.6295	1.183	85.84	1.183	197.167
1.184	63.802	1.184	86.2	1.184	198.5
1.185	63.986	1.185	86.48	1.185	199.5
1.186	64.147	1.186	86.78	1.186	201.167
1.187	64.308	1.187	87.28	1.187	201.833
1.188	64.4805	1.188	87.68	1.188	203.5
1.189	64.653	1.189	87.88	1.189	204.333
1.19	64.814	1.19	87.97	1.19	205.833
1.191	64.9635	1.191	87.96	1.191	206.5
1.192	65.1015	1.192	88.01	1.192	208.167
1.193	65.251	1.193	88.34	1.193	209
1.194	65.4005	1.194	88.29	1.194	210.667
1.195	65.5615	1.195	88.4	1.195	211.333
1.196	65.6995	1.196	88.7	1.196	213
1.197	65.8375	1.197	88.85	1.197	213.667
1.198	65.987	1.198	88.81	1.198	215.333
1.199	66.125	1.199	89.06	1.199	216
1.2	66.24	1.2	89.47	1.2	217.667
1.201	66.3665	1.201	89.5	1.201	218.5
1.202	66.493	1.202	89.76	1.202	220
1.203	66.6425	1.203	90.31	1.203	221
1.204	66.792	1.204	90.45	1.204	222.5
1.205	66.93	1.205	90.62	1.205	223.333
1.206	67.091	1.206	90.56	1.206	225
1.207	67.206	1.207	90.51	1.207	225.833
1.208	67.344	1.208	90.66	1.208	227.5
1.209	67.4935	1.209	90.94	1.209	228.167
1.21	67.6085	1.21	91.01	1.21	229.833
1.211	67.7235	1.211	91.39	1.211	230.667
1.212	67.85	1.212	91.75	1.212	232.167
1.213	67.9535	1.213	92.2	1.213	233
1.214	68.0685	1.214	92.07	1.214	234.667
1.215	68.172	1.215	92.13	1.215	235.5
1.216	68.287	1.216	92.26	1.216	237.167
1.217	68.4135	1.217	92.39	1.217	238
1.218	68.517	1.218	92.47	1.218	239.667
1.219	68.6205	1.219	92.8	1.219	240.5
1.22	68.7125	1.22	92.93	1.22	242.167
1.221	68.816	1.221	93.12	1.221	242.833
1.222	68.908	1.222	93.01	1.222	244.5
1.223	69	1.223	93.1	1.223	245.167
1.224	69.069	1.224	93.26	1.224	246.833
1.225	69.1495	1.225	93.25	1.225	247.667
1.226	69.2415	1.226	93.31	1.226	249.333
1.227	69.299	1.227	93.47	1.227	250.333
1.228	69.391	1.228	93.57	1.228	252
1.229	69.46	1.229	93.68	1.229	252.667
1.23	69.529	1.23	93.8	1.23	254.333
1.231	69.575	1.231	93.84	1.231	255.167
1.232	69.6095	1.232	93.69	1.232	256.667
1.233	69.667	1.233	93.69	1.233	257.5
1.234	69.713	1.234	93.61	1.234	259
1.235	69.736	1.235	93.59	1.235	260
1.236	69.7705	1.236	93.72	1.236	261.667
1.237	69.782	1.237	93.78	1.237	262.667
1.238	69.805	1.238	93.99	1.238	264.167
1.239	69.8165	1.239	94.16	1.239	265.167
1.24	69.805	1.24	94.3	1.24	266.667
1.241	69.7935	1.241	93.99	1.241	267.5
1.242	69.7705	1.242	93.95	1.242	269.167
1.243	69.759	1.243	93.74	1.243	270.333
1.244	69.7245	1.244	93.79	1.244	272
1.245	69.69	1.245	94.26	1.245	273
1.246	69.644	1.246	94.46	1.246	274.5
1.247	69.6095	1.247	94.52	1.247	275.5
1.248	69.5635	1.248	94.31	1.248	277
1.249	69.5175	1.249	94.21	1.249	278
1.25	69.4485	1.25	94.15	1.25	279.5
1.251	69.3795	1.251	94.25	1.251	280.5
1.252	69.322	1.252	94.25	1.252	282
1.253	69.23	1.253	94.06	1.253	283
1.254	69.1495	1.254	93.93	1.254	284.5
1.255	69.0575	1.255	94.03	1.255	285.667
1.256	68.9655	1.256	93.96	1.256	287
1.257	68.885	1.257	93.82	1.257	288.167
1.258	68.8045	1.258	93.79	1.258	289.5
1.259	68.7125	1.259	93.66	1.259	290.5
1.26	68.5975	1.26	93.91	1.26	291.833
1.261	68.4825	1.261	93.8	1.261	292.833
1.262	68.3445	1.262	93.6	1.262	294
1.263	68.195	1.263	93.37	1.263	295.167
1.264	67.9995	1.264	93.31	1.264	296.667
1.265	67.781	1.265	93.11	1.265	297.833
1.266	67.5855	1.266	92.98	1.266	299.167
1.267	67.3555	1.267	92.88	1.267	300.333
1.268	67.1255	1.268	92.86	1.268	301.667
1.269	66.884	1.269	92.89	1.269	302.833
1.27	66.631	1.27	92.55	1.27	304.167
1.271	66.355	1.271	92.32	1.271	305.5
1.272	66.056	1.272	92.17	1.272	306.667
1.273	65.734	1.273	91.84	1.273	308
1.274	65.389	1.274	91.69	1.274	309.167
1.275	65.021	1.275	91.58	1.275	310.5
1.276	64.63	1.276	91.38	1.276	311.667
1.277	64.2045	1.277	91.32	1.277	313
1.278	63.7905	1.278	91.15	1.278	314.167
1.279	63.365	1.279	91.09	1.279	315.333
1.28	62.951	1.28	90.6	1.28	316.667
1.281	62.5025	1.281	90.41	1.281	318
1.282	62.0655	1.282	90.37	1.282	319.167
1.283	61.594	1.283	89.95	1.283	320.5
1.284	61.0995	1.284	89.56	1.284	321.667
1.285	60.582	1.285	89.13	1.285	323.167
1.286	60.053	1.286	88.55	1.286	324.167
1.287	59.501	1.287	88.05	1.287	325.5
1.288	58.926	1.288	87.95	1.288	326.5
1.289	58.3395	1.289	87.81	1.289	328
1.29	57.73	1.29	87.49	1.29	328.833
1.291	57.0745	1.291	87.2	1.291	330.167
1.292	56.4075	1.292	86.78	1.292	331.167
1.293	55.6945	1.293	86.3	1.293	332.833
1.294	54.947	1.294	85.87	1.294	333.833
1.295	54.1995	1.295	85.55	1.295	335.333
1.296	53.406	1.296	85.08	1.296	336.333
1.297	52.6125	1.297	84.86	1.297	338
1.298	51.796	1.298	84.48	1.298	339
1.299	50.9795	1.299	84.04	1.299	340.5
1.3	50.1515	1.3	83.72	1.3	341.333
1.301	49.3235	1.301	83.31	1.301	342.667
1.302	48.4955	1.302	83	1.302	343.5
1.303	47.656	1.303	82.61	1.303	345
1.304	46.7935	1.304	82.12	1.304	345.833
1.305	45.9425	1.305	81.38	1.305	347.333
1.306	45.0685	1.306	80.77	1.306	348.167
1.307	44.1945	1.307	80.05	1.307	349.667
1.308	43.309	1.308	79.44	1.308	350.5
1.309	42.389	1.309	78.95	1.309	352.167
1.31	41.4805	1.31	78.64	1.31	353
1.311	40.572	1.311	78.09	1.311	354.5
1.312	39.6405	1.312	77.61	1.312	355.333
1.313	38.755	1.313	77.02	1.313	357
1.314	37.835	1.314	76.37	1.314	357.833
1.315	36.892	1.315	75.96	1.315	359.333
1.316	35.9835	1.316	75.37	1.316	360.167
1.317	35.0635	1.317	74.65	1.317	361.667
1.318	34.0975	1.318	73.83	1.318	362.667
1.319	33.1315	1.319	73.14	1.319	364.5
1.32	32.1425	1.32	72.69	1.32	365.5
1.321	31.188	1.321	72.09	1.321	367.167
1.322	30.2565	1.322	71.47	1.322	367.833
1.323	29.3135	1.323	70.84	1.323	369.5
1.324	28.3935	1.324	70.19	1.324	370.167
1.325	27.393	1.325	69.37	1.325	371.667
1.326	26.4385	1.326	68.4	1.326	372.333
1.327	25.484	1.327	67.7	1.327	374
1.328	24.5525	1.328	67.12	1.328	374.667
1.329	23.621	1.329	66.53	1.329	376.333
1.33	22.7125	1.33	65.92	1.33	377
1.331	21.85	1.331	65.41	1.331	378.667
1.332	21.022	1.332	64.58	1.332	379.167
1.333	20.2055	1.333	63.99	1.333	380.833
1.334	19.4235	1.334	63.21	1.334	381.667
1.335	18.6875	1.335	62.48	1.335	383.333
1.336	17.986	1.336	61.69	1.336	383.833
1.337	17.3075	1.337	61.08	1.337	385.5
1.338	16.675	1.338	60.34	1.338	386.167
1.339	16.077	1.339	59.58	1.339	387.833
1.34	15.525	1.34	58.88	1.34	388.5
1.341	15.0075	1.341	58.05	1.341	390
1.342	14.513	1.342	57.39	1.342	390.667
1.343	14.0645	1.343	56.77	1.343	392.167
1.344	13.6505	1.344	56.15	1.344	393
1.345	13.271	1.345	55.47	1.345	395
1.346	12.9145	1.346	54.78	1.346	395.667
1.347	12.581	1.347	54.02	1.347	397.333
1.348	12.282	1.348	53.35	1.348	397.833
1.349	12.006	1.349	52.71	1.349	399.333
1.35	11.7415	1.35	51.96	1.35	400
1.351	11.5115	1.351	51.2	1.351	401.833
1.352	11.3045	1.352	50.51	1.352	402.5
1.353	11.1171	1.353	49.72	1.353	404.167
1.354	10.9537	1.354	48.97	1.354	405.333
1.355	10.8077	1.355	48.13	1.355	407.167
1.356	10.6892	1.356	47.38	1.356	408
1.357	10.5892	1.357	46.54	1.357	409.5
1.358	10.5018	1.358	45.71	1.358	410.167
1.359	10.4374	1.359	44.9	1.359	411.5
1.36	10.3857	1.36	44	1.36	412
1.361	10.3454	1.361	43.25	1.361	413.5
1.362	10.3201	1.362	42.42	1.362	414.167
1.363	10.2982	1.363	41.57	1.363	415.5
1.364	10.2867	1.364	40.58	1.364	416.167
1.365	10.2741	1.365	39.53	1.365	417.5
1.366	10.266	1.366	38.31	1.366	418.167
1.367	10.258	1.367	37.01	1.367	419.333
1.368	10.2511	1.368	35.75	1.368	420.167
1.369	10.25	1.369	34.53	1.369	421.5
1.37	10.25	1.37	33.29	1.37	422.667
1.371	10.2477	1.371	31.88	1.371	424
1.372	10.2534	1.372	29.93	1.372	424.833
1.373	10.258	1.373	27.72	1.373	426.167
1.374	10.2729	1.374	25.51	1.374	426.833
1.375	10.2902	1.375	23.45	1.375	428.333
1.376	10.3097	1.376	22.04	1.376	429.333
1.377	10.3454	1.377	21.12	1.377	430.667
1.378	10.3891	1.378	20.43	1.378	431.833
1.379	10.4477	1.379	19.98	1.379	433.5
1.38	10.5213	1.38	19.75	1.38	434.667
1.381	10.6076	1.381	19.48	1.381	436.167
1.382	10.7134	1.382	19.34	1.382	437.333
1.383	10.833	1.383	19.26	1.383	438.667
1.384	10.9733	1.384	19.11	1.384	439.5
1.385	11.1286	1.385	19.05	1.385	440.5
1.386	11.2953	1.386	19.08	1.386	441.5
1.387	11.4804	1.387	19.04	1.387	442.667
1.388	11.684	1.388	18.98	1.388	443.333
1.389	11.891	1.389	19.03	1.389	444.5
1.39	12.121	1.39	19.02	1.39	445.667
1.391	12.3625	1.391	19.04	1.391	446.667
1.392	12.6155	1.392	19.15	1.392	447.667
1.393	12.88	1.393	19.21	1.393	448.5
1.394	13.156	1.394	19.23	1.394	449.333
1.395	13.4435	1.395	19.33	1.395	450.333
1.396	13.7425	1.396	19.4	1.396	451.167
1.397	14.0415	1.397	19.45	1.397	452.5
1.398	14.352	1.398	19.62	1.398	453.333
1.399	14.674	1.399	19.71	1.399	454.5
1.4	15.0075	1.4	19.78	1.4	455.333
1.401	15.341	1.401	19.99	1.401	456.333
1.402	15.6745	1.402	20.17	1.402	457.333
1.403	16.0195	1.403	20.31	1.403	458.5
1.404	16.3645	1.404	20.55	1.404	459.5
1.405	16.721	1.405	20.72	1.405	460.5
1.406	17.089	1.406	20.9	1.406	461.333
1.407	17.4685	1.407	21.25	1.407	462.333
1.408	17.848	1.408	21.5	1.408	463.5
1.409	18.2275	1.409	21.74	1.409	464.5
1.41	18.6185	1.41	22.15	1.41	465.667
1.411	18.998	1.411	22.46	1.411	466.5
1.412	19.389	1.412	22.68	1.412	467.667
1.413	19.78	1.413	23.07	1.413	468.5
1.414	20.1595	1.414	23.45	1.414	469.833
1.415	20.562	1.415	23.71	1.415	470.833
1.416	20.9415	1.416	24.14	1.416	472
1.417	21.3325	1.417	24.54	1.417	473
1.418	21.712	1.418	24.87	1.418	474.333
1.419	22.0915	1.419	25.3	1.419	475.167
1.42	22.4825	1.42	25.72	1.42	476.167
1.421	22.885	1.421	26.08	1.421	476.833
1.422	23.276	1.422	26.59	1.422	478.5
1.423	23.7015	1.423	27.12	1.423	479.333
1.424	24.081	1.424	27.56	1.424	480.833
1.425	24.4835	1.425	28.13	1.425	481.333
1.426	24.886	1.426	28.71	1.426	482.833
1.427	25.277	1.427	29.12	1.427	483.5
1.428	25.6795	1.428	29.62	1.428	484.667
1.429	26.0705	1.429	30.26	1.429	485.333
1.43	26.4615	1.43	30.78	1.43	486.5
1.431	26.8525	1.431	31.37	1.431	486.833
1.432	27.2435	1.432	31.97	1.432	488
1.433	27.646	1.433	32.42	1.433	488.5
1.434	28.014	1.434	32.94	1.434	489.667
1.435	28.405	1.435	33.52	1.435	490.167
1.436	28.8075	1.436	33.98	1.436	491.5
1.437	29.1755	1.437	34.52	1.437	491.833
1.438	29.578	1.438	35.14	1.438	493
1.439	29.946	1.439	35.64	1.439	493.167
1.44	30.3255	1.44	36.2	1.44	494.5
1.441	30.705	1.441	36.84	1.441	495
1.442	31.073	1.442	37.33	1.442	496.333
1.443	31.441	1.443	37.93	1.443	496.667
1.444	31.8205	1.444	38.54	1.444	498
1.445	32.1655	1.445	39.07	1.445	498.667
1.446	32.5335	1.446	39.57	1.446	500
1.447	32.8785	1.447	40.15	1.447	500.333
1.448	33.235	1.448	40.73	1.448	501.833
1.449	33.557	1.449	41.28	1.449	503
1.45	33.902	1.45	41.86	1.45	504.5
1.451	34.2125	1.451	42.49	1.451	505.167
1.452	34.569	1.452	42.99	1.452	506.5
1.453	34.868	1.453	43.74	1.453	507
1.454	35.213	1.454	44.38	1.454	508.333
1.455	35.5465	1.455	44.82	1.455	508.667
1.456	35.857	1.456	45.46	1.456	510
1.457	36.1905	1.457	46.03	1.457	510.667
1.458	36.478	1.458	46.6	1.458	512.167
1.459	36.777	1.459	47.31	1.459	512.833
1.46	37.0645	1.46	47.86	1.46	514.167
1.461	37.3405	1.461	48.46	1.461	514.5
1.462	37.6395	1.462	49.1	1.462	515.833
1.463	37.881	1.463	49.73	1.463	516.333
1.464	38.1455	1.464	50.17	1.464	517.667
1.465	38.3985	1.465	50.84	1.465	517.833
1.466	38.6515	1.466	51.29	1.466	518.833
1.467	38.893	1.467	51.77	1.467	518.833
1.468	39.1345	1.468	52.41	1.468	519.667
1.469	39.3645	1.469	53.11	1.469	519.833
1.47	39.606	1.47	53.59	1.47	520.667
1.471	39.8245	1.471	54.33	1.471	521
1.472	40.0315	1.472	54.8	1.472	521.833
1.473	40.2155	1.473	55.15	1.473	522
1.474	40.3765	1.474	55.85	1.474	523.333
1.475	40.572	1.475	56.16	1.475	523.667
1.476	40.756	1.476	56.59	1.476	525
1.477	40.9515	1.477	57.29	1.477	525.667
1.478	41.1125	1.478	57.97	1.478	527.167
1.479	41.2735	1.479	58.53	1.479	527.5
1.48	41.3885	1.48	59.01	1.48	528.667
1.481	41.5495	1.481	59.49	1.481	528.833
1.482	41.699	1.482	59.85	1.482	530.167
1.483	41.8025	1.483	60.34	1.483	530.333
1.484	41.906	1.484	61.02	1.484	531.167
1.485	42.0095	1.485	61.36	1.485	531.5
1.486	42.09	1.486	62.01	1.486	532.5
1.487	42.1935	1.487	62.69	1.487	532.667
1.488	42.274	1.488	63.26	1.488	533.833
1.489	42.3775	1.489	63.67	1.489	534
1.49	42.435	1.49	64.19	1.49	535.167
1.491	42.5155	1.491	64.5	1.491	535.5
1.492	42.5845	1.492	65.03	1.492	536.833
1.493	42.6535	1.493	65.62	1.493	537.5
1.494	42.688	1.494	66.17	1.494	538.667
1.495	42.7225	1.495	66.8	1.495	539
1.496	42.7685	1.496	67.33	1.496	539.833
1.497	42.7915	1.497	67.74	1.497	540
1.498	42.8145	1.498	68.23	1.498	540.833
1.499	42.895	1.499	68.66	1.499	541.5
1.5	42.918	1.5	68.95	1.5	542.167
1.501	42.9755	1.501	69.42	1.501	542.5
1.502	43.033	1.502	70.18	1.502	543.333
1.503	43.0445	1.503	70.64	1.503	543.5
1.504	43.0215	1.504	70.99	1.504	544
1.505	42.987	1.505	71.67	1.505	544.333
1.506	42.9755	1.506	72.2	1.506	545
1.507	42.941	1.507	72.48	1.507	545.167
1.508	42.918	1.508	72.91	1.508	546.167
1.509	42.826	1.509	73	1.509	546.167
1.51	42.826	1.51	73.37	1.51	546.833
1.511	42.7685	1.511	74	1.511	547.167
1.512	42.7685	1.512	74.52	1.512	547.667
1.513	42.7455	1.513	75.03	1.513	548.667
1.514	42.734	1.514	75.76	1.514	550.167
1.515	42.711	1.515	76.2	1.515	551
1.516	42.7455	1.516	76.39	1.516	551.667
1.517	42.7225	1.517	77.03	1.517	552
1.518	42.6995	1.518	77.56	1.518	552.333
1.519	42.665	1.519	78.23	1.519	552.667
1.52	42.6305	1.52	78.98	1.52	552.833
1.521	42.596	1.521	79.54	1.521	552.667
1.522	42.6075	1.522	79.95	1.522	552.5
1.523	42.55	1.523	80.64	1.523	552.5
1.524	42.527	1.524	81.07	1.524	552.5
1.525	42.458	1.525	81.38	1.525	552.333
1.526	42.435	1.526	82	1.526	552.333
1.527	42.389	1.527	82.55	1.527	552.667
1.528	42.343	1.528	83.03	1.528	553.167
1.529	42.32	1.529	83.72	1.529	553.5
1.53	42.32	1.53	84.16	1.53	553.667
1.531	42.297	1.531	84.52	1.531	553.667
1.532	42.3085	1.532	85.44	1.532	553.5
1.533	42.3085	1.533	86.27	1.533	553.667
1.534	42.297	1.534	86.81	1.534	553.667
1.535	42.2855	1.535	87.4	1.535	553.333
1.536	42.297	1.536	87.78	1.536	552.667
1.537	42.297	1.537	88.33	1.537	552.667
1.538	42.274	1.538	89.05	1.538	552.333
1.539	42.2625	1.539	89.71	1.539	552.5
1.54	42.2625	1.54	90.28	1.54	552.5
1.541	42.297	1.541	91.19	1.541	552.333
1.542	42.3315	1.542	91.77	1.542	551.667
1.543	42.3775	1.543	91.79	1.543	552.333
1.544	42.389	1.544	92.12	1.544	553.333
1.545	42.412	1.545	92.82	1.545	554.333
1.546	42.4695	1.546	93.45	1.546	554.5
1.547	42.504	1.547	94.2	1.547	555.333
1.548	42.527	1.548	94.83	1.548	555.667
1.549	42.6075	1.549	95.47	1.549	556.5
1.55	42.6765	1.55	96.07	1.55	556.667
1.551	42.757	1.551	96.87	1.551	557.167
1.552	42.7915	1.552	97.12	1.552	557
1.553	42.895	1.553	97.55	1.553	557.5
1.554	42.964	1.554	98.38	1.554	557
1.555	43.033	1.555	99.15	1.555	557.167
1.556	43.102	1.556	99.89	1.556	556.333
1.557	43.171	1.557	100.6	1.557	556.333
1.558	43.263	1.558	101.5	1.558	555.5
1.559	43.332	1.559	102.1	1.559	555.833
1.56	43.4815	1.56	103.1	1.56	555.333
1.561	43.562	1.561	103.7	1.561	555.667
1.562	43.6655	1.562	104.4	1.562	555
1.563	43.769	1.563	105.4	1.563	555
1.564	43.8955	1.564	105.9	1.564	554.333
1.565	43.9645	1.565	106.3	1.565	554.333
1.566	44.068	1.566	107.4	1.566	553.5
1.567	44.183	1.567	108.2	1.567	553.667
1.568	44.2865	1.568	108.6	1.568	553
1.569	44.413	1.569	109.8	1.569	553.167
1.57	44.528	1.57	110.7	1.57	552.833
1.571	44.6775	1.571	111.4	1.571	553.167
1.572	44.85	1.572	112.4	1.572	552.333
1.573	44.9765	1.573	113	1.573	552
1.574	45.126	1.574	114	1.574	550.667
1.575	45.287	1.575	114.8	1.575	550.167
1.576	45.448	1.576	115.7	1.576	548.833
1.577	45.632	1.577	116.4	1.577	548.833
1.578	45.8275	1.578	117.1	1.578	547.833
1.579	46	1.579	118	1.579	547.667
1.58	46.2415	1.58	118.5	1.58	546.667
1.581	46.414	1.581	119.6	1.581	546.667
1.582	46.644	1.582	120.4	1.582	545.833
1.583	46.8625	1.583	121.1	1.583	546.5
1.584	47.1155	1.584	122	1.584	546.167
1.585	47.3455	1.585	122.5	1.585	546.5
1.586	47.5755	1.586	123.4	1.586	546
1.587	47.794	1.587	124.4	1.587	546.333
1.588	48.0125	1.588	124.9	1.588	545.667
1.589	48.254	1.589	125.7	1.589	545.667
1.59	48.484	1.59	127	1.59	544.667
1.591	48.714	1.591	128	1.591	544.667
1.592	48.967	1.592	128.3	1.592	543.667
1.593	49.2085	1.593	128.9	1.593	543.833
1.594	49.427	1.594	129.9	1.594	543.333
1.595	49.7145	1.595	130.5	1.595	543.333
1.596	49.9905	1.596	131.9	1.596	542.167
1.597	50.2665	1.597	132.9	1.597	542.333
1.598	50.508	1.598	133.6	1.598	541.833
1.599	50.807	1.599	134.8	1.599	542.167
1.6	51.083	1.6	135.4	1.6	541.833
1.601	51.3705	1.601	135.8	1.601	542
1.602	51.681	1.602	137.1	1.602	541.167
1.603	52.026	1.603	138.1	1.603	541.333
1.604	52.3135	1.604	139	1.604	540.333
1.605	52.647	1.605	139.7	1.605	540
1.606	52.9805	1.606	141.5	1.606	538.833
1.607	53.291	1.607	142.3	1.607	537.667
1.608	53.6245	1.608	143.4	1.608	536
1.609	53.9695	1.609	144.7	1.609	535.167
1.61	54.326	1.61	145.8	1.61	533.667
1.611	54.671	1.611	146.7	1.611	532.5
1.612	55.0275	1.612	147.5	1.612	530.833
1.613	55.3495	1.613	148.1	1.613	530.167
1.614	55.6945	1.614	149	1.614	529
1.615	56.12	1.615	149.9	1.615	528.5
1.616	56.4995	1.616	150.5	1.616	527.333
1.617	56.879	1.617	151.6	1.617	526.667
1.618	57.3045	1.618	152.7	1.618	525.333
1.619	57.6955	1.619	153.8	1.619	524.833
1.62	58.1095	1.62	154.7	1.62	523.667
1.621	58.5005	1.621	155.9	1.621	522.833
1.622	58.949	1.622	156.8	1.622	521.667
1.623	59.3975	1.623	158.3	1.623	521.167
1.624	59.823	1.624	159.5	1.624	519.5
1.625	60.2715	1.625	160.3	1.625	518.667
1.626	60.743	1.626	160.5	1.626	517.167
1.627	61.1915	1.627	161.6	1.627	516.667
1.628	61.617	1.628	162.3	1.628	515
1.629	62.1115	1.629	163.6	1.629	514.167
1.63	62.698	1.63	164.9	1.63	513
1.631	63.181	1.631	165.9	1.631	512.333
1.632	63.6755	1.632	166.4	1.632	510.667
1.633	64.124	1.633	167.6	1.633	509.5
1.634	64.5495	1.634	168.9	1.634	508.167
1.635	65.021	1.635	169.7	1.635	506.833
1.636	65.5155	1.636	171	1.636	505.333
1.637	65.987	1.637	171.5	1.637	504.5
1.638	66.4815	1.638	172.7	1.638	503.667
1.639	66.976	1.639	174.1	1.639	502.833
1.64	67.4935	1.64	175.2	1.64	501.5
1.641	67.965	1.641	176.4	1.641	500.5
1.642	68.4135	1.642	176.9	1.642	499.167
1.643	68.8965	1.643	178.1	1.643	497.667
1.644	69.3565	1.644	179.2	1.644	495.667
1.645	69.851	1.645	180.7	1.645	493.833
1.646	70.426	1.646	182	1.646	491.667
1.647	70.9435	1.647	183.2	1.647	489.167
1.648	71.4265	1.648	185	1.648	486.5
1.649	71.9555	1.649	186.3	1.649	484.167
1.65	72.473	1.65	187.1	1.65	481.833
1.651	72.956	1.651	188.2	1.651	479.333
1.652	73.531	1.652	188.9	1.652	476.833
1.653	74.0945	1.653	189.5	1.653	474.667
1.654	74.589	1.654	190.2	1.654	472.833
1.655	75.164	1.655	190.8	1.655	471.167
1.656	75.716	1.656	192.5	1.656	469.5
1.657	76.268	1.657	194	1.657	467.833
1.658	76.843	1.658	195	1.658	466.333
1.659	77.4295	1.659	196.3	1.659	465.167
1.66	77.947	1.66	197.2	1.66	463.833
1.661	78.522	1.661	198.1	1.661	462.333
1.662	79.0625	1.662	198.9	1.662	461.333
1.663	79.626	1.663	199.5	1.663	459.833
1.664	80.224	1.664	200.5	1.664	458.833
1.665	80.8565	1.665	201.6	1.665	457.833
1.666	81.397	1.666	202.9	1.666	456.833
1.667	82.041	1.667	203.9	1.667	455.667
1.668	82.6045	1.668	204.9	1.668	454.5
1.669	83.2025	1.669	205.6	1.669	452.667
1.67	83.7775	1.67	206.7	1.67	451.167
1.671	84.4215	1.671	207.7	1.671	449.167
1.672	85.054	1.672	208.8	1.672	447.5
1.673	85.6175	1.673	210	1.673	445.667
1.674	86.2845	1.674	210.7	1.674	444.333
1.675	86.917	1.675	212.5	1.675	442.5
1.676	87.4345	1.676	213.8	1.676	440.833
1.677	87.9865	1.677	214.8	1.677	439.167
1.678	88.573	1.678	216.4	1.678	438.167
1.679	89.2285	1.679	217.1	1.679	436.833
1.68	89.884	1.68	218.1	1.68	436.333
1.681	90.482	1.681	219.7	1.681	435.333
1.682	91.126	1.682	221	1.682	434.833
1.683	91.724	1.683	221.7	1.683	434.167
1.684	92.3335	1.684	222.7	1.684	434.5
1.685	93.0005	1.685	223.7	1.685	434.167
1.686	93.633	1.686	224.6	1.686	434.333
1.687	94.139	1.687	226.1	1.687	433.667
1.688	94.7945	1.688	226.9	1.688	434.167
1.689	95.4385	1.689	227.7	1.689	434.667
1.69	96.048	1.69	228.8	1.69	435.333
1.691	96.669	1.691	230.3	1.691	434.833
1.692	97.2785	1.692	231.5	1.692	435.167
1.693	97.8765	1.693	232.7	1.693	435
1.694	98.532	1.694	234.2	1.694	435.333
1.695	99.245	1.695	235.2	1.695	435
1.696	99.7855	1.696	236	1.696	435.5
1.697	100.43	1.697	237.3	1.697	434.833
1.698	101.039	1.698	238.4	1.698	435.333
1.699	101.787	1.699	239.9	1.699	435

## Sheet: Fig.2e
	Ref. 8		Ref. 28		Ref. 27		Ref. 15		Ref. 13		Ref. 29		Ref. 31		Ref. 30		Ref. 9		Ref. 32		Ref. 14		This work
Potential	Current density	Potential	Current density	Potential	Current density	Potential	Current density	Potential	Current density	Potential	Current density	Potential	Current density	Potential	Current density	Potential	Current density	Potential	Current density	Potential	Current density	Potential	Current density
1.4	125	1.5	150	1.5	220	1.45	400	1.57	180	1.5	300	1.68	250	1.9	8	1.88	300	2.023	50	2.598	9	1.3	331
																						1.4	439
																						1.5	523

## Sheet: Fig.2f
	Conversion rate	Space-time yield of H2	Faradaic efficiency
Au	0.07202	2.42	98.559
Au/NiFeOOH	0.11502	4.16	98.7841
Au/CoOOH	3.195	117.9	98.4882
