# Supplementary material for: Alcohols electrooxidation coupled with H2 production at high current densities promoted by a cooperative catalyst
Source: Nat Commun. 2022 Jan 10;13:147. doi: 10.1038/s41467-021-27806-3 (PMC8748678; doi:10.1038/s41467-021-27806-3)
Supplement: Supplementary file 2 — Source Data [file 41467_2021_27806_MOESM2_ESM.zip › Fig. 3(c,d).xlsx]

## Sheet: Fig. 3c
Particle diameter			Interval center	count	Cumulative sum	Cumulative percentage
4.27			1.75	0	0	0
3.5			2.25	4	4	2.08333
5.14			2.75	13	17	8.85417
4.56			3.25	29	46	23.9583
3.44			3.75	35	81	42.1875
5.5			4.25	31	112	58.3333
5.23			4.75	29	141	73.4375
3.37			5.25	33	174	90.625
3.23			5.75	12	186	96.875
3.32			6.25	3	189	98.4375
5.06			6.75	1	190	98.9583
5.15			7.25	2	192	100
3.66
5.17
5.23
4.8
3.78
3.32
4.85
3.61
4.39
3.59
3.31
2.63
3.05
3.18
3.95
3.05
3.56
4.46
4.39
3.33
2.73
7
5.19
5.42
4.33
3.16
2.04
3.31
4.2
3.23
4.11
3.31
4.8
5.15
3.83
4.18
4.38
4.23
4.69
3.36
3.84
4.62
4.71
4.76
5.03
5.22
5.7
3.59
3.64
2.96
4.36
3.79
5.71
5.43
5.79
3.28
2.98
3.79
4.16
3.83
5.33
3.8
3.83
3.1
3.28
3.17
3.09
3.4
3.23
2.84
3.15
2.54
2.62
4.95
5.35
5.32
4.56
6.59
5.84
5.18
3.9
5.35
5.28
5.52
4.84
4.24
4.38
5.54
4.16
4.79
4.35
4.63
4.61
5.22
5.06
3.63
6.41
4.96
4.15
4.36
4.02
5.42
3.75
3.95
4.18
5.63
5.52
5.27
4.5
4.02
4.63
5.04
3.73
4.89
4.19
3.22
5.14
4.01
5.34
5.38
5.14
4.94
4.99
3.52
5
4.8
4.34
3.53
3.71
4.59
5.28
3.71
3.87
5.23
2.73
3.53
5.77
4.68
3.53
4.64
3.74
3.4
4.28
3.89
5.87
5.68
5.28
4.55
3.33
4.44
5.24
7.1
3.82
3.45
4.53
4.26
4.35
2.72
4.21
5.04
3.9
3.81
4.32
3.65
4.93
2.97
2.42
2.23
2.02
2.61
6.05
6.34
4.93
4.64
2.57
3.06
2.51
3.72
4.04
3.23

## Sheet: Fig.3d
	Au/Co(OH)2			Au/CoOOH			Au PDF#04-0784			Ni PDF#04-0850
2-Theta	Intensity		2-Theta	Intensity		2-Theta	Intensity		2-Theta	Intensity
2.6	1810.49		2.73903	1008.06		38.184	1620		76.37	210
2.62048	1776.57		2.7595	996.634		38.184	0		76.37	0
2.64095	1743.88		2.77998	990.051		38.184	--		76.37
2.66143	1712.43		2.80045	996.195		44.392	1500		51.846	420
2.6819	1682.21		2.82093	987.729		44.392	0		51.846	0
2.70238	1653.22		2.8414	982.389		44.392	--		51.846
2.72285	1627.01		2.86188	962.385		64.576	518.4		44.507	1000
2.74333	1604.59		2.88235	951.303		64.576	0		44.507	0
2.7638	1573.47		2.90283	945.708		64.576	--		44.507
2.78428	1549.85		2.9233	948.817		77.547	583.2
2.80475	1534.26		2.94378	928.849		77.547	0
2.82522	1509.83		2.96425	912.318		77.547	--
2.8457	1494.92		2.98472	899.354		81.721	194.4
2.86617	1471.42		3.0052	892.826		81.721	0
2.88665	1460.38		3.02567	871.432		81.721	--
2.90712	1448.43		3.04615	852.762
2.9276	1420.69		3.06662	860.222
2.94807	1394.37		3.0871	853.585
2.96855	1363.23		3.10757	846.197
2.98902	1339.78		3.12805	814.508
3.0095	1321.79		3.14852	796.972
3.02997	1302.48		3.169	785.726
3.05045	1285.59		3.18947	776.803
3.07092	1267.86		3.20995	757.731
3.0914	1257.79		3.23042	758.919
3.11187	1240.14		3.2509	760.382
3.13235	1214.87		3.27137	740.414
3.15282	1194.14		3.29185	740.323
3.1733	1172.77		3.31232	750.6
3.19377	1146.36		3.3328	745.991
3.21425	1124.69		3.35327	716.405
3.23472	1092.36		3.37375	696.821
3.2552	1067.8		3.39422	671.514
3.27567	1053.95		3.4147	652.35
3.29615	1044.33		3.43517	641.543
3.31662	1031.49		3.45565	637.685
3.3371	1016.54		3.47612	639.953
3.35757	1014.19		3.4966	634.851
3.37805	1012.35		3.51707	626.915
3.39852	1009.48		3.53755	624.044
3.419	1010.68		3.55802	631.157
3.43947	1003.33		3.5785	633.882
3.45995	1002.07		3.59897	633.041
3.48042	1004.33		3.61945	625.763
3.5009	1001.9		3.63992	618.467
3.52137	991.89		3.6604	609.233
3.54185	977.929		3.68087	609.745
3.56232	972.155		3.70135	613.53
3.5828	964.738		3.72182	614.682
3.60327	962.337		3.7423	615.249
3.62375	962.731		3.76277	616.748
3.64422	961.335		3.78325	609.507
3.6647	960.708		3.80372	609.397
3.68517	963.242		3.8242	602.412
3.70565	964.342		3.84467	597.182
3.72612	966.787		3.86515	586.321
3.7466	965.258		3.88562	594.202
3.76707	966.092		3.9061	601.571
3.78755	963.361		3.92657	601.882
3.80802	957.754		3.94705	597.749
3.8285	950.414		3.96752	592.135
3.84897	945.018		3.988	593.598
3.86945	939.983		4.00847	594.165
3.88992	937.109		4.02895	596.652
3.9104	937.675		4.04942	587.326
3.93087	938.302		4.0699	592.135
3.95135	935.437		4.09037	590.947
3.97182	933.682		4.11085	594.604
3.9923	931.214		4.13132	582.755
4.01277	926.293		4.1518	590.161
4.03325	924.545		4.17227	594.439
4.05372	923.964		4.19275	596.798
4.0742	925.202		4.21322	583.23
4.09467	929.44		4.2337	582.609
4.11515	931.577		4.25417	584.108
4.13562	930.582		4.27465	583.998
4.1561	928.538		4.29512	578.842
4.17657	930.239		4.3156	578.732
4.19705	930.391		4.33607	583.962
4.21752	924.242		4.35655	584.931
4.238	922.26		4.37702	584.986
4.25847	918.556		4.3975	575.459
4.27895	917.099		4.41797	569.845
4.29942	916.402		4.43845	571.528
4.3199	914.314		4.45892	579.409
4.34037	909.309		4.4794	584.766
4.36085	911.64		4.49987	579.299
4.38132	914.456		4.52035	566.846
4.4018	911.845		4.54082	563.774
4.42227	913.195		4.5613	568.401
4.44275	910.726		4.58177	579.043
4.46322	906.323		4.60225	579.116
4.4837	905.685		4.62272	571.125
4.50417	904.899		4.6432	570.394
4.52465	904.169		4.66367	573.246
4.54512	898.899		4.68415	578.586
4.5656	900.752		4.70462	575.733
4.58607	900.981		4.7251	569.571
4.60655	901.817		4.74557	563.518
4.62702	907.449		4.76605	567.486
4.6475	906.214		4.78652	572.588
4.66797	907.831		4.807	569.662
4.68845	909.102		4.82747	573.082
4.70892	909.193		4.84795	575.843
4.7294	905.852		4.86842	572.497
4.74987	900.545		4.8889	572.661
4.77035	899.927		4.90937	573.228
4.79082	899.426		4.92985	568.712
4.8113	897.176		4.95032	567.358
4.83177	897.099		4.9708	571.015
4.85225	896.421		4.99127	567.633
4.87272	897.978		5.01175	566.718
4.8932	898.535		5.03222	562.988
4.91367	895.624		5.0527	561.635
4.93415	895.946		5.07317	563.445
4.95462	890.848		5.09365	571.381
4.9751	890.51		5.11412	571.82
4.99557	888.414		5.13459	565.676
5.01604	887.957		5.15507	563.866
5.03652	888.03		5.17554	562.641
5.05699	888.109		5.19602	563.738
5.07747	887.454		5.21649	563.628
5.09794	887.162		5.23697	568.035
5.11842	885.675		5.25744	569.425
5.13889	886.796		5.27792	565.201
5.15937	880.039		5.29839	562.348
5.17984	878.834		5.31887	564.25
5.20032	876.813		5.33934	565.128
5.22079	877.822		5.35982	556.972
5.24127	880.06		5.38029	555.144
5.26174	880.768		5.40077	559.532
5.28222	882.025		5.42124	562.421
5.30269	884.594		5.44172	558.051
5.32317	887.794		5.46219	556.387
5.34364	890.787		5.48267	560.775
5.36412	892.712		5.50314	562.677
5.38459	892.09		5.52362	551.633
5.40507	890.918		5.54409	545.873
5.42554	890.011		5.56457	552.766
5.44602	891.442		5.58504	560.355
5.46649	886.848		5.60552	557.21
5.48697	882.743		5.62599	555.162
5.50744	877.16		5.64647	557.246
5.52792	873.834		5.66694	556.734
5.54839	871.99		5.68742	556.552
5.56887	871.626		5.70789	553.571
5.58934	869.095		5.72837	559.532
5.60982	869.722		5.74884	559.934
5.63029	869.27		5.76932	559.367
5.65077	867.946		5.78979	548.689
5.67124	865.505		5.81027	545.269
5.69172	866.533		5.83074	548.835
5.71219	866.277		5.85122	552.565
5.73267	868.988		5.87169	555.271
5.75314	870.654		5.89217	552.346
5.77362	873.633		5.91264	552.199
5.79409	871.333		5.93312	549
5.81457	873.384		5.95359	551.523
5.83504	870.162		5.97407	553.662
5.85552	866.321		5.99454	557.777
5.87599	867.717		6.01502	563.793
5.89647	869.782		6.03549	556.478
5.91694	872.202		6.05597	552.291
5.93742	872.139		6.07644	553.937
5.95789	872.673		6.09692	557.484
5.97837	872.137		6.11739	554.723
5.99884	866.624		6.13787	549.164
6.01932	866.421		6.15834	550.481
6.03979	861.423		6.17882	552.053
6.06027	862.197		6.19929	556.734
6.08074	866.281		6.21977	553.845
6.10122	868.461		6.24024	552.547
6.12169	869.773		6.26072	549.402
6.14217	868.123		6.28119	554.869
6.16264	870.134		6.30167	558.252
6.18312	867.057		6.32214	558.453
6.20359	864.326		6.34262	554.65
6.22407	864.43		6.36309	551.834
6.24454	859.181		6.38357	550.865
6.26502	861.768		6.40404	552.876
6.28549	863.13		6.42452	554.595
6.30597	865.111		6.44499	551.212
6.32644	862.82		6.46547	551.45
6.34692	863.54		6.48594	551.559
6.36739	864.736		6.50642	549.95
6.38787	863.442		6.52689	555.454
6.40834	861.787		6.54737	563.463
6.42882	861.645		6.56784	568.364
6.44929	860.246		6.58832	562.293
6.46977	861.102		6.60879	553.059
6.49024	859.146		6.62927	552.163
6.51072	857.999		6.64974	561.854
6.53119	856.885		6.67022	564.634
6.55167	857.461		6.69069	559.88
6.57214	858.204		6.71117	559.221
6.59262	858.855		6.73164	556.295
6.61309	856.319		6.75212	548.689
6.63357	857.957		6.77259	542.508
6.65404	858.076		6.79307	543.971
6.67452	858.09		6.81354	550.572
6.69499	856.433		6.83402	562.293
6.71547	855.547		6.85449	558.673
6.73594	861.307		6.87497	549.768
6.75642	861.127		6.89544	549.987
6.77689	864.428		6.91592	560.264
6.79737	866.06		6.93639	560.172
6.81784	865.43		6.95687	556.241
6.83832	865.13		6.97734	555.765
6.85879	861.167		6.99782	556.222
6.87927	862.127		7.01829	559.697
6.89974	859.216		7.03877	560.245
6.92022	858.349		7.05924	560.812
6.94069	859.552		7.07972	555.838
6.96117	857.351		7.10019	558.874
6.98164	858.363		7.12067	559.166
7.00212	860.19		7.14114	554.906
7.02259	860.137		7.16162	556.314
7.04307	862.897		7.18209	558.508
7.06354	863.043		7.20257	560.318
7.08402	863.218		7.22304	556.35
7.10449	864.409		7.24352	560.702
7.12497	865.099		7.26399	561.781
7.14544	862.018		7.28446	564.487
7.16591	863.517		7.30494	562.312
7.18639	861.493		7.32541	557.447
7.20686	858.381		7.34589	555.235
7.22734	858.34		7.36636	554.741
7.24781	860.419		7.38684	560.008
7.26829	859.428		7.40731	566.535
7.28876	855.367		7.42779	566.645
7.30924	860.246		7.44826	562.805
7.32971	857.661		7.46874	562.348
7.35019	857.666		7.48921	568.181
7.37066	861.61		7.50969	564.396
7.39114	860.559		7.53016	563.628
7.41161	860.664		7.55064	562.659
7.43209	865.652		7.57111	562.074
7.45256	867.444		7.59159	558.453
7.47304	866.011		7.61206	560.977
7.49351	866.174		7.63254	569.973
7.51399	867.267		7.65301	570.577
7.53446	862.855		7.67349	566.993
7.55494	863.358		7.69396	564.67
7.57541	864.039		7.71444	570.302
7.59589	861.4		7.73491	565.95
7.61636	861.934		7.75539	562.092
7.63684	863.134		7.77586	563.207
7.65731	862.901		7.79634	569.918
7.67779	860.556		7.81681	573.484
7.69826	862.316		7.83729	575.02
7.71874	861.461		7.85776	572.881
7.73921	862.078		7.87824	567.779
7.75969	861.139		7.89871	566.737
7.78016	861.426		7.91919	565.384
7.80064	854.61		7.93966	567.395
7.82111	856.239		7.96014	566.225
7.84159	857.843		7.98061	563.628
7.86206	856.778		8.00109	562.915
7.88254	857.904		8.02156	568.712
7.90301	863.433		8.04204	565.164
7.92349	865.967		8.06251	563.372
7.94396	865.689		8.08299	560.922
7.96444	866.05		8.10346	566.883
7.98491	867.274		8.12394	565.585
8.00539	863.34		8.14441	567.541
8.02586	863.568		8.16489	567.121
8.04634	863.179		8.18536	566.279
8.06681	859.337		8.20584	563.08
8.08729	859.908		8.22631	563.902
8.10776	862.524		8.24679	567.907
8.12824	857.915		8.26726	568.602
8.14871	856.575		8.28774	566.773
8.16919	859.067		8.30821	570.997
8.18966	860.934		8.32869	573.027
8.21014	860.314		8.34916	576.245
8.23061	859.58		8.36964	573.649
8.25109	862.279		8.39011	574.453
8.27156	861.95		8.41059	576.556
8.29204	863.043		8.43106	572.113
8.31251	864.74		8.45154	569.37
8.33299	863.454		8.47201	571.052
8.35346	864.659		8.49249	582.499
8.37394	863.235		8.51296	576.849
8.39441	861.964		8.53344	569.333
8.41489	863.064		8.55391	564.561
8.43536	861.202		8.57439	572.46
8.45584	862.451		8.59486	577.69
8.47631	863.032		8.61534	579.482
8.49679	864.712		8.63581	575.934
8.51726	868.803		8.65629	574.984
8.53774	870.002		8.67676	575.111
8.55821	870.277		8.69724	574.069
8.57869	868.326		8.71771	571.564
8.59916	867.365		8.73819	579.738
8.61964	869.661		8.75866	581.42
8.64011	868.218		8.77914	582.298
8.66059	867.815		8.79961	581.914
8.68106	869.747		8.82009	580.268
8.70154	876.209		8.84056	576.081
8.72201	879.428		8.86104	576.501
8.74249	877.594		8.88151	581.329
8.76296	881.069		8.90199	584.053
8.78344	880.498		8.92246	586.796
8.80391	881.57		8.94294	581.091
8.82439	882.384		8.96341	576.227
8.84486	882.16		8.98389	572.625
8.86534	886.594		9.00436	568.053
8.88581	889.386		9.02484	569.461
8.90629	893.47		9.04531	573.74
8.92676	891.566		9.06579	581.694
8.94724	889.027		9.08626	585.388
8.96771	893.034		9.10674	584.894
8.98819	893.395		9.12721	582.883
9.00866	893.622		9.14769	580.396
9.02914	895.037		9.16816	582.243
9.04961	897.841		9.18864	580.597
9.07009	901.372		9.20911	587.235
9.09056	901.573		9.22959	587.784
9.11104	900.319		9.25006	582.097
9.13151	900.249		9.27054	584.053
9.15199	905.134		9.29101	584.894
9.17246	911.521		9.31149	586.357
9.19294	920.507		9.33196	576.648
9.21341	929.885		9.35244	582.042
9.23389	941.82		9.37291	578.988
9.25436	950.829		9.39339	585.809
9.27484	956.444		9.41386	587.089
9.29531	958.053		9.43434	585.681
9.31578	962.43		9.45481	588.314
9.33626	962.787		9.47528	593.763
9.35673	966.134		9.49576	591.587
9.37721	969.375		9.51623	586.101
9.39768	974.733		9.53671	588.314
9.41816	979.694		9.55718	594.385
9.43863	985.361		9.57766	594.769
9.45911	988.2		9.59813	594.293
9.47958	994.379		9.61861	592.702
9.50006	1001.58		9.63908	594.494
9.52053	1008		9.65956	588.881
9.54101	1010.48		9.68003	584.73
9.56148	1019.08		9.70051	583.998
9.58196	1027.13		9.72098	583.176
9.60243	1032.43		9.74146	579.025
9.62291	1032.1		9.76193	588.314
9.64338	1033.49		9.78241	591.605
9.66386	1027.09		9.80288	594.312
9.68433	1026.62		9.82336	587.217
9.70481	1025.98		9.84383	587.107
9.72528	1017.65		9.86431	589.319
9.74576	1018.23		9.88478	594.677
9.76623	1017.26		9.90526	589.758
9.78671	1014.4		9.92573	586.686
9.80718	1013.86		9.94621	584.785
9.82766	1008.69		9.96668	586.504
9.84813	1006.1		9.98716	591.13
9.86861	997.708		10.0076	592.337
9.88908	994.305		10.0281	594.842
9.90956	988.636		10.0486	597.091
9.93003	981.99		10.0691	596.707
9.95051	977.852		10.0895	591.843
9.97098	969.412		10.11	588.552
9.99146	961.097		10.1305	598.645
10.0119	958.169		10.151	601.26
10.0324	953.265		10.1714	599.852
10.0529	945.715		10.1919	590.453
10.0734	939.202		10.2124	587.07
10.0938	935.402		10.2329	592.41
10.1143	937.556		10.2533	591.88
10.1348	937.125		10.2738	593.032
10.1553	939.16		10.2943	594.696
10.1757	942.475		10.3148	603.253
10.1962	941.193		10.3352	598.792
10.2167	939.475		10.3557	594.183
10.2372	934.913		10.3762	588.314
10.2576	929.61		10.3967	593.269
10.2781	926.016		10.4171	595.244
10.2986	923.209		10.4376	591.715
10.3191	926.547		10.4581	580.36
10.3395	923.211		10.4786	587.473
10.36	924.743		10.499	600.145
10.3805	925.524		10.5195	595.116
10.401	919.113		10.54	595.701
10.4214	914.188		10.5605	599.486
10.4419	910.092		10.5809	609.47
10.4624	907.622		10.6014	602.247
10.4829	906.039		10.6219	601.059
10.5033	904.789		10.6424	595.189
10.5238	903.633		10.6628	600.492
10.5443	902.05		10.6833	605.137
10.5648	903.978		10.7038	605.74
10.5852	904.918		10.7243	596.963
10.6057	901.088		10.7447	595.555
10.6262	900.757		10.7652	598.225
10.6467	899.211		10.7857	599.779
10.6671	896.414		10.8062	600.035
10.6876	894.2		10.8266	598.974
10.7081	890.685		10.8471	597.493
10.7286	886.815		10.8676	597.749
10.749	888.006		10.8881	608.775
10.7695	893.27		10.9085	613.877
10.79	896.381		10.929	617.15
10.8105	896.932		10.9495	612.67
10.8309	901.654		10.97	610.202
10.8514	906.298		10.9904	611.372
10.8719	907.505		11.0109	606.563
10.8924	904.978		11.0314	607.788
10.9128	901.675		11.0519	604.753
10.9333	897.461		11.0723	610.75
10.9538	895.214		11.0928	611.244
10.9743	893.011		11.1133	609.379
10.9947	888.834		11.1338	602.339
11.0152	887.216		11.1542	605.923
11.0357	890.002		11.1747	618.979
11.0562	894.391		11.1952	621.978
11.0766	893.594		11.2157	621.155
11.0971	895.158		11.2361	619.07
11.1176	897.025		11.2566	620.186
11.1381	895.885		11.2771	626.074
11.1585	892.859		11.2976	629.164
11.179	890.876		11.318	628.177
11.1995	885.4		11.3385	628.177
11.22	884.659		11.359	625.288
11.2404	886.302		11.3795	618.101
11.2609	887.897		11.3999	610.275
11.2814	885.083		11.4204	613.53
11.3019	884.887		11.4409	615.432
11.3223	883.848		11.4614	617.662
11.3428	886.316		11.4818	613.566
11.3633	882.892		11.5023	612.378
11.3838	878.377		11.5228	613.438
11.4042	876.444		11.5433	623.386
11.4247	879.759		11.5637	627.006
11.4452	884.444		11.5842	623.971
11.4657	886.256		11.6047	621.118
11.4861	885.729		11.6251	625.269
11.5066	884.188		11.6456	625.233
11.5271	883.081		11.6661	627.372
11.5475	881.96		11.6866	629.895
11.568	876.104		11.7071	637.612
11.5885	871.815		11.7275	641.58
11.609	870.915		11.748	629.384
11.6295	871.419		11.7685	619.07
11.6499	871.288		11.7889	628.104
11.6704	869.829		11.8094	637.118
11.6909	869.223		11.8299	634.01
11.7113	869.985		11.8504	630.353
11.7318	870.092		11.8709	638.636
11.7523	870.267		11.8913	634.193
11.7728	873.617		11.9118	640.245
11.7933	874.934		11.9323	648.638
11.8137	874.365		11.9527	651.619
11.8342	877.575		11.9732	643.061
11.8547	879.491		11.9937	645.804
11.8751	879.023		12.0142	649.589
11.8956	877.148		12.0346	642.458
11.9161	877.873		12.0551	637.886
11.9366	878.351		12.0756	644.597
11.9571	880.2		12.0961	647.742
11.9775	880.449		12.1166	650.888
11.998	879.5		12.137	646.59
12.0185	879.2		12.1575	653.356
12.0389	882.188		12.178	656.519
12.0594	885.326		12.1984	661.164
12.0799	885.524		12.2189	661.676
12.1004	883.554		12.2394	657.653
12.1209	883.962		12.2599	659.098
12.1413	882.442		12.2804	656.264
12.1618	880.162		12.3008	674.312
12.1823	876.969		12.3213	684.423
12.2027	878.715		12.3418	695.066
12.2232	876.354		12.3622	678.444
12.2437	878.437		12.3827	680.072
12.2642	877.307		12.4032	683.637
12.2846	876.423		12.4237	702.984
12.3051	873.75		12.4442	695.194
12.3256	875.514		12.4646	691.262
12.3461	877.027		12.4851	687.349
12.3666	877.932		12.5056	700.058
12.387	880.983		12.526	697.717
12.4075	885.323		12.5465	688.574
12.428	883.922		12.567	697.845
12.4484	884.71		12.5875	707.427
12.4689	878.03		12.608	710.298
12.4894	873.57		12.6284	710.462
12.5099	868.694		12.6489	708.744
12.5304	868.724		12.6694	706.769
12.5508	866.524		12.6898	697.443
12.5713	863.645		12.7103	722.385
12.5918	859.535		12.7308	736.702
12.6122	859.263		12.7513	744.163
12.6327	855.829		12.7718	729.662
12.6532	854.997		12.7922	740.78
12.6737	854.302		12.8127	747.015
12.6942	862.409		12.8332	738.531
12.7146	868.078		12.8537	728.072
12.7351	874.647		12.8741	737.141
12.7556	877.929		12.8946	741.603
12.776	880.631		12.9151	749.466
12.7965	880.05		12.9355	749.118
12.817	879.988		12.956	752.977
12.8375	874.356		12.9765	737.233
12.858	871.99		12.997	738.677
12.8784	871.13		13.0175	744.291
12.8989	874.291		13.0379	751.148
12.9194	874.661		13.0584	750.014
12.9398	874.864		13.0789	746.083
12.9603	875.955		13.0993	738.805
12.9808	873.113		13.1198	725.731
13.0013	872.188		13.1403	727.084
13.0218	870.878		13.1608	738.97
13.0422	871.367		13.1813	734.307
13.0627	870.407		13.2017	725.768
13.0832	869.02		13.2222	722.97
13.1037	865.934		13.2427	729.041
13.1241	868.904		13.2631	725.969
13.1446	868.34		13.2836	719.532
13.1651	869.587		13.3041	711.395
13.1855	868.071		13.3246	713.991
13.206	871.057		13.3451	713.498
13.2265	871.44		13.3655	711.98
13.247	873.223		13.386	705.452
13.2675	872.971		13.4065	692.762
13.2879	874.379		13.4269	684.716
13.3084	870.109		13.4474	686.471
13.3289	870.083		13.4679	695.998
13.3493	866.118		13.4884	694.773
13.3698	867.715		13.5089	701.319
13.3903	864.803		13.5293	688.556
13.4108	866.183		13.5498	675.226
13.4313	861.09		13.5703	677.201
13.4517	862.906		13.5907	684.588
13.4722	869.293		13.6112	682.12
13.4927	875.519		13.6317	684.259
13.5131	874.358		13.6522	685.21
13.5336	875.631		13.6727	681.37
13.5541	877.451		13.6931	673.69
13.5746	881.039		13.7136	683.765
13.5951	877.953		13.7341	678.152
13.6155	876.68		13.7546	662.499
13.636	871.566		13.775	650.577
13.6565	869.16		13.7955	651.912
13.6769	873.545		13.816	651.985
13.6974	874.016		13.8364	653.1
13.7179	874.267		13.8569	662.389
13.7384	877.097		13.8774	660.762
13.7589	878.433		13.8979	651.034
13.7793	878.288		13.9184	642.915
13.7998	878.246		13.9388	650.723
13.8203	873.682		13.9593	657.653
13.8407	870.27		13.9798	651.582
13.8612	865.556		14.0002	641.306
13.8817	869.696		14.0207	637.832
13.9022	872.363		14.0412	641.708
13.9227	873.706		14.0617	639.203
13.9431	873.167		14.0822	644.195
13.9636	876.116		14.1026	639.148
13.9841	877.824		14.1231	635.509
14.0046	876.246		14.1436	635.637
14.025	871.351		14.164	640.94
14.0455	869.929		14.1845	630.974
14.066	870.146		14.205	623.02
14.0864	874.12		14.2255	627.939
14.1069	878.598		14.246	638.124
14.1274	875.489		14.2664	631.852
14.1479	876.827		14.2869	622.636
14.1684	881.458		14.3074	629.475
14.1888	882.864		14.3278	635.089
14.2093	878.13		14.3483	640.318
14.2298	875.239		14.3688	630.846
14.2502	874.027		14.3893	629.036
14.2707	871.132		14.4098	624.867
14.2912	871.472		14.4302	630.225
14.3117	873.414		14.4507	638.014
14.3322	871.225		14.4712	645.786
14.3526	874.985		14.4916	644.689
14.3731	879.272		14.5121	633.937
14.3936	883.927		14.5326	632.09
14.414	883.71		14.5531	628.78
14.4345	885.997		14.5735	627.134
14.455	884.344		14.594	622.398
14.4755	882.363		14.6145	628.158
14.496	882.109		14.635	621.228
14.5164	882.034		14.6555	618.156
14.5369	880.491		14.6759	613.895
14.5574	880.498		14.6964	629.201
14.5778	879.915		14.7169	630.554
14.5983	876.106		14.7373	626.458
14.6188	871.969		14.7578	624.282
14.6393	872.286		14.7783	622.947
14.6598	867.309		14.7988	614.188
14.6802	866.622		14.8193	616.218
14.7007	870.538		14.8397	625.159
14.7212	876.314		14.8602	627.116
14.7416	878.997		14.8807	626.385
14.7621	881.745		14.9011	631.925
14.7826	881.146		14.9216	629.639
14.8031	878.071		14.9421	619.235
14.8235	879.146		14.9626	615.048
14.844	878.307		14.9831	616.62
14.8645	871.169		15.0035	619.052
14.885	868.785		15.024	622.874
14.9055	872.862		15.0445	616.053
14.9259	873.869		15.0649	617.809
14.9464	873.242		15.0854	609.617
14.9669	874.883		15.1059	619.546
14.9873	875.165		15.1264	615.468
15.0078	876.451		15.1469	627.244
15.0283	879.598		15.1673	623.843
15.0488	879.941		15.1878	630.17
15.0693	872.946		15.2083	623.057
15.0897	872.841		15.2287	615.194
15.1102	871.689		15.2492	604.625
15.1307	871.326		15.2697	611.573
15.1511	872.423		15.2902	617.937
15.1716	872.82		15.3107	625.617
15.1921	870.885		15.3311	628.451
15.2126	872.414		15.3516	632.035
15.2331	871.552		15.3721	622.252
15.2535	871.34		15.3925	619.29
15.274	866.815		15.413	614.554
15.2945	866.416		15.4335	612.25
15.3149	864.904		15.454	611.793
15.3354	867.754		15.4744	618.229
15.3559	868.74		15.4949	627.628
15.3764	866.747		15.5154	628.981
15.3969	867.745		15.5359	613.621
15.4173	869.344		15.5564	603.692
15.4378	871.085		15.5768	616.803
15.4583	873.384		15.5973	626.842
15.4787	874.573		15.6178	617.754
15.4992	877.992		15.6382	618.339
15.5197	881.626		15.6587	627.153
15.5402	881.442		15.6792	623.093
15.5607	881.824		15.6997	609.288
15.5811	880.531		15.7202	612.104
15.6016	880.831		15.7406	619.271
15.6221	879.3		15.7611	616.199
15.6425	883.887		15.7816	604.204
15.663	883.603		15.802	607.367
15.6835	883.696		15.8225	608.995
15.704	888.843		15.843	610.22
15.7244	892.925		15.8635	617.096
15.7449	894.582		15.884	626.293
15.7654	893.375		15.9044	616.254
15.7859	891.043		15.9249	607.111
15.8063	887.559		15.9454	607.751
15.8268	882.272		15.9658	609.745
15.8473	879.218		15.9863	611.354
15.8678	874.482		16.0068	617.388
15.8882	873.782		16.0273	615.23
15.9087	877.491		16.0477	611.884
15.9292	883.2		16.0682	610.147
15.9497	885.803		16.0887	615.395
15.9701	881.803		16.1092	607.989
15.9906	882.057		16.1296	605.319
16.0111	879.372		16.1501	596.469
16.0316	875.016		16.1706	606.691
16.052	872.104		16.1911	608.538
16.0725	872.603		16.2115	613.53
16.093	875.309		16.232	604.021
16.1135	882.099		16.2525	610.129
16.1339	885.05		16.273	612.049
16.1544	889.134		16.2934	619.747
16.1749	885.316		16.3139	618.247
16.1954	884.88		16.3344	619.564
16.2158	881.5		16.3549	615.176
16.2363	876.514		16.3753	616.986
16.2568	875.197		16.3958	617.644
16.2773	877.076		16.4163	613.603
16.2977	877.824		16.4368	609.891
16.3182	882.067		16.4572	606.819
16.3387	881.75		16.4777	611.153
16.3592	884.27		16.4982	611.299
16.3796	880.573		16.5187	618.449
16.4001	879.2		16.5391	617.918
16.4206	878.81		16.5596	619.436
16.4411	878.335		16.5801	611.043
16.4615	879.852		16.6006	609.489
16.482	882.703		16.621	613.073
16.5025	883.505		16.6415	616.638
16.523	884.995		16.662	614.901
16.5434	885.064		16.6825	613.018
16.5639	881.193		16.7029	622.727
16.5844	882.134		16.7234	615.541
16.6049	881.887		16.7439	610.183
16.6253	884.962		16.7644	606.782
16.6458	883.298		16.7848	614.792
16.6663	882.193		16.8053	617.79
16.6868	886.092		16.8258	617.9
16.7072	885.507		16.8463	622.691
16.7277	883.899		16.8667	618.979
16.7482	883.498		16.8872	619.089
16.7687	881.596		16.9077	615.925
16.7891	884.181		16.9282	613.018
16.8096	886.643		16.9486	606.033
16.8301	889.526		16.9691	614.755
16.8506	886.85		16.9896	625.269
16.871	888.006		17.0101	615.724
16.8915	886.778		17.0305	613.146
16.912	883.493		17.051	612.579
16.9325	884.659		17.0715	612.945
16.9529	881.81		17.092	602.814
16.9734	880.013		17.1124	603.528
16.9939	878.407		17.1329	601.553
17.0144	878.827		17.1534	608.026
17.0348	877.955		17.1739	616.309
17.0553	878.526		17.1943	614.883
17.0758	879.738		17.2148	605.868
17.0963	879.216		17.2353	603.948
17.1167	879.885		17.2558	608.958
17.1372	884.186		17.2762	608.538
17.1577	882.729		17.2967	605.868
17.1782	883.197		17.3172	617.754
17.1986	885.027		17.3377	625.379
17.2191	883.293		17.3581	615.761
17.2396	887.659		17.3786	610.183
17.2601	894.54		17.3991	615.267
17.2805	894.312		17.4196	613.018
17.301	893.284		17.44	610.531
17.3215	888.873		17.4605	610.622
17.342	883.803		17.481	611.518
17.3624	879.041		17.5015	613.566
17.3829	879.395		17.5219	618.357
17.4034	880.361		17.5424	613.237
17.4239	878.465		17.5629	610.476
17.4443	886.521		17.5834	615.212
17.4648	889.148		17.6038	611.884
17.4853	891.447		17.6243	610.183
17.5058	890.829		17.6448	606.435
17.5262	884.703		17.6653	607.441
17.5467	877.836		17.6857	602.65
17.5672	874.244		17.7062	609.415
17.5877	876.96		17.7267	610.165
17.6081	871.612		17.7472	612.926
17.6286	870.132		17.7676	612.615
17.6491	871.458		17.7881	613.42
17.6696	871.946		17.8086	609.032
17.69	876.824		17.8291	611.994
17.7105	878.023		17.8495	608.757
17.731	877.069		17.87	615.651
17.7515	879.524		17.8905	616.602
17.7719	881.759		17.911	621.21
17.7924	885.759		17.9314	608.666
17.8129	883.169		17.9519	605.447
17.8334	886.193		17.9724	603.674
17.8538	884.109		17.9929	603.528
17.8743	888.27		18.0133	604.808
17.8948	890.37		18.0338	605.996
17.9153	890.997		18.0543	607.715
17.9357	891.454		18.0748	602.028
17.9562	892.451		18.0952	605.703
17.9767	890.095		18.1157	609.233
17.9972	892.13		18.1362	610.092
18.0176	888.573		18.1567	611.756
18.0381	890.181		18.1771	617.297
18.0586	886.5		18.1976	614.444
18.0791	889.596		18.2181	603.363
18.0995	886.703		18.2386	602.814
18.12	886.533		18.259	601.022
18.1405	887.983		18.2795	609.086
18.161	886.412		18.3	612.286
18.1814	883.16		18.3205	612.268
18.2019	887.601		18.3409	599.907
18.2224	884.202		18.3614	601.754
18.2429	884.971		18.3819	604.058
18.2633	880.962		18.4024	612.561
18.2838	882.629		18.4228	618.449
18.3043	881.111		18.4433	631.688
18.3248	883.615		18.4638	626.75
18.3452	887.228		18.4843	619.71
18.3657	887.272		18.5047	609.196
18.3862	888.451		18.5252	606.892
18.4067	892.03		18.5457	608.574
18.4271	890.64		18.5662	606.124
18.4476	887.908		18.5866	606.618
18.4681	884.274		18.6071	611.756
18.4886	885.153		18.6276	617.662
18.509	883.479		18.6481	608.519
18.5295	881.622		18.6685	601.607
18.55	880.477		18.689	608.337
18.5705	879.71		18.7095	612.506
18.5909	885.395		18.73	611.683
18.6114	891.375		18.7504	615.285
18.6319	890.589		18.7709	613.237
18.6524	890.02		18.7914	611.738
18.6728	891.841		18.8119	606.38
18.6933	893.195		18.8323	608.209
18.7138	889.999		18.8528	609.05
18.7343	886.64		18.8733	612.707
18.7547	884.223		18.8938	606.325
18.7752	889.232		18.9142	609.379
18.7957	897.204		18.9347	608.519
18.8162	897.757		18.9552	613.365
18.8366	896.608		18.9757	611.829
18.8571	897.95		18.9961	618.321
18.8776	900.426		19.0166	612.524
18.8981	902.279		19.0371	612.725
18.9185	900.871		19.0576	612.652
18.939	901.71		19.078	614.408
18.9595	905.055		19.0985	612.158
18.98	907.824		19.119	612.378
19.0004	908.104		19.1395	603.82
19.0209	899.661		19.1599	610.714
19.0414	899.526		19.1804	613.109
19.0619	898.468		19.2009	614.334
19.0823	898.211		19.2214	606.819
19.1028	898.785		19.2418	615.066
19.1233	902.055		19.2623	614.901
19.1438	907.808		19.2828	604.186
19.1642	912.598		19.3033	600.108
19.1847	912.859		19.3237	609.214
19.2052	914.342		19.3442	622.654
19.2257	907.85		19.3647	620.497
19.2461	908.631		19.3852	609.854
19.2666	908.673		19.4056	596.871
19.2871	906.046		19.4261	605.356
19.3076	904.589		19.4466	604.222
19.328	909.025		19.4671	601.589
19.3485	909.489		19.4875	598.17
19.369	911.654		19.508	610.037
19.3895	913.076		19.5285	607.642
19.4099	917.484		19.549	605.173
19.4304	915.43		19.5694	605.393
19.4509	920.974		19.5899	615.761
19.4714	923.479		19.6104	610.696
19.4918	921.897		19.6309	607.532
19.5123	919.288		19.6513	608.446
19.5328	916.256		19.6718	615.688
19.5533	907.423		19.6923	610.97
19.5737	905.908		19.7128	611.665
19.5942	905.449		19.7332	614.883
19.6147	905.75		19.7537	611.244
19.6352	905.913		19.7742	609.306
19.6556	910.423		19.7947	609.068
19.6761	913.272		19.8151	608.41
19.6966	912.594		19.8356	610.366
19.7171	915.468		19.8561	607.166
19.7375	912.799		19.8766	616.437
19.758	909.894		19.897	610.439
19.7785	908.524		19.9175	615.614
19.799	908.561		19.938	609.452
19.8194	906.689		19.9585	621.374
19.8399	907.566		19.9789	614.609
19.8604	905.125		19.9994	617.534
19.8809	904.78		20.0199	614.225
19.9013	904.815		20.0404	613.822
19.9218	907.521		20.0608	617.882
19.9423	903.712		20.0813	619.71
19.9628	900.869		20.1018	605.356
19.9832	896.915		20.1223	596.762
20.0037	897.969		20.1427	609.068
20.0242	898.106		20.1632	618.247
20.0447	899.451		20.1837	602.54
20.0651	894.34		20.2042	600.035
20.0856	892.349		20.2246	608.995
20.1061	895.552		20.2451	617.15
20.1266	896.095		20.2656	608.702
20.147	897.435		20.2861	612.305
20.1675	897.312		20.3065	612.14
20.188	894.897		20.327	611.683
20.2085	897.808		20.3475	595.921
20.2289	896.214		20.368	599.066
20.2494	898.855		20.3884	603.546
20.2699	896.26		20.4089	613.859
20.2904	897.524		20.4294	612.615
20.3108	896.246		20.4499	616.51
20.3313	896.377		20.4703	612.981
20.3518	898.528		20.4908	607.898
20.3723	898.228		20.5113	603.235
20.3927	894.871		20.5318	603.473
20.4132	896.342		20.5522	608.337
20.4337	895.148		20.5727	607.624
20.4542	898.188		20.5932	605.539
20.4746	900.27		20.6137	602.138
20.4951	898.722		20.6341	601.809
20.5156	893.668		20.6546	594.732
20.5361	892.92		20.6751	599.816
20.5565	894.591		20.6956	600.364
20.577	895.815		20.716	610.714
20.5975	894.747		20.7365	612.926
20.618	893.78		20.757	613.054
20.6384	895.969		20.7775	604.131
20.6589	896.806		20.7979	604.552
20.6794	896.169		20.8184	606.947
20.6999	893.181		20.8389	611.994
20.7203	892.892		20.8594	616.949
20.7408	891.852		20.8798	616.583
20.7613	893.757		20.9003	610.001
20.7818	890.89		20.9208	609.58
20.8022	892.4		20.9413	604.862
20.8227	895.018		20.9617	602.705
20.8432	898.214		20.9822	608.008
20.8637	898.295		21.0027	609.47
20.8841	895.554		21.0232	605.85
20.9046	895.96		21.0436	598.846
20.9251	893.591		21.0641	599.066
20.9456	893.34		21.0846	602.01
20.966	890.167		21.1051	604.369
20.9865	888.228		21.1255	610.97
21.007	893.654		21.146	606.161
21.0275	894.512		21.1665	602.01
21.0479	893.57		21.187	593.415
21.0684	894.13		21.2074	603.546
21.0889	891.71		21.2279	609.745
21.1094	894.097		21.2484	609.123
21.1298	889.773		21.2689	602.942
21.1503	893.866		21.2893	603.107
21.1708	893.433		21.3098	604.204
21.1913	895.006		21.3303	607.514
21.2117	895.726		21.3508	613.713
21.2322	892.736		21.3712	609.47
21.2527	889.785		21.3917	597.804
21.2732	890.496		21.4122	600.876
21.2936	887.153		21.4327	609.105
21.3141	886.643		21.4531	608.574
21.3346	881.813		21.4736	596.542
21.3551	888.631		21.4941	600.712
21.3755	885.789		21.5146	602.138
21.396	884.759		21.535	599.34
21.4165	883.309		21.5555	598.353
21.437	885.612		21.576	600.456
21.4574	885.517		21.5965	602.961
21.4779	890.307		21.6169	601.571
21.4984	890.125		21.6374	606.6
21.5189	889.498		21.6579	612.067
21.5393	892.16		21.6784	613.566
21.5598	894.587		21.6988	607.404
21.5803	889.284		21.7193	599.267
21.6008	889.26		21.7398	591.861
21.6212	887.356		21.7603	589.649
21.6417	886.827		21.7807	597.274
21.6622	886.726		21.8012	607.386
21.6827	888.584		21.8217	605.155
21.7031	888.251		21.8422	601.223
21.7236	889.006		21.8626	601.022
21.7441	892.652		21.8831	601.242
21.7646	890.997		21.9036	599.157
21.785	890.668		21.9241	604.625
21.8055	891.939		21.9445	607.88
21.826	889.612		21.965	610.641
21.8465	886.249		21.9855	608.849
21.8669	885.908		22.006	603.454
21.8874	886.815		22.0264	598.462
21.9079	887.176		22.0469	598.334
21.9284	886.692		22.0674	597.731
21.9488	887.911		22.0879	593.507
21.9693	888.221		22.1083	595.153
21.9898	886.857		22.1288	596.085
22.0103	888.841		22.1493	600.382
22.0307	889.162		22.1698	604.808
22.0512	885.857		22.1902	605.155
22.0717	884.731		22.2107	600.803
22.0922	885.181		22.2312	604.46
22.1126	886.326		22.2517	603.18
22.1331	886.992		22.2721	598.243
22.1536	893.43		22.2926	597.877
22.1741	897.176		22.3131	608.648
22.1945	893.699		22.3336	608.41
22.215	897.367		22.354	608.574
22.2355	897.34		22.3745	604.478
22.256	894.116		22.395	601.169
22.2764	891.554		22.4155	599.303
22.2969	890.496		22.4359	601.589
22.3174	890.514		22.4564	609.306
22.3378	888.943		22.4769	609.342
22.3583	890.384		22.4974	605.283
22.3788	892.006		22.5178	594.549
22.3993	885.955		22.5383	598.535
22.4198	890.349		22.5588	610.366
22.4402	891.664		22.5792	612.158
22.4607	896.069		22.5997	603.655
22.4812	898.596		22.6202	590.837
22.5017	902.251		22.6407	592.885
22.5221	899.025		22.6611	594.421
22.5426	894.722		22.6816	601.37
22.5631	892.043		22.7021	615.048
22.5835	889.528		22.7226	617.041
22.604	884.643		22.7431	610.238
22.6245	886.183		22.7635	602.54
22.645	886.006		22.784	599.505
22.6654	890.437		22.8045	591.313
22.6859	893.519		22.825	591.075
22.7064	888.794		22.8454	601.278
22.7269	882.754		22.8659	599.596
22.7474	879.983		22.8864	598.206
22.7678	877.354		22.9068	598.279
22.7883	877.859		22.9273	600.072
22.8088	881.169		22.9478	601.717
22.8292	884.852		22.9683	603.528
22.8497	887.545		22.9887	601.607
22.8702	893.167		23.0092	595.281
22.8907	894.827		23.0297	592.574
22.9111	892.817		23.0502	600.017
22.9316	891.153		23.0707	599.505
22.9521	892.629		23.0911	608.19
22.9726	891.428		23.1116	605.118
22.9931	895.288		23.1321	606.343
23.0135	896.915		23.1526	597.859
23.034	896.706		23.173	607.166
23.0545	893.775		23.1935	609.013
23.075	894.946		23.214	608.337
23.0954	892.137		23.2344	598.956
23.1159	890.596		23.2549	600.638
23.1364	887.43		23.2754	605.1
23.1568	888.554		23.2959	605.155
23.1773	884.214		23.3163	603.985
23.1978	882.279		23.3368	606.6
23.2183	882.19		23.3573	614.974
23.2387	881.82		23.3778	610.494
23.2592	881.463		23.3983	608.209
23.2797	888.416		23.4187	600.967
23.3002	886.96		23.4392	599.157
23.3207	885.58		23.4597	600.876
23.3411	885.778		23.4801	609.58
23.3616	886.708		23.5006	604.588
23.3821	883.139		23.5211	603.893
23.4026	882.983		23.5416	610.677
23.423	886.242		23.562	612.341
23.4435	886.43		23.5825	602.577
23.464	888.26		23.603	597.511
23.4844	889.563		23.6235	597.255
23.5049	887.554		23.644	592.465
23.5254	884.668		23.6644	599.432
23.5459	884.195		23.6849	604.058
23.5663	887.333		23.7054	610.348
23.5868	886.109		23.7259	610.659
23.6073	889.68		23.7463	611.171
23.6278	890.309		23.7668	606.051
23.6483	889.843		23.7873	604.698
23.6687	888.025		23.8077	604.826
23.6892	884.055		23.8282	609.763
23.7097	882.671		23.8487	596.67
23.7301	880.437		23.8692	597.054
23.7506	881.505		23.8896	600.602
23.7711	885.351		23.9101	606.673
23.7916	889.363		23.9306	598.792
23.812	895.92		23.9511	605.246
23.8325	898.999		23.9716	609.672
23.853	901.067		23.992	607.953
23.8735	900.013		24.0125	608.008
23.894	902.81		24.033	608.904
23.9144	897.127		24.0535	599.303
23.9349	894.561		24.0739	595.189
23.9554	894.088		24.0944	598.663
23.9759	894.479		24.1149	602.979
23.9963	896.104		24.1353	593.745
24.0168	898.195		24.1558	585.681
24.0373	899.899		24.1763	588.387
24.0577	900.169		24.1968	600.803
24.0782	899.155		24.2172	600.986
24.0987	898.738		24.2377	593.672
24.1192	896.132		24.2582	595.72
24.1396	896.097		24.2787	604.094
24.1601	894.731		24.2992	608.977
24.1806	893.139		24.3196	607.825
24.2011	892.391		24.3401	601.315
24.2216	895.927		24.3606	594.129
24.242	895.999		24.381	598.389
24.2625	897.102		24.4015	599.486
24.283	894.778		24.422	597.676
24.3035	891.754		24.4425	597.53
24.3239	889.5		24.4629	606.654
24.3444	886.33		24.4834	601.15
24.3649	884.092		24.5039	601.571
24.3853	882.661		24.5244	604.606
24.4058	883.37		24.5449	609.873
24.4263	887.011		24.5653	608.702
24.4468	886.598		24.5858	609.909
24.4672	888.195		24.6063	610.714
24.4877	889.388		24.6268	608.648
24.5082	887.402		24.6472	604.753
24.5287	888.155		24.6677	599.651
24.5492	888.218		24.6882	598.279
24.5696	888.085		24.7086	602.924
24.5901	889.2		24.7291	602.558
24.6106	890.47		24.7496	607.514
24.631	894.032		24.7701	613.109
24.6515	894.351		24.7905	615.596
24.672	893.738		24.811	622.38
24.6925	895.384		24.8315	617.48
24.7129	892.545		24.852	608.611
24.7334	891.263		24.8725	599.45
24.7539	888.82		24.8929	609.708
24.7744	885.37		24.9134	616.894
24.7949	886.724		24.9339	615.87
24.8153	889.335		24.9544	611.774
24.8358	893.521		24.9748	602.65
24.8563	895.507		24.9953	613.018
24.8768	894.451		25.0158	611.573
24.8972	894.857		25.0362	611.317
24.9177	894.852		25.0567	603.802
24.9382	894.775		25.0772	610.129
24.9586	894.724		25.0977	611.061
24.9791	889.687		25.1181	617.973
24.9996	891.421		25.1386	603.71
25.0201	895.228		25.1591	595.921
25.0405	894.883		25.1796	597.621
25.061	896.761		25.2001	610.494
25.0815	893.307		25.2205	601.827
25.102	897.496		25.241	606.453
25.1225	899.132		25.2615	609.214
25.1429	895.442		25.2819	618.321
25.1634	888.785		25.3024	609.781
25.1839	882.873		25.3229	608.19
25.2044	879.645		25.3434	609.342
25.2248	881.069		25.3638	615.541
25.2453	878.852		25.3843	618.046
25.2658	881.118		25.4048	614.499
25.2862	882.444		25.4253	617.242
25.3067	891.789		25.4458	619.93
25.3272	891.701		25.4662	624.995
25.3477	891.612		25.4867	615.889
25.3681	889.738		25.5072	611.683
25.3886	889.083		25.5277	619.473
25.4091	884.531		25.5481	619.198
25.4296	883.671		25.5686	610.677
25.4501	882.591		25.5891	611.811
25.4705	882.214		25.6095	617.607
25.491	886.209		25.63	610.421
25.5115	892.584		25.6505	608.154
25.5319	893.214		25.671	616.017
25.5524	896.004		25.6914	630.078
25.5729	895.969		25.7119	632.858
25.5934	892.806		25.7324	630.206
25.6138	891.141		25.7529	612.341
25.6343	890.745		25.7734	614.974
25.6548	893.507		25.7938	616.529
25.6753	893.983		25.8143	628.963
25.6958	899.458		25.8348	632.364
25.7162	899.421		25.8553	640.044
25.7367	896.361		25.8757	632.931
25.7572	894.47		25.8962	631.633
25.7777	889.96		25.9167	631.98
25.7981	882.295		25.9371	627.482
25.8186	881.395		25.9576	624.081
25.8391	876.202		25.9781	623.934
25.8595	874.361		25.9986	623.971
25.88	879.808		26.0191	625.635
25.9005	882.894		26.0395	627.336
25.921	884.866		26.06	629.895
25.9414	885.75		26.0805	634.979
25.9619	893.2		26.101	635.052
25.9824	894.719		26.1214	634.321
26.0029	893.915		26.1419	631.523
26.0234	895.577		26.1624	643.701
26.0438	891.862		26.1828	639.715
26.0643	889.074		26.2033	632.382
26.0848	894.041		26.2238	626.769
26.1053	890.757		26.2443	635.765
26.1257	891.307		26.2647	640.958
26.1462	889.416		26.2852	636.423
26.1667	893.736		26.3057	639.203
26.1871	893.521		26.3262	633.809
26.2076	896.405		26.3467	630.59
26.2281	898.498		26.3671	632.053
26.2486	898.286		26.3876	631.925
26.2691	897.323		26.4081	630.572
26.2895	894.503		26.4286	631.121
26.31	890.442		26.449	633.754
26.3305	885.43		26.4695	624.885
26.351	883.689		26.49	625.251
26.3714	883.216		26.5104	629.329
26.3919	887.393		26.5309	632.126
26.4124	888.817		26.5514	630.682
26.4328	890.405		26.5719	626.641
26.4533	894.659		26.5923	626.823
26.4738	896.549		26.6128	625.763
26.4943	895.239		26.6333	627.756
26.5147	897.002		26.6538	620.204
26.5352	896.144		26.6743	621.905
26.5557	896.118		26.6947	620.478
26.5762	896.643		26.7152	620.588
26.5967	895.51		26.7357	614.535
26.6171	893.638		26.7562	611.171
26.6376	894.307		26.7766	609.47
26.6581	895.978		26.7971	609.69
26.6785	893.78		26.8176	609.379
26.699	894.391		26.838	608.099
26.7195	892.594		26.8585	603.052
26.74	887.242		26.879	600.73
26.7604	884.463		26.8995	604.844
26.7809	882.892		26.9199	605.96
26.8014	880.27		26.9404	606.727
26.8219	885.211		26.9609	606.764
26.8423	888.981		26.9814	611.299
26.8628	891.666		27.0018	606.27
26.8833	889.827		27.0223	607.038
26.9038	890.468		27.0428	605.246
26.9242	887.92		27.0633	606.417
26.9447	884.643		27.0837	613.329
26.9652	884.076		27.1042	618.156
26.9857	886.062		27.1247	617.15
27.0061	890.542		27.1452	605.155
27.0266	896.237		27.1656	600.931
27.0471	903.724		27.1861	596.012
27.0676	905.062		27.2066	605.832
27.088	903.223		27.2271	605.045
27.1085	902.964		27.2475	603.729
27.129	898.113		27.268	601.991
27.1495	894.416		27.2885	598.261
27.1699	889.123		27.309	593.507
27.1904	890.624		27.3294	595.08
27.2109	889.099		27.3499	611.811
27.2314	886.123		27.3704	618.705
27.2518	885.148		27.3909	610.933
27.2723	882.531		27.4113	603.912
27.2928	882.969		27.4318	596.378
27.3133	887.747		27.4523	599.249
27.3337	887.78		27.4728	602.339
27.3542	893.274		27.4932	610.787
27.3747	894.465		27.5137	601.736
27.3952	896.47		27.5342	598.225
27.4156	893.668		27.5547	601.278
27.4361	893.004		27.5751	603.381
27.4566	890.312		27.5956	600.254
27.4771	891.796		27.6161	597.402
27.4975	890.864		27.6366	597.585
27.518	891.822		27.657	607.367
27.5385	891.109		27.6775	617.662
27.559	892.552		27.698	614.042
27.5794	890.559		27.7185	606.216
27.5999	888.696		27.7389	602.302
27.6204	886.75		27.7594	608.794
27.6409	887.664		27.7799	608.081
27.6613	889.531		27.8004	601.388
27.6818	893.458		27.8208	590.709
27.7023	891.587		27.8413	592.757
27.7228	891.997		27.8618	599.377
27.7432	891.922		27.8823	601.077
27.7637	892.361		27.9027	606.929
27.7842	893.139		27.9232	602.375
27.8047	890.575		27.9437	605.265
27.8251	883.925		27.9642	604.277
27.8456	879.23		27.9846	602.229
27.8661	878.27		28.0051	591.715
27.8866	879.421		28.0256	592.629
27.907	880.197		28.0461	598.389
27.9275	883.34		28.0665	599.87
27.948	888.148		28.087	599.962
27.9685	895.598		28.1075	595.555
27.9889	900.871		28.128	599.139
28.0094	900.291		28.1484	596.03
28.0299	898.491		28.1689	592.373
28.0504	896.661		28.1894	589.265
28.0708	890.083		28.2099	602.101
28.0913	886.251		28.2303	607.038
28.1118	883.249		28.2508	604.369
28.1323	881.162		28.2713	600.254
28.1527	880.367		28.2918	595.134
28.1732	879.517		28.3122	596.487
28.1937	878.19		28.3327	592.245
28.2142	878.263		28.3532	595.994
28.2346	880.302		28.3737	599.048
28.2551	879.47		28.3941	604.881
28.2756	877.696		28.4146	597.658
28.2961	879.477		28.4351	596.487
28.3165	887.016		28.4556	590.746
28.337	888.647		28.476	592.593
28.3575	889.5		28.4965	593.178
28.378	891.514		28.517	598.444
28.3984	893.176		28.5375	595.39
28.4189	894.216		28.5579	597.457
28.4394	895.773		28.5784	599.505
28.4599	892.801		28.5989	596.378
28.4803	893.673		28.6194	599.121
28.5008	892.363		28.6398	601.553
28.5213	892.673		28.6603	600.108
28.5418	888.263		28.6808	598.225
28.5622	888.47		28.7013	595.573
28.5827	889.911		28.7217	601.333
28.6032	887.629		28.7422	589.63
28.6237	888.563		28.7627	589.045
28.6441	889.687		28.7832	586.558
28.6646	890.111		28.8036	593.928
28.6851	892.685		28.8241	591.093
28.7056	889.878		28.8446	589.63
28.726	889.505		28.8651	592.702
28.7465	891.37		28.8855	602.558
28.767	891.827		28.906	603.71
28.7875	894.372		28.9265	598.956
28.8079	891.162		28.947	593.251
28.8284	892.489		28.9674	601.077
28.8489	893.016		28.9879	594.257
28.8694	894.526		29.0084	594.183
28.8898	890.941		29.0289	595.939
28.9103	888.706		29.0493	601.809
28.9308	890.006		29.0698	595.189
28.9513	891.505		29.0903	592.154
28.9717	893.712		29.1108	597.786
28.9922	899.689		29.1312	604.094
29.0127	898.904		29.1517	603.765
29.0332	901.053		29.1722	594.421
29.0536	898.463		29.1927	594.037
29.0741	895.738		29.2131	592.556
29.0946	890.922		29.2336	593.726
29.1151	888.647		29.2541	588.753
29.1355	888.768		29.2746	585.644
29.156	890.591		29.295	585.077
29.1765	893.759		29.3155	594.732
29.197	895.85		29.336	596.725
29.2174	895.433		29.3565	597.914
29.2379	895.969		29.3769	602.302
29.2584	897.398		29.3974	611.061
29.2789	899.367		29.4179	604.46
29.2993	896.995		29.4384	597.731
29.3198	896.305		29.4588	591.971
29.3403	894.768		29.4793	593.909
29.3608	894.239		29.4998	595.518
29.3812	894.563		29.5203	587.637
29.4017	892.137		29.5407	595.976
29.4222	891.006		29.5612	604.862
29.4427	892.249		29.5817	605.85
29.4631	891.591		29.6022	597.292
29.4836	892.106		29.6226	593.635
29.5041	890.747		29.6431	596.085
29.5246	889.5		29.6636	592.081
29.545	889.433		29.6841	600.382
29.5655	891.526		29.7045	593.617
29.586	890.507		29.725	596.725
29.6065	889.235		29.7455	601.644
29.6269	892.932		29.766	607.697
29.6474	896.319		29.7864	595.537
29.6679	894.703		29.8069	586.193
29.6884	897.095		29.8274	589.447
29.7088	895.479		29.8479	600.529
29.7293	891.095		29.8683	603.912
29.7498	889.162		29.8888	597.621
29.7703	891.538		29.9093	591.55
29.7907	892.472		29.9298	589.722
29.8112	896.083		29.9502	597.877
29.8317	902.615		29.9707	603.217
29.8522	903.906		29.9912	607.294
29.8726	901.857		30.0117	601.333
29.8931	897.866		30.0321	600.236
29.9136	893.855		30.0526	596.286
29.9341	886.507		30.0731	594.897
29.9545	883.025		30.0936	597.219
29.975	890.377		30.114	603.107
29.9955	893.381		30.1345	597
30.016	893.603		30.155	593.763
30.0364	893.962		30.1755	596.158
30.0569	890.295		30.1959	604.771
30.0774	891.13		30.2164	590.179
30.0979	890.694		30.2369	582.773
30.1183	891.134		30.2574	582.792
30.1388	887.375		30.2778	594.348
30.1593	891.004		30.2983	594.366
30.1798	893.675		30.3188	596.433
30.2002	890.169		30.3393	599.614
30.2207	889.393		30.3597	595.098
30.2412	886.046		30.3802	598.115
30.2617	886.085		30.4007	596.945
30.2821	891.482		30.4212	599.962
30.3026	893.302		30.4416	594.787
30.3231	895.927		30.4621	600.236
30.3436	894.127		30.4826	598.444
30.364	896.96		30.5031	601.022
30.3845	893.787		30.5235	610.238
30.405	892.894		30.544	607.715
30.4255	895.423		30.5645	599.98
30.4459	892.719		30.585	589.173
30.4664	895.027		30.6054	588.094
30.4869	898.563		30.6259	584.821
30.5074	897.974		30.6464	584.273
30.5278	901.074		30.6669	589.137
30.5483	897.083		30.6873	590.819
30.5688	897.211		30.7078	594.037
30.5893	895.419		30.7283	597.713
30.6097	894.216		30.7488	603.345
30.6302	891.664		30.7692	601.9
30.6507	891.314		30.7897	598.627
30.6712	890.535		30.8102	593.909
30.6916	890.687		30.8307	595.628
30.7121	891.358		30.8511	600.675
30.7326	897.724		30.8716	603.473
30.7531	896.904		30.8921	593.489
30.7735	900.706		30.9126	587.655
30.794	900.186		30.933	585.717
30.8145	901.23		30.9535	587.93
30.835	900.335		30.974	598.499
30.8554	902.554		30.9945	599.614
30.8759	901.127		31.0149	598.7
30.8964	899.932		31.0354	592.757
30.9169	899.505		31.0559	600.09
30.9373	898.824		31.0764	594.75
30.9578	892.736		31.0968	595.207
30.9783	889.402		31.1173	591.916
30.9988	884.692		31.1378	594.238
31.0192	883.659		31.1583	596.817
31.0397	882.44		31.1787	595.866
31.0602	884.692		31.1992	589.429
31.0807	889.421		31.2197	588.314
31.1011	892.855		31.2402	594.019
31.1216	897.894		31.2606	606.014
31.1421	895.517		31.2811	604.149
31.1626	896.316		31.3016	600.419
31.183	892.85		31.3221	594.33
31.2035	893.251		31.3425	597.841
31.224	891.384		31.363	601.333
31.2445	889.89		31.3835	608.593
31.2649	894.223		31.404	604.515
31.2854	897.659		31.4244	594.147
31.3059	898.316		31.4449	593.562
31.3264	898.146		31.4654	601.223
31.3468	892.925		31.4859	592.081
31.3673	894.775		31.5063	586.339
31.3878	891.277		31.5268	588.716
31.4083	892.454		31.5473	595.463
31.4287	889.689		31.5678	596.835
31.4492	888.615		31.5882	592.775
31.4697	895.668		31.6087	581.676
31.4902	897.794		31.6292	579.683
31.5106	898.722		31.6497	591.111
31.5311	894.053		31.6701	591.276
31.5516	888.232		31.6906	584.492
31.5721	890.244		31.7111	587.18
31.5925	885.997		31.7316	600.291
31.613	883.962		31.752	612.853
31.6335	881.85		31.7725	610.092
31.654	882.719		31.793	605.576
31.6744	884.517		31.8135	604.698
31.6949	889.412		31.8339	603.253
31.7154	889.214		31.8544	593.562
31.7359	889.645		31.8749	595.738
31.7563	889.095		31.8954	597.073
31.7768	895.085		31.9158	597.621
31.7973	893.883		31.9363	596.341
31.8178	894.673		31.9568	601.297
31.8382	893.631		31.9773	594.494
31.8587	892.202		31.9977	591.751
31.8792	889.904		32.0182	591.697
31.8997	892.444		32.0387	592.83
31.9201	889.118		32.0592	590.746
31.9406	892.391		32.0796	585.809
31.9611	891.188		32.1001	583.962
31.9816	892.729		32.1206	586.01
32.002	892.158		32.1411	583.541
32.0225	890.962		32.1615	587.528
32.043	891.195		32.182	589.557
32.0635	890.225		32.2025	595.317
32.0839	891.375		32.223	589.832
32.1044	891.393		32.2434	584.949
32.1249	889.71		32.2639	583.249
32.1454	890.435		32.2844	586.522
32.1658	890.479		32.3049	592.391
32.1863	888.533		32.3253	594.842
32.2068	888.328		32.3458	598.572
32.2273	888.281		32.3663	594.988
32.2477	886.936		32.3868	594.531
32.2682	884.88		32.4072	593.233
32.2887	883.96		32.4277	596.122
32.3092	887.71		32.4482	596.396
32.3296	889.598		32.4687	593.141
32.3501	892.405		32.4891	592.739
32.3706	893.638		32.5096	592.355
32.3911	889.037		32.5301	593.214
32.4115	886.148		32.5506	590.27
32.432	883.057		32.571	595.207
32.4525	879.953		32.5915	590.161
32.473	878.155		32.612	587.253
32.4934	877.195		32.6325	593.324
32.5139	884.827		32.6529	601.406
32.5344	887.997		32.6734	599.816
32.5549	892.123		32.6939	595.354
32.5753	892.428		32.7144	586.504
32.5958	888.023		32.7348	584.821
32.6163	887.416		32.7553	588.113
32.6368	891.964		32.7758	590.307
32.6572	895.037		32.7963	583.596
32.6777	901.706		32.8167	586.961
32.6982	904.587		32.8372	594.567
32.7187	909.174		32.8577	596.305
32.7391	909.717		32.8782	592.94
32.7596	908.894		32.8986	595.683
32.7801	907.433		32.9191	595.427
32.8006	904.405		32.9396	604.039
32.821	908.801		32.9601	604.423
32.8415	913.869		32.9805	603.912
32.862	919.745		33.001	593.726
32.8825	927.484		33.0215	595.463
32.9029	934.307		33.042	593.928
32.9234	935.605		33.0624	596.341
32.9439	932.505		33.0829	594.476
32.9644	931.74		33.1034	595.262
32.9848	926.496		33.1239	596.122
33.0053	920.486		33.1443	601.26
33.0258	920.943		33.1648	600.986
33.0463	918.491		33.1853	599.505
33.0667	919.892		33.2058	591.331
33.0872	920.111		33.2262	588.314
33.1077	924.104		33.2467	584.327
33.1281	926.444		33.2672	589.576
33.1486	929.209		33.2876	594.933
33.1691	934.37		33.3081	591.751
33.1896	933.706		33.3286	582.7
33.2101	933.587		33.3491	575.88
33.2305	934.074		33.3695	590.216
33.251	928.974		33.39	601.626
33.2715	927.463		33.4105	601.169
33.2919	925.19		33.431	592.702
33.3124	918.652		33.4515	592.922
33.3329	918.123		33.4719	597.182
33.3534	918.018		33.4924	592.465
33.3738	921.622		33.5129	589.813
33.3943	922.712		33.5333	591.057
33.4148	924.06		33.5538	590.051
33.4353	927.706		33.5743	591.605
33.4558	928.109		33.5948	590.892
33.4762	931.673		33.6153	598.115
33.4967	931.524		33.6357	592.977
33.5172	926.82		33.6562	594.11
33.5376	922.146		33.6767	591.093
33.5581	922.314		33.6972	604.679
33.5786	922.158		33.7176	604.515
33.5991	920.099		33.7381	605.356
33.6195	919.554		33.7586	595.299
33.64	919.969		33.779	598.17
33.6605	919.041		33.7995	589.338
33.681	917.477		33.82	594.421
33.7015	917.393		33.8405	590.965
33.7219	914.284		33.861	599.176
33.7424	911.556		33.8814	601.717
33.7629	912.174		33.9019	605.411
33.7833	912.454		33.9224	602.247
33.8038	912.354		33.9428	597.969
33.8243	909.295		33.9633	596.926
33.8448	908.561		33.9838	591.203
33.8653	911.237		34.0043	584.967
33.8857	913.962		34.0247	578.952
33.9062	919.023		34.0452	582.279
33.9267	917.622		34.0657	587.692
33.9472	915.591		34.0862	587.18
33.9676	913.514		34.1067	587.162
33.9881	911.724		34.1271	600.327
34.0086	912.228		34.1476	602.54
34.029	908.673		34.1681	599.212
34.0495	910.766		34.1885	593.543
34.07	909.043		34.209	602.174
34.0905	910.004		34.2295	600.931
34.111	912.526		34.25	593.946
34.1314	909.526		34.2704	587.107
34.1519	908.694		34.2909	593.58
34.1724	905.563		34.3114	593.562
34.1928	908.018		34.3319	591.825
34.2133	914.113		34.3524	590.014
34.2338	913.043		34.3728	590.929
34.2543	916.58		34.3933	587.326
34.2747	911.363		34.4138	585.205
34.2952	912.228		34.4342	588.131
34.3157	909.911		34.4547	591.605
34.3362	909.293		34.4752	599.742
34.3567	907.687		34.4957	598.956
34.3771	904.428		34.5162	590.965
34.3976	904.799		34.5366	588.826
34.4181	907.405		34.5571	595.884
34.4385	907.526		34.5776	594.549
34.459	910.039		34.5981	592.099
34.4795	907.358		34.6185	594.238
34.5	906.405		34.639	605.96
34.5204	903.027		34.6595	599.486
34.5409	906.016		34.6799	586.266
34.5614	904.899		34.7004	586.631
34.5819	906.088		34.7209	593.873
34.6024	906.09		34.7414	599.852
34.6228	912.421		34.7619	588.899
34.6433	917.393		34.7823	594.805
34.6638	917.388		34.8028	592.849
34.6842	914.47		34.8233	596.981
34.7047	908.678		34.8438	595.427
34.7252	904.817		34.8642	601.626
34.7457	902.685		34.8847	600.949
34.7662	900.803		34.9052	597.42
34.7866	899.335		34.9256	589.393
34.8071	896.948		34.9461	586.211
34.8276	900.06		34.9666	588.606
34.8481	904.885		34.9871	600.474
34.8685	902.43		35.0076	594.769
34.889	900.794		35.028	588.661
34.9095	900.216		35.0485	590.965
34.9299	901.442		35.069	598.645
34.9504	903.009		35.0894	591.367
34.9709	904.605		35.1099	589.447
34.9914	901.323		35.1304	590.563
35.0119	900.643		35.1509	588.99
35.0323	904.384		35.1713	584.492
35.0528	907.894		35.1918	585.991
35.0733	910.834		35.2123	589.137
35.0938	908.983		35.2328	591.788
35.1142	909.771		35.2533	599.176
35.1347	906.629		35.2737	597.768
35.1552	909.978		35.2942	600.401
35.1756	907.479		35.3147	590.508
35.1961	907.134		35.3351	595.555
35.2166	904.743		35.3556	589.045
35.2371	905.559		35.3761	590.252
35.2576	904.911		35.3966	583.889
35.278	905.547		35.4171	588.058
35.2985	902.419		35.4375	592.008
35.319	897.869		35.458	594.366
35.3394	895.451		35.4785	594.421
35.3599	899.883		35.499	594.293
35.3804	903.771		35.5194	596.049
35.4009	908.09		35.5399	594.787
35.4213	903.596		35.5604	588.771
35.4418	907.4		35.5808	590.216
35.4623	906.964		35.6013	594.129
35.4828	908.517		35.6218	596.049
35.5033	909.19		35.6423	583.194
35.5237	903.517		35.6628	585.37
35.5442	903.883		35.6832	591.459
35.5647	903.314		35.7037	595.902
35.5851	901.978		35.7242	586.979
35.6056	898.862		35.7447	591.02
35.6261	899.759		35.7651	595.683
35.6466	900.962		35.7856	600.638
35.6671	898.747		35.8061	595.683
35.6875	898.687		35.8265	588.753
35.708	901.242		35.847	583.998
35.7285	902.333		35.8675	591.605
35.749	905.538		35.888	589.996
35.7694	905.992		35.9085	592.117
35.7899	905.925		35.9289	592.264
35.8104	908.451		35.9494	595.829
35.8308	911.78		35.9699	585.315
35.8513	912.102		35.9903	578.897
35.8718	909.817		36.0108	582.408
35.8923	906.594		36.0313	585.809
35.9128	906.237		36.0518	591.313
35.9332	901.379		36.0722	597.895
35.9537	899.088		36.0927	603.893
35.9742	898.472		36.1132	602.705
35.9947	896.335		36.1337	595.976
36.0151	899.116		36.1542	591.605
36.0356	901.272		36.1746	597.95
36.0561	904.172		36.1951	606.727
36.0765	907.831		36.2156	607.751
36.097	908.26		36.236	604.058
36.1175	909.528		36.2565	597.768
36.138	907.528		36.277	592.099
36.1585	906.032		36.2975	585.864
36.1789	902.645		36.318	596.963
36.1994	898.633		36.3384	599.943
36.2199	897.964		36.3589	606.929
36.2403	895.864		36.3794	603.235
36.2608	894.34		36.3999	601.681
36.2813	899.701		36.4203	599.395
36.3018	901.887		36.4408	606.014
36.3222	901.556		36.4613	607.386
36.3427	903.225		36.4817	606.234
36.3632	906.016		36.5022	605.411
36.3837	903.293		36.5227	604.131
36.4042	901.887		36.5432	599.651
36.4246	895.561		36.5637	605.045
36.4451	894.827		36.5841	610.476
36.4656	892.081		36.6046	607.697
36.486	895.416		36.6251	596.067
36.5065	895.803		36.6456	591.715
36.527	891.071		36.666	597.018
36.5475	890.967		36.6865	607.788
36.568	893.983		36.707	613.877
36.5884	894.335		36.7274	605.813
36.6089	897.82		36.7479	599.541
36.6294	898.244		36.7684	602.12
36.6499	902.323		36.7889	611.354
36.6703	904.831		36.8094	606.6
36.6908	911.002		36.8298	609.763
36.7113	913.82		36.8503	609.58
36.7317	911.3		36.8708	604.734
36.7522	911.158		36.8912	594.86
36.7727	913.111		36.9117	601.004
36.7932	910.235		36.9322	602.504
36.8137	909.678		36.9527	608.41
36.8341	903.859		36.9731	603.875
36.8546	897.915		36.9936	606.234
36.8751	893.871		37.0141	606.654
36.8956	891.498		37.0346	614.334
36.916	891.258		37.0551	604.094
36.9365	892.813		37.0755	600.785
36.957	897.999		37.096	607.258
36.9774	903.344		37.1165	615.797
36.9979	906.295		37.1369	612.36
37.0184	908.915		37.1574	604.552
37.0389	909.657		37.1779	597
37.0594	911.675		37.1984	599.176
37.0798	910.864		37.2189	599.267
37.1003	909.908		37.2393	602.12
37.1208	908.407		37.2598	596.049
37.1412	904.836		37.2803	609.05
37.1617	903.435		37.3008	612.597
37.1822	898.037		37.3212	607.185
37.2027	897.934		37.3417	597.182
37.2231	892.067		37.3622	598.535
37.2436	894.71		37.3826	604.533
37.2641	897.225		37.4031	612.305
37.2846	900.806		37.4236	606.362
37.3051	906.405		37.4441	597.511
37.3255	908.673		37.4646	594.787
37.346	907.482		37.485	604.99
37.3665	908.603		37.5055	605.667
37.3869	902.88		37.526	603.198
37.4074	904.733		37.5465	606.417
37.4279	901.046		37.5669	605.265
37.4484	901.824		37.5874	601.388
37.4688	900.598		37.6079	598.627
37.4893	904.962		37.6283	605.758
37.5098	907.491		37.6488	616.163
37.5303	903.96		37.6693	621.557
37.5507	901.102		37.6898	618.869
37.5712	900.503		37.7102	616.09
37.5917	899.722		37.7307	604.003
37.6122	905.936		37.7512	602.723
37.6326	905.654		37.7717	604.99
37.6531	906.272		37.7921	610.641
37.6736	905.643		37.8126	604.094
37.6941	908.377		37.8331	596.14
37.7145	909.386		37.8536	607.075
37.735	904.887		37.874	611.317
37.7555	910.295		37.8945	608.684
37.776	911.211		37.915	602.814
37.7964	913.242		37.9355	608.812
37.8169	913.792		37.9559	607.203
37.8374	910.659		37.9764	600.218
37.8579	908.412		37.9969	603.893
37.8783	904.827		38.0174	613.895
37.8988	901.927		38.0378	617.991
37.9193	899.624		38.0583	615.669
37.9398	898.258		38.0788	602.705
37.9602	902.197		38.0993	607.367
37.9807	897.619		38.1197	616.053
38.0012	893.162		38.1402	619.07
38.0217	890.575		38.1607	613
38.0421	893.503		38.1812	614.078
38.0626	897.535		38.2016	619.345
38.0831	902.435		38.2221	613.603
38.1036	907.134		38.2426	611.189
38.124	913.032		38.2631	607.678
38.1445	916.482		38.2835	612.615
38.165	914.789		38.304	605.319
38.1855	913.088		38.3245	607.367
38.2059	905.813		38.345	608.684
38.2264	904.904		38.3654	608.172
38.2469	903.4		38.3859	601.662
38.2674	903.116		38.4064	606.435
38.2878	904.878		38.4269	602.668
38.3083	908.265		38.4473	602.321
38.3288	910.148		38.4678	607.367
38.3493	910.584		38.4883	613.073
38.3697	908.724		38.5088	607.404
38.3902	907.654		38.5292	603.399
38.4107	903.47		38.5497	600.821
38.4312	905.062		38.5702	600.145
38.4516	902.51		38.5907	596.89
38.4721	904.584		38.6111	600.163
38.4926	912.039		38.6316	605.173
38.5131	914.577		38.6521	606.453
38.5335	913.197		38.6726	591.459
38.554	912.034		38.693	589.155
38.5745	906.605		38.7135	591.367
38.595	898.204		38.734	599.267
38.6154	898.957		38.7545	594.293
38.6359	900.563		38.7749	594.092
38.6564	900.92		38.7954	593.708
38.6769	905.65		38.8159	597.566
38.6973	906.908		38.8364	605.521
38.7178	905.34		38.8568	605.722
38.7383	903.54		38.8773	605.045
38.7588	900.675		38.8978	596.104
38.7792	895.897		38.9183	597.713
38.7997	893.964		38.9387	600.803
38.8202	898.274		38.9592	604.552
38.8407	898.009		38.9797	599.084
38.8611	897.041		39.0002	602.266
38.8816	898.894		39.0206	601.772
38.9021	899.892		39.0411	602.12
38.9226	901.372		39.0616	601.553
38.943	902.692		39.0821	604.241
38.9635	906.253		39.1025	591.88
38.984	907.465		39.123	589.905
39.0045	909.601		39.1435	597.585
39.0249	908.517		39.164	599.194
39.0454	904.887		39.1844	593.562
39.0659	900.584		39.2049	592.245
39.0864	901.759		39.2254	594.275
39.1068	899.381		39.2459	598.993
39.1273	895.067		39.2663	599.98
39.1478	892.904		39.2868	592.611
39.1683	895.981		39.3073	595.116
39.1887	894.689		39.3278	602.595
39.2092	893.95		39.3482	606.508
39.2297	891.645		39.3687	596.945
39.2502	893.71		39.3892	594.549
39.2706	896.249		39.4097	596.012
39.2911	896.803		39.4301	597.384
39.3116	895.016		39.4506	598.133
39.3321	895.118		39.4711	593.415
39.3525	894.067		39.4916	588.588
39.373	894.372		39.512	591.002
39.3935	891.729		39.5325	595.08
39.414	888.822		39.553	601.681
39.4344	888.789		39.5735	600.949
39.4549	893.428		39.5939	605.722
39.4754	899.505		39.6144	608.574
39.4959	901.696		39.6349	608.556
39.5163	903.71		39.6554	601.15
39.5368	902.286		39.6758	591.057
39.5573	904.496		39.6963	593.69
39.5778	902.463		39.7168	595.171
39.5982	896.407		39.7373	589.009
39.6187	893.204		39.7577	587.052
39.6392	895.256		39.7782	590.234
39.6597	894.139		39.7987	595.134
39.6801	897.803		39.8192	590.161
39.7006	898.134		39.8396	592.867
39.7211	899.207		39.8601	598.645
39.7416	900.463		39.8806	597.146
39.762	902.081		39.9011	595.317
39.7825	898.253		39.9215	596.981
39.803	894.796		39.942	603.308
39.8235	895.894		39.9625	595.555
39.8439	896.111		39.983	594.147
39.8644	891.085		40.0034	595.226
39.8849	892.146		40.0239	604.99
39.9054	894.995		40.0444	612.286
39.9258	897.936		40.0649	608.648
39.9463	896.484		40.0853	597.457
39.9668	892.629		40.1058	585.351
39.9873	889.435		40.1263	588.881
40.0077	890.118		40.1468	588.625
40.0282	891.824		40.1672	599.98
40.0487	891.214		40.1877	596.78
40.0692	891.486		40.2082	597.274
40.0896	895.687		40.2287	589.301
40.1101	900.512		40.2491	602.12
40.1306	902.47		40.2696	602.613
40.1511	902.3		40.2901	608.044
40.1715	901.442		40.3106	604.478
40.192	898.237		40.331	608.245
40.2125	898.766		40.3515	597.347
40.233	899.113		40.372	600.712
40.2534	896.724		40.3925	604.862
40.2739	894.54		40.4129	602.174
40.2944	894.699		40.4334	593.982
40.3149	896.81		40.4539	587.729
40.3353	899.319		40.4744	585.15
40.3558	900.827		40.4948	585.809
40.3763	900.526		40.5153	594.586
40.3968	898.244		40.5358	602.705
40.4172	900.894		40.5563	603.491
40.4377	900.566		40.5767	606.892
40.4582	896.664		40.5972	598.408
40.4787	892.33		40.6177	596.652
40.4991	893.211		40.6382	595.025
40.5196	895.125		40.6586	597.895
40.5401	895.957		40.6791	588.497
40.5606	897.076		40.6996	584.583
40.581	897.764		40.7201	594.915
40.6015	897.146		40.7405	599.121
40.622	900.633		40.761	603.235
40.6425	903.265		40.7815	597.932
40.6629	899.284		40.802	593.672
40.6834	899.127		40.8224	581.639
40.7039	900.733		40.8429	585.681
40.7244	896.708		40.8634	597.109
40.7448	893.256		40.8839	605.374
40.7653	894.244		40.9043	607.916
40.7858	896.598		40.9248	601.607
40.8063	897.971		40.9453	588.734
40.8267	900.785		40.9658	584.163
40.8472	902.472		40.9862	592.245
40.8677	899.375		41.0067	596.689
40.8882	901.314		41.0272	593.873
40.9086	897.803		41.0477	597.091
40.9291	889.722		41.0681	599.486
40.9496	888.694		41.0886	594.897
40.9701	891.887		41.1091	590.874
40.9905	894.237		41.1296	588.241
41.011	896.904		41.15	590.161
41.0315	894.657		41.1705	593.361
41.052	892.512		41.191	597.603
41.0724	891.237		41.2115	596.341
41.0929	892.109		41.2319	599.614
41.1134	894.955		41.2524	601.443
41.1339	897.719		41.2729	598.919
41.1543	900.603		41.2934	593.69
41.1748	903.685		41.3138	589.813
41.1953	903.395		41.3343	593.324
41.2158	901.619		41.3548	594.037
41.2362	898.223		41.3753	592.867
41.2567	898.069		41.3957	596.67
41.2772	898.5		41.4162	602.522
41.2977	897.461		41.4367	610.531
41.3181	901.106		41.4572	605.484
41.3386	900.221		41.4776	599.651
41.3591	900.486		41.4981	588.497
41.3796	901.747		41.5186	591.313
41.4	899.461		41.5391	600.09
41.4205	894.482		41.5595	599.249
41.441	895.186		41.58	589.338
41.4615	896.726		41.6005	588.204
41.4819	891.19		41.621	600.364
41.5024	885.608		41.6414	605.411
41.5229	887.78		41.6619	599.267
41.5434	888.855		41.6824	599.377
41.5638	893.116		41.7029	597.146
41.5843	897.815		41.7233	596.433
41.6048	900.843		41.7438	587.655
41.6253	905.731		41.7643	591.532
41.6457	909.878		41.7848	594.037
41.6662	909.799		41.8052	598.334
41.6867	904.412		41.8257	591.441
41.7072	904.915		41.8462	591.404
41.7276	908.274		41.8667	591.843
41.7481	902.463		41.8871	597.804
41.7686	902.535		41.9076	598.225
41.7891	898.694		41.9281	599.011
41.8095	899.111		41.9486	599.834
41.83	898.712		41.969	604.314
41.8505	894.904		41.9895	596.744
41.871	893.729		42.01	583.834
41.8914	893.426		42.0305	579.262
41.9119	895.71		42.0509	587.985
41.9324	897.482		42.0714	590.216
41.9529	894.629		42.0919	597.969
41.9733	896.883		42.1124	603.089
41.9938	890.61		42.1328	602.375
42.0143	889.717		42.1533	593.763
42.0348	887.02		42.1738	594.494
42.0552	889.596		42.1943	596.762
42.0757	890.279		42.2147	596.25
42.0962	892.71		42.2352	598.535
42.1167	896.943		42.2557	600.327
42.1371	895.034		42.2762	601.315
42.1576	897.146		42.2966	596.14
42.1781	898.617		42.3171	590.179
42.1986	897.962		42.3376	589.521
42.219	897.046		42.3581	594.11
42.2395	897.419		42.3785	600.986
42.26	897.932		42.399	605.886
42.2805	895.328		42.4195	596.89
42.3009	900.354		42.44	589.21
42.3214	898.538		42.4604	586.394
42.3419	897.151		42.4809	600.017
42.3624	902.503		42.5014	606.343
42.3828	903.962		42.5219	605.082
42.4033	906.118		42.5423	592.556
42.4238	903.978		42.5628	594.696
42.4443	906.137		42.5833	601.918
42.4647	903.188		42.6038	594.769
42.4852	898.761		42.6242	595.409
42.5057	900.375		42.6447	605.941
42.5262	897.167		42.6652	607.404
42.5466	902.195		42.6857	602.705
42.5671	904.622		42.7061	603.089
42.5876	903.719		42.7266	598.024
42.6081	902.013		42.7471	592.428
42.6285	903.3		42.7676	596.487
42.649	906.745		42.788	603.729
42.6695	904.409		42.8085	597.255
42.69	904.78		42.829	593.47
42.7104	906.472		42.8495	595.866
42.7309	903.675		42.8699	599.377
42.7514	907.123		42.8904	600.894
42.7719	902.65		42.9109	605.21
42.7923	897.361		42.9314	610.092
42.8128	894.165		42.9518	607.806
42.8333	893.067		42.9723	602.979
42.8538	889.701		42.9928	603.125
42.8742	891.64		43.0133	600.894
42.8947	896.211		43.0337	599.779
42.9152	898.239		43.0542	602.814
42.9357	898.286		43.0747	605.484
42.9561	903.808		43.0952	611.372
42.9766	899.566		43.1156	614.627
42.9971	902.043		43.1361	609.818
43.0176	904.288		43.1566	598.298
43.038	906.013		43.1771	592.702
43.0585	907.358		43.1975	596.725
43.079	908.235		43.218	599.614
43.0995	908.988		43.2385	603.18
43.1199	908.796		43.259	605.192
43.1404	911.554		43.2794	603.07
43.1609	915.298		43.2999	609.324
43.1814	911.68		43.3204	605.319
43.2018	912.869		43.3409	595.994
43.2223	910.099		43.3613	592.922
43.2428	908.633		43.3818	600.949
43.2633	907.803		43.4023	607.422
43.2837	903.027		43.4228	599.413
43.3042	900.843		43.4432	598.645
43.3247	901.111		43.4637	599.779
43.3452	906.041		43.4842	608.922
43.3656	908.27		43.5047	602.942
43.3861	904.566		43.5251	598.334
43.4066	904.573		43.5456	598.133
43.4271	903.067		43.5661	606.325
43.4475	901.041		43.5866	604.003
43.468	902.682		43.607	599.559
43.4885	902.113		43.6275	606.801
[truncated: 2,252 more rows]
