# Supplementary material for: Alcohols electrooxidation coupled with H2 production at high current densities promoted by a cooperative catalyst
Source: Nat Commun. 2022 Jan 10;13:147. doi: 10.1038/s41467-021-27806-3 (PMC8748678; doi:10.1038/s41467-021-27806-3)
Supplement: Supplementary file 2 — Source Data [file 41467_2021_27806_MOESM2_ESM.zip › Fig. 4(a,b,c,d).xlsx]

## Sheet: Fig. 4a
	CoOOH		Au		Au/CoOOH
Wavenumber	Intensity	Wavenumber	Intensity	Wavenumber	Intensity
1700.91	0.0001	1700.91	0.00011	1700.91	0.00078
1699.48	9.33333e-05	1699.48	0.00013	1699.48	0.00086
1698.05	8.66667e-05	1698.05	0.00014	1698.05	0.00093
1696.62	8.33333e-05	1696.62	0.00014	1696.62	0.00094
1695.19	8.66667e-05	1695.19	0.00012	1695.19	0.0009
1693.76	9e-05	1693.76	0.00011	1693.76	0.00087
1692.33	9.33333e-05	1692.33	0.00011	1692.33	0.00089
1690.9	9.33333e-05	1690.9	0.00011	1690.9	0.00096
1689.47	9.33333e-05	1689.47	0.00013	1689.47	0.00106
1688.04	9.33333e-05	1688.04	0.00015	1688.04	0.00117
1686.61	9.33333e-05	1686.61	0.00017	1686.61	0.00125
1685.18	9e-05	1685.18	0.00019	1685.18	0.00138
1683.74	9e-05	1683.74	0.00021	1683.74	0.00154
1682.31	9e-05	1682.31	0.00021	1682.31	0.00162
1680.88	9e-05	1680.88	0.00021	1680.88	0.0016
1679.45	9e-05	1679.45	0.00021	1679.45	0.00156
1678.02	9e-05	1678.02	0.00021	1678.02	0.00154
1676.59	9e-05	1676.59	0.00022	1676.59	0.00156
1675.16	8.66667e-05	1675.16	0.00023	1675.16	0.00164
1673.73	8.66667e-05	1673.73	0.00025	1673.73	0.00174
1672.3	8.33333e-05	1672.3	0.00027	1672.3	0.00182
1670.87	8.33333e-05	1670.87	0.0003	1670.87	0.00189
1669.44	8e-05	1669.44	0.00032	1669.44	0.00192
1668.01	8.33333e-05	1668.01	0.0003	1668.01	0.00189
1666.58	8.33333e-05	1666.58	0.00029	1666.58	0.00186
1665.15	8.33333e-05	1665.15	0.00029	1665.15	0.00187
1663.72	8.33333e-05	1663.72	0.0003	1663.72	0.00193
1662.29	8.33333e-05	1662.29	0.00032	1662.29	0.002
1660.86	8e-05	1660.86	0.00032	1660.86	0.00203
1659.43	8e-05	1659.43	0.00031	1659.43	0.00203
1657.99	7.66667e-05	1657.99	0.00031	1657.99	0.00207
1656.56	7.66667e-05	1656.56	0.00032	1656.56	0.00215
1655.13	7.33333e-05	1655.13	0.00036	1655.13	0.00227
1653.7	6.66667e-05	1653.7	0.00041	1653.7	0.00242
1652.27	6.33333e-05	1652.27	0.00043	1652.27	0.00245
1650.84	6e-05	1650.84	0.00042	1650.84	0.00243
1649.41	6e-05	1649.41	0.00041	1649.41	0.00248
1647.98	5.66667e-05	1647.98	0.00041	1647.98	0.00258
1646.55	5.66667e-05	1646.55	0.0004	1646.55	0.00263
1645.12	6e-05	1645.12	0.00039	1645.12	0.00257
1643.69	6e-05	1643.69	0.00038	1643.69	0.0025
1642.26	6e-05	1642.26	0.00038	1642.26	0.00248
1640.83	6e-05	1640.83	0.0004	1640.83	0.0025
1639.4	6e-05	1639.4	0.00043	1639.4	0.00256
1637.97	6e-05	1637.97	0.00048	1637.97	0.00265
1636.54	6e-05	1636.54	0.00052	1636.54	0.00271
1635.11	6.33333e-05	1635.11	0.00049	1635.11	0.00259
1633.68	6.66667e-05	1633.68	0.00043	1633.68	0.00242
1632.25	7e-05	1632.25	0.00038	1632.25	0.00232
1630.81	7.33333e-05	1630.81	0.00037	1630.81	0.00226
1629.38	7.33333e-05	1629.38	0.00036	1629.38	0.0022
1627.95	7.33333e-05	1627.95	0.00035	1627.95	0.00212
1626.52	7.33333e-05	1626.52	0.00034	1626.52	0.00202
1625.09	7.66667e-05	1625.09	0.00033	1625.09	0.00194
1623.66	7.66667e-05	1623.66	0.00032	1623.66	0.00183
1622.23	8e-05	1622.23	0.00028	1622.23	0.00168
1620.8	8.33333e-05	1620.8	0.00025	1620.8	0.00153
1619.37	8.66667e-05	1619.37	0.00023	1619.37	0.00143
1617.94	8.66667e-05	1617.94	0.00022	1617.94	0.00132
1616.51	8.66667e-05	1616.51	0.00018	1616.51	0.00115
1615.08	8.66667e-05	1615.08	0.00014	1615.08	0.00095
1613.65	8.66667e-05	1613.65	0.00011	1613.65	0.0008
1612.22	8.66667e-05	1612.22	0.0001	1612.22	0.00071
1610.79	8.33333e-05	1610.79	9e-05	1610.79	0.00065
1609.36	8.33333e-05	1609.36	8e-05	1609.36	0.00059
1607.93	8.33333e-05	1607.93	6e-05	1607.93	0.00052
1606.5	8.66667e-05	1606.5	5e-05	1606.5	0.00044
1605.07	9e-05	1605.07	4e-05	1605.07	0.00037
1603.63	9e-05	1603.63	3e-05	1603.63	0.00032
1602.2	9.66667e-05	1602.2	3e-05	1602.2	0.00028
1600.77	0.0001	1600.77	3e-05	1600.77	0.00025
1599.34	0.0001	1599.34	2e-05	1599.34	0.00023
1597.91	0.0001	1597.91	2e-05	1597.91	0.00022
1596.48	0.0001	1596.48	2e-05	1596.48	0.00021
1595.05	9.66667e-05	1595.05	2e-05	1595.05	0.00019
1593.62	9.33333e-05	1593.62	1e-05	1593.62	0.00016
1592.19	9.33333e-05	1592.19	1e-05	1592.19	0.00013
1590.76	9e-05	1590.76	1e-05	1590.76	0.00011
1589.33	9e-05	1589.33	0	1589.33	9e-05
1587.9	9.33333e-05	1587.9	0	1587.9	8e-05
1586.47	9.33333e-05	1586.47	0	1586.47	6e-05
1585.04	9.33333e-05	1585.04	0	1585.04	5e-05
1583.61	9.33333e-05	1583.61	0	1583.61	4e-05
1582.18	9e-05	1582.18	0	1582.18	4e-05
1580.75	9e-05	1580.75	0	1580.75	3e-05
1579.32	8.66667e-05	1579.32	0	1579.32	4e-05
1577.88	8.33333e-05	1577.88	0	1577.88	4e-05
1576.45	8e-05	1576.45	0	1576.45	5e-05
1575.02	8e-05	1575.02	0	1575.02	5e-05
1573.59	8e-05	1573.59	0	1573.59	5e-05
1572.16	8e-05	1572.16	0	1572.16	5e-05
1570.73	7.66667e-05	1570.73	0	1570.73	6e-05
1569.3	7.33333e-05	1569.3	1e-05	1569.3	8e-05
1567.87	6.66667e-05	1567.87	1e-05	1567.87	8e-05
1566.44	6.66667e-05	1566.44	0	1566.44	9e-05
1565.01	6.33333e-05	1565.01	1e-05	1565.01	9e-05
1563.58	6e-05	1563.58	1e-05	1563.58	0.0001
1562.15	6e-05	1562.15	1e-05	1562.15	0.00011
1560.72	5.66667e-05	1560.72	1e-05	1560.72	0.00015
1559.29	5.33333e-05	1559.29	1e-05	1559.29	0.00023
1557.86	5.33333e-05	1557.86	2e-05	1557.86	0.00031
1556.43	5e-05	1556.43	2e-05	1556.43	0.00029
1555	5.33333e-05	1555	2e-05	1555	0.00025
1553.57	5.33333e-05	1553.57	2e-05	1553.57	0.00022
1552.14	5.33333e-05	1552.14	2e-05	1552.14	0.00021
1550.7	5.33333e-05	1550.7	2e-05	1550.7	0.0002
1549.27	5.33333e-05	1549.27	2e-05	1549.27	0.0002
1547.84	5.33333e-05	1547.84	1e-05	1547.84	0.0002
1546.41	5.33333e-05	1546.41	2e-05	1546.41	0.00022
1544.98	5e-05	1544.98	3e-05	1544.98	0.00026
1543.55	4.66667e-05	1543.55	4e-05	1543.55	0.00033
1542.12	4.66667e-05	1542.12	7e-05	1542.12	0.00036
1540.69	4.33333e-05	1540.69	6e-05	1540.69	0.00028
1539.26	4.66667e-05	1539.26	3e-05	1539.26	0.00015
1537.83	4.66667e-05	1537.83	2e-05	1537.83	9e-05
1536.4	5e-05	1536.4	1e-05	1536.4	7e-05
1534.97	5e-05	1534.97	1e-05	1534.97	7e-05
1533.54	4.66667e-05	1533.54	1e-05	1533.54	6e-05
1532.11	4.66667e-05	1532.11	1e-05	1532.11	4e-05
1530.68	4.66667e-05	1530.68	1e-05	1530.68	3e-05
1529.25	4.66667e-05	1529.25	1e-05	1529.25	2e-05
1527.82	4.33333e-05	1527.82	1e-05	1527.82	3e-05
1526.39	4.33333e-05	1526.39	1e-05	1526.39	5e-05
1524.95	4e-05	1524.95	2e-05	1524.95	7e-05
1523.52	3.66667e-05	1523.52	3e-05	1523.52	9e-05
1522.09	3.66667e-05	1522.09	4e-05	1522.09	0.00011
1520.66	3.66667e-05	1520.66	4e-05	1520.66	0.0001
1519.23	3.66667e-05	1519.23	4e-05	1519.23	9e-05
1517.8	3.66667e-05	1517.8	4e-05	1517.8	8e-05
1516.37	3.66667e-05	1516.37	4e-05	1516.37	7e-05
1514.94	3.66667e-05	1514.94	4e-05	1514.94	7e-05
1513.51	3.33333e-05	1513.51	4e-05	1513.51	7e-05
1512.08	3.33333e-05	1512.08	5e-05	1512.08	0.0001
1510.65	3e-05	1510.65	6e-05	1510.65	0.00014
1509.22	2.66667e-05	1509.22	8e-05	1509.22	0.0002
1507.79	2.33333e-05	1507.79	0.00011	1507.79	0.00027
1506.36	2.33333e-05	1506.36	0.00011	1506.36	0.00026
1504.93	2.33333e-05	1504.93	9e-05	1504.93	0.00023
1503.5	2e-05	1503.5	8e-05	1503.5	0.00023
1502.07	1.66667e-05	1502.07	8e-05	1502.07	0.00026
1500.64	1e-05	1500.64	8e-05	1500.64	0.00033
1499.21	3.33333e-06	1499.21	9e-05	1499.21	0.00045
1497.77	0	1497.77	0.0001	1497.77	0.0006
1496.34	0	1496.34	0.0001	1496.34	0.00066
1494.91	3.33333e-06	1494.91	0.0001	1494.91	0.00063
1493.48	6.66667e-06	1493.48	0.0001	1493.48	0.00059
1492.05	1e-05	1492.05	0.00011	1492.05	0.0006
1490.62	1e-05	1490.62	0.00013	1490.62	0.00066
1489.19	1.33333e-05	1489.19	0.00016	1489.19	0.00071
1487.76	1.66667e-05	1487.76	0.00016	1487.76	0.00069
1486.33	1.66667e-05	1486.33	0.00015	1486.33	0.00064
1484.9	2e-05	1484.9	0.00014	1484.9	0.0006
1483.47	2e-05	1483.47	0.00015	1483.47	0.00061
1482.04	2e-05	1482.04	0.00015	1482.04	0.00063
1480.61	2e-05	1480.61	0.00016	1480.61	0.00066
1479.18	2e-05	1479.18	0.00016	1479.18	0.00068
1477.75	1.66667e-05	1477.75	0.00017	1477.75	0.00072
1476.32	1.66667e-05	1476.32	0.00018	1476.32	0.00079
1474.89	1.66667e-05	1474.89	0.0002	1474.89	0.00087
1473.46	1.33333e-05	1473.46	0.00022	1473.46	0.00093
1472.02	1.33333e-05	1472.02	0.00021	1472.02	0.00092
1470.59	1.33333e-05	1470.59	0.00019	1470.59	0.00088
1469.16	1.33333e-05	1469.16	0.00017	1469.16	0.00087
1467.73	1.33333e-05	1467.73	0.00017	1467.73	0.0009
1466.3	1e-05	1466.3	0.00018	1466.3	0.00095
1464.87	1e-05	1464.87	0.00018	1464.87	0.00101
1463.44	1e-05	1463.44	0.00018	1463.44	0.00102
1462.01	6.66667e-06	1462.01	0.00018	1462.01	0.00104
1460.58	6.66667e-06	1460.58	0.00019	1460.58	0.00111
1459.15	3.33333e-06	1459.15	0.00023	1459.15	0.00129
1457.72	0	1457.72	0.00028	1457.72	0.0017
1456.29	6.66667e-06	1456.29	0.0003	1456.29	0.00221
1454.86	1.33333e-05	1454.86	0.00026	1454.86	0.00237
1453.43	1.33333e-05	1453.43	0.00022	1453.43	0.00222
1452	6.66667e-06	1452	0.00019	1452	0.00196
1450.57	3.33333e-06	1450.57	0.00018	1450.57	0.00171
1449.14	0	1449.14	0.00019	1449.14	0.00153
1447.71	0	1447.71	0.00021	1447.71	0.00143
1446.28	0	1446.28	0.00022	1446.28	0.00136
1444.84	3.33333e-06	1444.84	0.00023	1444.84	0.00129
1443.41	3.33333e-06	1443.41	0.00023	1443.41	0.00125
1441.98	3.33333e-06	1441.98	0.00024	1441.98	0.00122
1440.55	3.33333e-06	1440.55	0.00025	1440.55	0.00122
1439.12	3.33333e-06	1439.12	0.00026	1439.12	0.00125
1437.69	3.33333e-06	1437.69	0.00028	1437.69	0.00131
1436.26	3.33333e-06	1436.26	0.00029	1436.26	0.00137
1434.83	3.33333e-06	1434.83	0.00029	1434.83	0.00137
1433.4	3.33333e-06	1433.4	0.00028	1433.4	0.00134
1431.97	3.33333e-06	1431.97	0.00028	1431.97	0.00132
1430.54	3.33333e-06	1430.54	0.00028	1430.54	0.00131
1429.11	3.33333e-06	1429.11	0.00027	1429.11	0.00129
1427.68	3.33333e-06	1427.68	0.00026	1427.68	0.00126
1426.25	3.33333e-06	1426.25	0.00026	1426.25	0.00125
1424.82	3.33333e-06	1424.82	0.00027	1424.82	0.00125
1423.39	3.33333e-06	1423.39	0.00028	1423.39	0.00124
1421.96	3.33333e-06	1421.96	0.00028	1421.96	0.00123
1420.53	3.33333e-06	1420.53	0.00028	1420.53	0.00124
1419.09	3.33333e-06	1419.09	0.00028	1419.09	0.00127
1417.66	3.33333e-06	1417.66	0.00027	1417.66	0.00125
1416.23	3.33333e-06	1416.23	0.00026	1416.23	0.00117
1414.8	3.33333e-06	1414.8	0.00024	1414.8	0.00108
1413.37	3.33333e-06	1413.37	0.00023	1413.37	0.00101
1411.94	3.33333e-06	1411.94	0.00021	1411.94	0.00097
1410.51	3.33333e-06	1410.51	0.00019	1410.51	0.00092
1409.08	3.33333e-06	1409.08	0.00018	1409.08	0.00085
1407.65	3.33333e-06	1407.65	0.00017	1407.65	0.00078
1406.22	3.33333e-06	1406.22	0.00016	1406.22	0.00071
1404.79	3.33333e-06	1404.79	0.00015	1404.79	0.00063
1403.36	3.33333e-06	1403.36	0.00014	1403.36	0.00056
1401.93	3.33333e-06	1401.93	0.00013	1401.93	0.0005
1400.5	3.33333e-06	1400.5	0.00013	1400.5	0.00048
1399.07	3.33333e-06	1399.07	0.00013	1399.07	0.00048
1397.64	3.33333e-06	1397.64	0.00013	1397.64	0.00047
1396.21	6.66667e-06	1396.21	0.00013	1396.21	0.00043
1394.78	6.66667e-06	1394.78	0.00012	1394.78	0.00037
1393.35	6.66667e-06	1393.35	0.0001	1393.35	0.00032
1391.91	1e-05	1391.91	8e-05	1391.91	0.0003
1390.48	1e-05	1390.48	7e-05	1390.48	0.00028
1389.05	1e-05	1389.05	7e-05	1389.05	0.00027
1387.62	1e-05	1387.62	7e-05	1387.62	0.00025
1386.19	1e-05	1386.19	6e-05	1386.19	0.00022
1384.76	1e-05	1384.76	5e-05	1384.76	0.00018
1383.33	1e-05	1383.33	4e-05	1383.33	0.00015
1381.9	1e-05	1381.9	4e-05	1381.9	0.00013
1380.47	1.33333e-05	1380.47	3e-05	1380.47	0.00011
1379.04	1.33333e-05	1379.04	3e-05	1379.04	0.0001
1377.61	1.33333e-05	1377.61	3e-05	1377.61	0.0001
1376.18	1.33333e-05	1376.18	3e-05	1376.18	0.0001
1374.75	1.33333e-05	1374.75	3e-05	1374.75	9e-05
1373.32	1.66667e-05	1373.32	2e-05	1373.32	7e-05
1371.89	2e-05	1371.89	1e-05	1371.89	5e-05
1370.46	2e-05	1370.46	1e-05	1370.46	4e-05
1369.03	2.33333e-05	1369.03	1e-05	1369.03	3e-05
1367.6	2.66667e-05	1367.6	1e-05	1367.6	2e-05
1366.16	3e-05	1366.16	1e-05	1366.16	2e-05
1364.73	3e-05	1364.73	1e-05	1364.73	2e-05
1363.3	3.33333e-05	1363.3	1e-05	1363.3	3e-05
1361.87	3.66667e-05	1361.87	1e-05	1361.87	3e-05
1360.44	4.33333e-05	1360.44	0	1360.44	2e-05
1359.01	5e-05	1359.01	0	1359.01	2e-05
1357.58	5.33333e-05	1357.58	0	1357.58	2e-05
1356.15	5.66667e-05	1356.15	0	1356.15	2e-05
1354.72	6.33333e-05	1354.72	0	1354.72	2e-05
1353.29	6.66667e-05	1353.29	0	1353.29	3e-05
1351.86	7e-05	1351.86	0	1351.86	3e-05
1350.43	7.33333e-05	1350.43	0	1350.43	3e-05
1349	7.66667e-05	1349	0	1349	3e-05
1347.57	8e-05	1347.57	0	1347.57	4e-05
1346.14	8.33333e-05	1346.14	0	1346.14	4e-05
1344.71	8.66667e-05	1344.71	0	1344.71	4e-05
1343.28	9e-05	1343.28	0	1343.28	5e-05
1341.85	9.33333e-05	1341.85	0	1341.85	6e-05
1340.42	9.66667e-05	1340.42	0	1340.42	8e-05
1338.98	0.0001	1338.98	0	1338.98	9e-05
1337.55	0.000106667	1337.55	0	1337.55	7e-05
1336.12	0.000113333	1336.12	0	1336.12	6e-05
1334.69	0.000116667	1334.69	0	1334.69	5e-05
1333.26	0.000116667	1333.26	0	1333.26	4e-05
1331.83	0.00012	1331.83	0	1331.83	4e-05
1330.4	0.00012	1330.4	0	1330.4	4e-05
1328.97	0.000123333	1328.97	0	1328.97	4e-05
1327.54	0.000123333	1327.54	0	1327.54	4e-05
1326.11	0.000123333	1326.11	0	1326.11	4e-05
1324.68	0.000123333	1324.68	0	1324.68	4e-05
1323.25	0.000123333	1323.25	0	1323.25	4e-05
1321.82	0.000123333	1321.82	0	1321.82	5e-05
1320.39	0.000123333	1320.39	0	1320.39	5e-05
1318.96	0.000123333	1318.96	0	1318.96	6e-05
1317.53	0.00012	1317.53	0	1317.53	6e-05
1316.1	0.000116667	1316.1	0	1316.1	6e-05
1314.67	0.000113333	1314.67	0	1314.67	6e-05
1313.24	0.00011	1313.24	0	1313.24	6e-05
1311.8	0.000106667	1311.8	0	1311.8	6e-05
1310.37	0.000103333	1310.37	0	1310.37	6e-05
1308.94	0.0001	1308.94	0	1308.94	6e-05
1307.51	9.66667e-05	1307.51	0	1307.51	6e-05
1306.08	9.66667e-05	1306.08	0	1306.08	6e-05
1304.65	9.33333e-05	1304.65	0	1304.65	6e-05
1303.22	9.33333e-05	1303.22	0	1303.22	5e-05
1301.79	9.33333e-05	1301.79	0	1301.79	5e-05
1300.36	9.33333e-05	1300.36	0	1300.36	5e-05
1298.93	9.33333e-05	1298.93	0	1298.93	5e-05
1297.5	9.66667e-05	1297.5	0	1297.5	5e-05
1296.07	0.0001	1296.07	0	1296.07	4e-05
1294.64	0.0001	1294.64	0	1294.64	4e-05
1293.21	0.000103333	1293.21	0	1293.21	3e-05
1291.78	0.000103333	1291.78	0	1291.78	3e-05
1290.35	0.000103333	1290.35	0	1290.35	3e-05
1288.92	0.000103333	1288.92	0	1288.92	2e-05
1287.49	0.000106667	1287.49	0	1287.49	2e-05
1286.05	0.000106667	1286.05	0	1286.05	2e-05
1284.62	0.000106667	1284.62	0	1284.62	2e-05
1283.19	0.00011	1283.19	0	1283.19	2e-05
1281.76	0.00011	1281.76	0	1281.76	2e-05
1280.33	0.00011	1280.33	0	1280.33	2e-05
1278.9	0.00011	1278.9	0	1278.9	2e-05
1277.47	0.00011	1277.47	0	1277.47	2e-05
1276.04	0.00011	1276.04	0	1276.04	2e-05
1274.61	0.00011	1274.61	0	1274.61	3e-05
1273.18	0.000113333	1273.18	0	1273.18	3e-05
1271.75	0.000113333	1271.75	0	1271.75	3e-05
1270.32	0.000113333	1270.32	0	1270.32	3e-05
1268.89	0.00011	1268.89	0	1268.89	3e-05
1267.46	0.000103333	1267.46	0	1267.46	3e-05
1266.03	9.33333e-05	1266.03	0	1266.03	3e-05
1264.6	8e-05	1264.6	0	1264.6	3e-05
1263.17	7.33333e-05	1263.17	0	1263.17	3e-05
1261.74	6.66667e-05	1261.74	0	1261.74	3e-05
1260.31	6.66667e-05	1260.31	0	1260.31	4e-05
1258.87	7.33333e-05	1258.87	0	1258.87	4e-05
1257.44	8e-05	1257.44	0	1257.44	4e-05
1256.01	8.66667e-05	1256.01	0	1256.01	3e-05
1254.58	9.33333e-05	1254.58	0	1254.58	3e-05
1253.15	9.66667e-05	1253.15	0	1253.15	3e-05
1251.72	0.0001	1251.72	0	1251.72	4e-05
1250.29	0.000103333	1250.29	0	1250.29	4e-05
1248.86	0.000103333	1248.86	0	1248.86	4e-05
1247.43	0.0001	1247.43	0	1247.43	4e-05
1246	0.0001	1246	0	1246	4e-05
1244.57	9.66667e-05	1244.57	0	1244.57	4e-05
1243.14	9.66667e-05	1243.14	0	1243.14	5e-05
1241.71	9.33333e-05	1241.71	0	1241.71	5e-05
1240.28	9.33333e-05	1240.28	0	1240.28	5e-05
1238.85	9.33333e-05	1238.85	0	1238.85	5e-05
1237.42	9.33333e-05	1237.42	0	1237.42	5e-05
1235.99	9e-05	1235.99	0	1235.99	5e-05
1234.56	9e-05	1234.56	0	1234.56	5e-05
1233.12	9e-05	1233.12	0	1233.12	5e-05
1231.69	8.66667e-05	1231.69	0	1231.69	6e-05
1230.26	8.66667e-05	1230.26	0	1230.26	6e-05
1228.83	8.66667e-05	1228.83	0	1228.83	6e-05
1227.4	8.66667e-05	1227.4	0	1227.4	7e-05
1225.97	9e-05	1225.97	0	1225.97	7e-05
1224.54	9e-05	1224.54	0	1224.54	8e-05
1223.11	9e-05	1223.11	0	1223.11	8e-05
1221.68	9e-05	1221.68	0	1221.68	9e-05
1220.25	8.66667e-05	1220.25	0	1220.25	9e-05
1218.82	8.66667e-05	1218.82	0	1218.82	0.0001
1217.39	8.33333e-05	1217.39	0	1217.39	0.00011
1215.96	7.66667e-05	1215.96	0	1215.96	0.00013
1214.53	7.33333e-05	1214.53	0	1214.53	0.00015
1213.1	6.66667e-05	1213.1	0	1213.1	0.00019
1211.67	6.33333e-05	1211.67	0	1211.67	0.00023
1210.24	6e-05	1210.24	0	1210.24	0.00027
1208.81	6e-05	1208.81	0	1208.81	0.0003
1207.38	5.66667e-05	1207.38	0	1207.38	0.00031
1205.94	5.66667e-05	1205.94	0	1205.94	0.00031
1204.51	5.33333e-05	1204.51	0	1204.51	0.00031
1203.08	5.33333e-05	1203.08	0	1203.08	0.0003
1201.65	5e-05	1201.65	0	1201.65	0.00029
1200.22	5e-05	1200.22	0	1200.22	0.00028
1198.79	5e-05	1198.79	0	1198.79	0.00027
1197.36	5.33333e-05	1197.36	0	1197.36	0.00026
1195.93	5.66667e-05	1195.93	0	1195.93	0.00024
1194.5	6e-05	1194.5	0	1194.5	0.00022
1193.07	6.66667e-05	1193.07	0	1193.07	0.00021
1191.64	7.33333e-05	1191.64	0	1191.64	0.00019
1190.21	7.66667e-05	1190.21	0	1190.21	0.00017
1188.78	8e-05	1188.78	0	1188.78	0.00015
1187.35	8e-05	1187.35	0	1187.35	0.00014
1185.92	8e-05	1185.92	0	1185.92	0.00013
1184.49	8e-05	1184.49	0	1184.49	0.00012
1183.06	8e-05	1183.06	0	1183.06	0.00012
1181.63	7.66667e-05	1181.63	0	1181.63	0.00012
1180.19	7.66667e-05	1180.19	0	1180.19	0.00012
1178.76	7.66667e-05	1178.76	0	1178.76	0.00013
1177.33	7.66667e-05	1177.33	0	1177.33	0.00012
1175.9	7.66667e-05	1175.9	0	1175.9	0.00012
1174.47	8e-05	1174.47	0	1174.47	0.0001
1173.04	8.33333e-05	1173.04	0	1173.04	9e-05
1171.61	8.66667e-05	1171.61	0	1171.61	8e-05
1170.18	8.66667e-05	1170.18	0	1170.18	7e-05
1168.75	9e-05	1168.75	0	1168.75	7e-05
1167.32	9e-05	1167.32	0	1167.32	6e-05
1165.89	9e-05	1165.89	0	1165.89	5e-05
1164.46	8.66667e-05	1164.46	0	1164.46	5e-05
1163.03	8.66667e-05	1163.03	0	1163.03	5e-05
1161.6	8.66667e-05	1161.6	0	1161.6	4e-05
1160.17	8.66667e-05	1160.17	0	1160.17	4e-05
1158.74	8.66667e-05	1158.74	0	1158.74	4e-05
1157.31	8.66667e-05	1157.31	0	1157.31	4e-05
1155.88	8.33333e-05	1155.88	0	1155.88	4e-05
1154.45	8.33333e-05	1154.45	0	1154.45	5e-05
1153.01	8e-05	1153.01	0	1153.01	6e-05
1151.58	8e-05	1151.58	0	1151.58	7e-05
1150.15	8e-05	1150.15	0	1150.15	9e-05
1148.72	8e-05	1148.72	0	1148.72	0.0001
1147.29	7.66667e-05	1147.29	0	1147.29	0.00012
1145.86	7.66667e-05	1145.86	0	1145.86	0.00012
1144.43	7.33333e-05	1144.43	0	1144.43	0.00013
1143	7e-05	1143	0	1143	0.00014
1141.57	7e-05	1141.57	0	1141.57	0.00015
1140.14	6.66667e-05	1140.14	0	1140.14	0.00015
1138.71	6.66667e-05	1138.71	0	1138.71	0.00014
1137.28	6.66667e-05	1137.28	0	1137.28	0.00013
1135.85	6.66667e-05	1135.85	0	1135.85	0.00013
1134.42	6.33333e-05	1134.42	0	1134.42	0.00014
1132.99	6e-05	1132.99	0	1132.99	0.00015
1131.56	6e-05	1131.56	0	1131.56	0.00017
1130.13	5.66667e-05	1130.13	1e-05	1130.13	0.0002
1128.7	5.33333e-05	1128.7	1e-05	1128.7	0.00023
1127.26	5e-05	1127.26	1e-05	1127.26	0.00026
1125.83	4.66667e-05	1125.83	1e-05	1125.83	0.00029
1124.4	4.33333e-05	1124.4	1e-05	1124.4	0.00029
1122.97	4.33333e-05	1122.97	1e-05	1122.97	0.00028
1121.54	4e-05	1121.54	1e-05	1121.54	0.00026
1120.11	3.66667e-05	1120.11	1e-05	1120.11	0.00022
1118.68	3.66667e-05	1118.68	1e-05	1118.68	0.00017
1117.25	3.66667e-05	1117.25	1e-05	1117.25	0.00014
1115.82	3.33333e-05	1115.82	1e-05	1115.82	0.0001
1114.39	3.33333e-05	1114.39	0	1114.39	8e-05
1112.96	3e-05	1112.96	0	1112.96	7e-05
1111.53	3e-05	1111.53	0	1111.53	5e-05
1110.1	2.66667e-05	1110.1	0	1110.1	5e-05
1108.67	2.66667e-05	1108.67	0	1108.67	5e-05
1107.24	2.66667e-05	1107.24	0	1107.24	5e-05
1105.81	3e-05	1105.81	0	1105.81	4e-05
1104.38	3e-05	1104.38	0	1104.38	4e-05
1102.95	2.66667e-05	1102.95	0	1102.95	4e-05
1101.52	2.66667e-05	1101.52	0	1101.52	4e-05
1100.08	2.33333e-05	1100.08	0	1100.08	4e-05
1098.65	2.33333e-05	1098.65	0	1098.65	4e-05
1097.22	2e-05	1097.22	0	1097.22	4e-05
1095.79	2e-05	1095.79	0	1095.79	4e-05
1094.36	2e-05	1094.36	0	1094.36	4e-05
1092.93	2e-05	1092.93	0	1092.93	4e-05
1091.5	2e-05	1091.5	0	1091.5	4e-05
1090.07	2e-05	1090.07	0	1090.07	4e-05
1088.64	1.66667e-05	1088.64	0	1088.64	4e-05
1087.21	1.66667e-05	1087.21	0	1087.21	4e-05
1085.78	1.33333e-05	1085.78	0	1085.78	5e-05
1084.35	1e-05	1084.35	0	1084.35	6e-05
1082.92	1e-05	1082.92	0	1082.92	8e-05
1081.49	6.66667e-06	1081.49	0	1081.49	0.0001
1080.06	6.66667e-06	1080.06	0	1080.06	0.00013
1078.63	6.66667e-06	1078.63	1e-05	1078.63	0.00015
1077.2	6.66667e-06	1077.2	1e-05	1077.2	0.00015
1075.77	1e-05	1075.77	1e-05	1075.77	0.00014
1074.33	1e-05	1074.33	1e-05	1074.33	0.00012
1072.9	1e-05	1072.9	1e-05	1072.9	0.00011
1071.47	6.66667e-06	1071.47	0	1071.47	9e-05
1070.04	6.66667e-06	1070.04	0	1070.04	8e-05
1068.61	3.33333e-06	1068.61	0	1068.61	8e-05
1067.18	3.33333e-06	1067.18	0	1067.18	8e-05
1065.75	3.33333e-06	1065.75	0	1065.75	7e-05
1064.32	3.33333e-06	1064.32	0	1064.32	7e-05
1062.89	0	1062.89	0	1062.89	7e-05
1061.46	0	1061.46	0	1061.46	8e-05
1060.03	0	1060.03	0	1060.03	8e-05
1058.6	0	1058.6	0	1058.6	9e-05
1057.17	0	1057.17	0	1057.17	9e-05
1055.74	0	1055.74	0	1055.74	0.0001
1054.31	0	1054.31	0	1054.31	0.00012
1052.88	0	1052.88	0	1052.88	0.00015
1051.45	0	1051.45	0	1051.45	0.00019
1050.02	0	1050.02	0	1050.02	0.00024
1048.59	0	1048.59	0	1048.59	0.00031
1047.15	0	1047.15	1e-05	1047.15	0.00039
1045.72	0	1045.72	1e-05	1045.72	0.00047
1044.29	0	1044.29	1e-05	1044.29	0.00055
1042.86	0	1042.86	2e-05	1042.86	0.00062
1041.43	0	1041.43	2e-05	1041.43	0.00068
1040	0	1040	2e-05	1040	0.00074
1038.57	0	1038.57	3e-05	1038.57	0.00079
1037.14	0	1037.14	3e-05	1037.14	0.00083
1035.71	0	1035.71	3e-05	1035.71	0.00085
1034.28	0	1034.28	4e-05	1034.28	0.00086
1032.85	3.33333e-06	1032.85	4e-05	1032.85	0.00085
1031.42	3.33333e-06	1031.42	4e-05	1031.42	0.00082
1029.99	3.33333e-06	1029.99	3e-05	1029.99	0.00079
1028.56	0	1028.56	4e-05	1028.56	0.00081
1027.13	0	1027.13	4e-05	1027.13	0.00093
1025.7	0	1025.7	5e-05	1025.7	0.00112
1024.27	0	1024.27	6e-05	1024.27	0.00134
1022.84	0	1022.84	7e-05	1022.84	0.0015
1021.41	0	1021.41	9e-05	1021.41	0.0016
1019.97	0	1019.97	0.0001	1019.97	0.00165
1018.54	0	1018.54	0.0001	1018.54	0.00171
1017.11	0	1017.11	0.0001	1017.11	0.00176
1015.68	0	1015.68	0.00011	1015.68	0.0018
1014.25	0	1014.25	0.00011	1014.25	0.00181
1012.82	0	1012.82	0.00012	1012.82	0.00181
1011.39	0	1011.39	0.00012	1011.39	0.0018
1009.96	0	1009.96	0.00012	1009.96	0.00176
1008.53	3.33333e-06	1008.53	0.00011	1008.53	0.00171
1007.1	3.33333e-06	1007.1	0.00011	1007.1	0.00164
1005.67	3.33333e-06	1005.67	0.0001	1005.67	0.00156
1004.24	3.33333e-06	1004.24	0.0001	1004.24	0.00148
1002.81	6.66667e-06	1002.81	0.0001	1002.81	0.00139
1001.38	6.66667e-06	1001.38	0.0001	1001.38	0.00131
999.947	6.66667e-06	999.947	9e-05	999.947	0.00123
998.516	1e-05	998.516	8e-05	998.516	0.00114
997.086	1e-05	997.086	8e-05	997.086	0.00104
995.655	1.33333e-05	995.655	8e-05	995.655	0.00095
994.225	1.33333e-05	994.225	7e-05	994.225	0.00088
992.794	1.33333e-05	992.794	7e-05	992.794	0.00084
991.364	1.33333e-05	991.364	6e-05	991.364	0.0008
989.933	1.33333e-05	989.933	6e-05	989.933	0.00075
988.503	1.66667e-05	988.503	6e-05	988.503	0.00069
987.072	1.66667e-05	987.072	6e-05	987.072	0.00065
985.642	1.66667e-05	985.642	5e-05	985.642	0.00062
984.211	1.33333e-05	984.211	5e-05	984.211	0.00059
982.78	1.66667e-05	982.78	5e-05	982.78	0.00055
981.35	1.66667e-05	981.35	5e-05	981.35	0.00051
979.919	2e-05	979.919	5e-05	979.919	0.00048
978.489	2e-05	978.489	5e-05	978.489	0.00045
977.058	2.33333e-05	977.058	5e-05	977.058	0.00044
975.628	2.33333e-05	975.628	5e-05	975.628	0.00043
974.197	2.33333e-05	974.197	5e-05	974.197	0.00042
972.767	2.66667e-05	972.767	5e-05	972.767	0.0004
971.336	2.66667e-05	971.336	5e-05	971.336	0.00038
969.906	2.66667e-05	969.906	4e-05	969.906	0.00037
968.475	3e-05	968.475	4e-05	968.475	0.00036
967.045	3e-05	967.045	4e-05	967.045	0.00035
965.614	3.33333e-05	965.614	4e-05	965.614	0.00034
964.183	3.33333e-05	964.183	4e-05	964.183	0.00033
962.753	3.33333e-05	962.753	5e-05	962.753	0.00032
961.322	3.66667e-05	961.322	5e-05	961.322	0.0003
959.892	3.66667e-05	959.892	5e-05	959.892	0.00028
958.461	4e-05	958.461	4e-05	958.461	0.00027
957.031	4.33333e-05	957.031	4e-05	957.031	0.00027
955.6	4e-05	955.6	3e-05	955.6	0.00026
954.17	4e-05	954.17	3e-05	954.17	0.00024
952.739	4e-05	952.739	3e-05	952.739	0.00022
951.309	4.66667e-05	951.309	3e-05	951.309	0.0002
949.878	5.66667e-05	949.878	4e-05	949.878	0.00018

## Sheet: Fig. 4b
	Au in KOH		Au/CoOOH in KOH			Au in KOH + benzyl alcohol		Au/CoOOH in KOH + benzyl alcohol
Potential	Delta Freq	Potential	Delta Freq		Potential	Delta Freq	Potential	Delta Freq
0.423	0	0.423	0		0.423	-1497	0.423	-1876
0.424	0.08398	0.424	0.2144		0.424	-1490	0.424	-1874
0.425	0.1074	0.425	-0.08838		0.425	-1486	0.425	-1881
0.426	0.1387	0.426	-0.1724		0.426	-1494	0.426	-1868
0.427	-0.04199	0.427	0.04834		0.427	-1484	0.427	-1867
0.428	0.1074	0.428	0.335		0.428	-1476	0.428	-1866
0.429	0.3779	0.429	0.2153		0.429	-1486	0.429	-1850
0.43	0.2949	0.43	0.1841		0.43	-1487	0.43	-1895
0.431	0.1455	0.431	-0.0542		0.431	-1488	0.431	-1883
0.432	0.3359	0.432	0.2695		0.432	-1493	0.432	-1898
0.433	0.3789	0.433	0.1323		0.433	-1477	0.433	-1891
0.434	0.3428	0.434	-0.144		0.434	-1489	0.434	-1858
0.435	0.2529	0.435	-0.2349		0.435	-1490	0.435	-1835
0.436	0.4033	0.436	0.1685		0.436	-1484	0.436	-1883
0.437	0.6201	0.437	0.09033		0.437	-1485	0.437	-1882
0.438	0.5723	0.438	-0.04053		0.438	-1495	0.438	-1900
0.439	0.3389	0.439	0.2866		0.439	-1482	0.439	-1901
0.44	0.5713	0.44	-0.06445		0.44	-1493	0.44	-1862
0.441	0.6982	0.441	-0.1763		0.441	-1477	0.441	-1865
0.442	0.3096	0.442	-0.3999		0.442	-1489	0.442	-1875
0.443	0.5469	0.443	0.1646		0.443	-1490	0.443	-1878
0.444	0.8428	0.444	0.2041		0.444	-1493	0.444	-1894
0.445	0.6758	0.445	0.1113		0.445	-1480	0.445	-1881
0.446	0.6807	0.446	0.3076		0.446	-1494	0.446	-1871
0.447	0.6504	0.447	0.03906		0.447	-1487	0.447	-1881
0.448	0.6875	0.448	-0.03418		0.448	-1497	0.448	-1849
0.449	0.7783	0.449	-0.1104		0.449	-1488	0.449	-1849
0.45	0.7783	0.45	-0.01709		0.45	-1494	0.45	-1869
0.451	0.7529	0.451	-0.251		0.451	-1486	0.451	-1887
0.452	0.9629	0.452	0.4819		0.452	-1498	0.452	-1923
0.453	1.007	0.453	0.07129		0.453	-1490	0.453	-1885
0.454	0.8984	0.454	0.2456		0.454	-1496	0.454	-1855
0.455	0.8203	0.455	-0.2129		0.455	-1489	0.455	-1854
0.456	0.917	0.456	0.09961		0.456	-1492	0.456	-1868
0.457	1.078	0.457	0.2456		0.457	-1489	0.457	-1872
0.458	1.05	0.458	0.1978		0.458	-1500	0.458	-1903
0.459	1.024	0.459	0.1631		0.459	-1490	0.459	-1894
0.46	1.085	0.46	0.1455		0.46	-1499	0.46	-1884
0.461	1.278	0.461	0.04541		0.461	-1491	0.461	-1890
0.462	1.057	0.462	-0.1104		0.462	-1494	0.462	-1869
0.463	0.8457	0.463	-0.3032		0.463	-1501	0.463	-1866
0.464	1.324	0.464	-0.01074		0.464	-1501	0.464	-1894
0.465	1.298	0.465	-0.293		0.465	-1485	0.465	-1891
0.466	1.26	0.466	-0.02832		0.466	-1501	0.466	-1893
0.467	1.23	0.467	0.2798		0.467	-1496	0.467	-1899
0.468	1.512	0.468	0.146		0.468	-1501	0.468	-1872
0.469	1.437	0.469	0.06641		0.469	-1499	0.469	-1881
0.47	1.206	0.47	-0.05811		0.47	-1494	0.47	-1888
0.471	1.201	0.471	-0.0166		0.471	-1492	0.471	-1884
0.472	1.488	0.472	-0.1172		0.472	-1507	0.472	-1881
0.473	1.502	0.473	0.3032		0.473	-1497	0.473	-1894
0.474	1.52	0.474	0.0459		0.474	-1499	0.474	-1890
0.475	1.513	0.475	-0.04102		0.475	-1502	0.475	-1888
0.476	1.586	0.476	-0.21		0.476	-1497	0.476	-1876
0.477	1.646	0.477	0.1992		0.477	-1507	0.477	-1877
0.478	1.376	0.478	0.03564		0.478	-1506	0.478	-1875
0.479	1.441	0.479	-0.1582		0.479	-1495	0.479	-1898
0.48	1.718	0.48	0.00684		0.48	-1505	0.48	-1894
0.481	1.737	0.481	-0.08203		0.481	-1504	0.481	-1886
0.482	1.635	0.482	-0.07959		0.482	-1501	0.482	-1880
0.483	1.905	0.483	0.1929		0.483	-1507	0.483	-1888
0.484	1.726	0.484	0.1221		0.484	-1496	0.484	-1885
0.485	1.479	0.485	-0.07861		0.485	-1501	0.485	-1895
0.486	1.771	0.486	-0.1553		0.486	-1507	0.486	-1889
0.487	1.91	0.487	0.04443		0.487	-1504	0.487	-1898
0.488	1.822	0.488	-0.1514		0.488	-1500	0.488	-1891
0.489	1.983	0.489	0.3311		0.489	-1511	0.489	-1885
0.49	1.846	0.49	0.2119		0.49	-1503	0.49	-1879
0.491	1.906	0.491	0.08398		0.491	-1515	0.491	-1904
0.492	1.99	0.492	0.07324		0.492	-1498	0.492	-1898
0.493	1.702	0.493	-0.1167		0.493	-1506	0.493	-1903
0.494	1.923	0.494	0.07568		0.494	-1507	0.494	-1892
0.495	2.211	0.495	0.1523		0.495	-1518	0.495	-1883
0.496	2.07	0.496	0.2388		0.496	-1503	0.496	-1889
0.497	1.974	0.497	0.4014		0.497	-1511	0.497	-1905
0.498	2.345	0.498	0.2085		0.498	-1502	0.498	-1898
0.499	1.97	0.499	0.4634		0.499	-1512	0.499	-1900
0.5	2.068	0.5	0.1743		0.5	-1504	0.5	-1890
0.501	1.991	0.501	0.2144		0.501	-1513	0.501	-1888
0.502	2.271	0.502	-0.2783		0.502	-1509	0.502	-1901
0.503	2.28	0.503	0.2925		0.503	-1517	0.503	-1902
0.504	2.333	0.504	-0.00195		0.504	-1507	0.504	-1896
0.505	2.022	0.505	0.3623		0.505	-1514	0.505	-1902
0.506	2.313	0.506	0.1084		0.506	-1507	0.506	-1903
0.507	2.322	0.507	0.4009		0.507	-1519	0.507	-1899
0.508	2.274	0.508	0.03955		0.508	-1510	0.508	-1899
0.509	1.997	0.509	0.1035		0.509	-1518	0.509	-1904
0.51	2.691	0.51	0.2354		0.51	-1503	0.51	-1902
0.511	2.288	0.511	0.5874		0.511	-1519	0.511	-1903
0.512	2.394	0.512	0.2368		0.512	-1517	0.512	-1902
0.513	2.382	0.513	0.1909		0.513	-1512	0.513	-1907
0.514	2.508	0.514	0.229		0.514	-1504	0.514	-1912
0.515	2.485	0.515	0.5737		0.515	-1521	0.515	-1908
0.516	2.418	0.516	0.03711		0.516	-1514	0.516	-1901
0.517	2.376	0.517	-0.02734		0.517	-1522	0.517	-1897
0.518	2.724	0.518	0.4556		0.518	-1516	0.518	-1902
0.519	2.679	0.519	0.3057		0.519	-1515	0.519	-1914
0.52	2.449	0.52	0.5254		0.52	-1518	0.52	-1915
0.521	2.636	0.521	0.4297		0.521	-1522	0.521	-1906
0.522	2.63	0.522	0.1431		0.522	-1513	0.522	-1901
0.523	2.601	0.523	0.4629		0.523	-1524	0.523	-1901
0.524	2.498	0.524	0.2676		0.524	-1515	0.524	-1904
0.525	2.779	0.525	0.1597		0.525	-1518	0.525	-1920
0.526	2.805	0.526	0.3765		0.526	-1521	0.526	-1924
0.527	2.739	0.527	0.5396		0.527	-1516	0.527	-1900
0.528	2.655	0.528	0.4536		0.528	-1513	0.528	-1900
0.529	2.809	0.529	0.709		0.529	-1523	0.529	-1911
0.53	2.731	0.53	0.2856		0.53	-1513	0.53	-1918
0.531	2.815	0.531	0.2944		0.531	-1520	0.531	-1923
0.532	2.781	0.532	0.2598		0.532	-1525	0.532	-1913
0.533	2.87	0.533	0.6704		0.533	-1520	0.533	-1900
0.534	3.009	0.534	0.1748		0.534	-1529	0.534	-1916
0.535	2.974	0.535	0.6938		0.535	-1528	0.535	-1904
0.536	2.649	0.536	0.5991		0.536	-1521	0.536	-1922
0.537	2.911	0.537	0.4678		0.537	-1522	0.537	-1929
0.538	3.063	0.538	0.5747		0.538	-1524	0.538	-1919
0.539	2.843	0.539	0.606		0.539	-1518	0.539	-1902
0.54	2.938	0.54	0.4678		0.54	-1531	0.54	-1912
0.541	3.231	0.541	0.8813		0.541	-1520	0.541	-1909
0.542	2.934	0.542	0.6484		0.542	-1523	0.542	-1922
0.543	3.087	0.543	0.7959		0.543	-1525	0.543	-1923
0.544	2.866	0.544	0.772		0.544	-1527	0.544	-1926
0.545	2.973	0.545	0.6099		0.545	-1524	0.545	-1919
0.546	3.213	0.546	0.4131		0.546	-1533	0.546	-1906
0.547	3.148	0.547	0.4014		0.547	-1520	0.547	-1908
0.548	3.022	0.548	0.8633		0.548	-1528	0.548	-1927
0.549	3.376	0.549	0.9443		0.549	-1528	0.549	-1923
0.55	3.264	0.55	0.7729		0.55	-1533	0.55	-1930
0.551	3.028	0.551	1.041		0.551	-1524	0.551	-1910
0.552	3.082	0.552	0.4141		0.552	-1533	0.552	-1913
0.553	3.268	0.553	0.6118		0.553	-1520	0.553	-1920
0.554	3.228	0.554	0.6367		0.554	-1532	0.554	-1929
0.555	3.358	0.555	0.792		0.555	-1524	0.555	-1918
0.556	3.258	0.556	0.4995		0.556	-1534	0.556	-1929
0.557	3.425	0.557	1.012		0.557	-1526	0.557	-1918
0.558	3.407	0.558	0.6831		0.558	-1534	0.558	-1922
0.559	3.186	0.559	0.9541		0.559	-1525	0.559	-1918
0.56	3.16	0.56	0.769		0.56	-1537	0.56	-1920
0.561	3.551	0.561	0.5308		0.561	-1526	0.561	-1920
0.562	3.504	0.562	0.5605		0.562	-1532	0.562	-1943
0.563	3.36	0.563	0.936		0.563	-1526	0.563	-1924
0.564	3.581	0.564	0.7793		0.564	-1537	0.564	-1922
0.565	3.667	0.565	0.8062		0.565	-1529	0.565	-1917
0.566	3.403	0.566	1.024		0.566	-1537	0.566	-1916
0.567	3.282	0.567	0.9106		0.567	-1526	0.567	-1935
0.568	3.526	0.568	0.6963		0.568	-1533	0.568	-1944
0.569	3.642	0.569	0.7856		0.569	-1536	0.569	-1929
0.57	3.655	0.57	0.7993		0.57	-1538	0.57	-1926
0.571	3.583	0.571	0.8579		0.571	-1523	0.571	-1920
0.572	3.648	0.572	1.106		0.572	-1541	0.572	-1919
0.573	3.727	0.573	1.266		0.573	-1534	0.573	-1931
0.574	3.655	0.574	0.6841		0.574	-1542	0.574	-1943
0.575	3.373	0.575	1.04		0.575	-1532	0.575	-1938
0.576	3.73	0.576	1.045		0.576	-1527	0.576	-1927
0.577	3.733	0.577	0.9937		0.577	-1531	0.577	-1920
0.578	3.817	0.578	0.814		0.578	-1545	0.578	-1933
0.579	3.782	0.579	1.11		0.579	-1533	0.579	-1938
0.58	3.878	0.58	1.139		0.58	-1536	0.58	-1943
0.581	3.782	0.581	1.028		0.581	-1535	0.581	-1936
0.582	3.781	0.582	1.028		0.582	-1535	0.582	-1926
0.583	3.674	0.583	0.9727		0.583	-1546	0.583	-1926
0.584	3.847	0.584	1.156		0.584	-1545	0.584	-1932
0.585	4.004	0.585	1.06		0.585	-1535	0.585	-1939
0.586	3.914	0.586	0.9795		0.586	-1540	0.586	-1941
0.587	3.83	0.587	1.059		0.587	-1537	0.587	-1938
0.588	4.101	0.588	1.625		0.588	-1535	0.588	-1931
0.589	3.976	0.589	1.434		0.589	-1544	0.589	-1930
0.59	3.753	0.59	1.012		0.59	-1535	0.59	-1925
0.591	3.938	0.591	1.066		0.591	-1533	0.591	-1940
0.592	4.118	0.592	0.9316		0.592	-1542	0.592	-1943
0.593	4.078	0.593	1.186		0.593	-1543	0.593	-1940
0.594	4.12	0.594	1.101		0.594	-1541	0.594	-1944
0.595	4.089	0.595	1.69		0.595	-1545	0.595	-1929
0.596	4.144	0.596	1.027		0.596	-1536	0.596	-1927
0.597	4.173	0.597	1.024		0.597	-1548	0.597	-1946
0.598	4.06	0.598	1.107		0.598	-1545	0.598	-1940
0.599	3.891	0.599	1.173		0.599	-1540	0.599	-1951
0.6	4.471	0.6	1.256		0.6	-1537	0.6	-1940
0.601	4.271	0.601	1.218		0.601	-1548	0.601	-1919
0.602	4.102	0.602	1.17		0.602	-1540	0.602	-1928
0.603	4.322	0.603	1.473		0.603	-1550	0.603	-1950
0.604	4.45	0.604	1.181		0.604	-1538	0.604	-1941
0.605	4.086	0.605	1.483		0.605	-1547	0.605	-1955
0.606	4.438	0.606	1.05		0.606	-1545	0.606	-1938
0.607	4.056	0.607	1.431		0.607	-1549	0.607	-1929
0.608	4.496	0.608	1.433		0.608	-1538	0.608	-1936
0.609	4.756	0.609	1.856		0.609	-1549	0.609	-1945
0.61	4.093	0.61	1.269		0.61	-1542	0.61	-1952
0.611	4.431	0.611	1.435		0.611	-1550	0.611	-1961
0.612	4.618	0.612	1.57		0.612	-1543	0.612	-1936
0.613	4.422	0.613	1.368		0.613	-1548	0.613	-1935
0.614	4.234	0.614	1.091		0.614	-1542	0.614	-1944
0.615	4.785	0.615	1.321		0.615	-1552	0.615	-1941
0.616	4.579	0.616	1.553		0.616	-1542	0.616	-1954
0.617	4.716	0.617	1.925		0.617	-1553	0.617	-1958
0.618	4.387	0.618	1.617		0.618	-1550	0.618	-1938
0.619	4.57	0.619	1.288		0.619	-1551	0.619	-1948
0.62	4.813	0.62	1.421		0.62	-1544	0.62	-1947
0.621	4.555	0.621	1.419		0.621	-1557	0.621	-1949
0.622	4.476	0.622	1.487		0.622	-1545	0.622	-1957
0.623	4.979	0.623	1.543		0.623	-1551	0.623	-1945
0.624	4.879	0.624	1.812		0.624	-1548	0.624	-1938
0.625	4.579	0.625	1.792		0.625	-1548	0.625	-1950
0.626	4.687	0.626	1.448		0.626	-1545	0.626	-1946
0.627	4.823	0.627	1.619		0.627	-1554	0.627	-1969
0.628	4.759	0.628	1.171		0.628	-1546	0.628	-1955
0.629	4.758	0.629	1.376		0.629	-1554	0.629	-1937
0.63	4.901	0.63	1.632		0.63	-1553	0.63	-1933
0.631	4.813	0.631	1.802		0.631	-1552	0.631	-1943
0.632	4.992	0.632	1.475		0.632	-1555	0.632	-1961
0.633	5.013	0.633	1.388		0.633	-1560	0.633	-1973
0.634	4.562	0.634	1.701		0.634	-1552	0.634	-1947
0.635	4.955	0.635	1.572		0.635	-1553	0.635	-1935
0.636	5.084	0.636	1.768		0.636	-1552	0.636	-1941
0.637	4.923	0.637	1.455		0.637	-1551	0.637	-1957
0.638	4.963	0.638	1.757		0.638	-1559	0.638	-1972
0.639	5.209	0.639	1.892		0.639	-1549	0.639	-1968
0.64	5.066	0.64	1.775		0.64	-1550	0.64	-1941
0.641	5.096	0.641	1.958		0.641	-1559	0.641	-1942
0.642	4.874	0.642	1.638		0.642	-1557	0.642	-1944
0.643	5.059	0.643	1.736		0.643	-1553	0.643	-1953
0.644	5.239	0.644	1.406		0.644	-1557	0.644	-1963
0.645	5.247	0.645	1.836		0.645	-1554	0.645	-1959
0.646	5.114	0.646	1.813		0.646	-1563	0.646	-1953
0.647	5.348	0.647	1.938		0.647	-1556	0.647	-1955
0.648	5.26	0.648	1.986		0.648	-1555	0.648	-1940
0.649	5.091	0.649	2.017		0.649	-1559	0.649	-1953
0.65	5.15	0.65	1.831		0.65	-1564	0.65	-1957
0.651	5.288	0.651	1.858		0.651	-1551	0.651	-1954
0.652	5.182	0.652	2.044		0.652	-1558	0.652	-1965
0.653	5.57	0.653	1.99		0.653	-1556	0.653	-1953
0.654	5.327	0.654	1.659		0.654	-1561	0.654	-1941
0.655	5.271	0.655	1.736		0.655	-1555	0.655	-1951
0.656	5.534	0.656	1.964		0.656	-1558	0.656	-1960
0.657	5.393	0.657	1.837		0.657	-1555	0.657	-1957
0.658	5.014	0.658	2.096		0.658	-1568	0.658	-1959
0.659	5.593	0.659	1.849		0.659	-1558	0.659	-1945
0.66	5.716	0.66	1.834		0.66	-1560	0.66	-1950
0.661	5.273	0.661	2.075		0.661	-1562	0.661	-1958
0.662	5.667	0.662	2.124		0.662	-1568	0.662	-1962
0.663	5.626	0.663	2.266		0.663	-1557	0.663	-1967
0.664	5.44	0.664	1.966		0.664	-1563	0.664	-1949
0.665	5.584	0.665	1.6		0.665	-1555	0.665	-1949
0.666	5.466	0.666	1.837		0.666	-1564	0.666	-1968
0.667	5.524	0.667	2.064		0.667	-1566	0.667	-1955
0.668	5.865	0.668	2.225		0.668	-1563	0.668	-1958
0.669	5.693	0.669	2.093		0.669	-1558	0.669	-1965
0.67	5.405	0.67	1.979		0.67	-1569	0.67	-1954
0.671	5.829	0.671	2.117		0.671	-1561	0.671	-1954
0.672	5.729	0.672	1.921		0.672	-1570	0.672	-1967
0.673	5.555	0.673	1.955		0.673	-1565	0.673	-1951
0.674	5.836	0.674	1.824		0.674	-1557	0.674	-1979
0.675	5.766	0.675	2.244		0.675	-1565	0.675	-1966
0.676	5.885	0.676	2.511		0.676	-1572	0.676	-1950
0.677	5.987	0.677	2.198		0.677	-1562	0.677	-1952
0.678	5.7	0.678	2.08		0.678	-1568	0.678	-1959
0.679	5.646	0.679	2.3		0.679	-1564	0.679	-1973
0.68	6.01	0.68	1.991		0.68	-1562	0.68	-1981
0.681	5.94	0.681	1.927		0.681	-1563	0.681	-1958
0.682	5.85	0.682	2.137		0.682	-1569	0.682	-1951
0.683	5.939	0.683	2.159		0.683	-1564	0.683	-1953
0.684	6.091	0.684	2.097		0.684	-1572	0.684	-1962
0.685	6.072	0.685	2.541		0.685	-1569	0.685	-1973
0.686	5.869	0.686	2.253		0.686	-1566	0.686	-1970
0.687	5.813	0.687	2.349		0.687	-1569	0.687	-1952
0.688	6.071	0.688	2.26		0.688	-1575	0.688	-1961
0.689	6.253	0.689	2.056		0.689	-1571	0.689	-1970
0.69	6.02	0.69	2.407		0.69	-1571	0.69	-1966
0.691	6.108	0.691	2.463		0.691	-1565	0.691	-1959
0.692	6.324	0.692	2.549		0.692	-1567	0.692	-1961
0.693	6.157	0.693	2.38		0.693	-1574	0.693	-1974
0.694	5.972	0.694	2.456		0.694	-1566	0.694	-1980
0.695	6.03	0.695	2.184		0.695	-1568	0.695	-1949
0.696	6.312	0.696	2.169		0.696	-1574	0.696	-1956
0.697	6.199	0.697	2.342		0.697	-1571	0.697	-1962
0.698	6.308	0.698	2.408		0.698	-1568	0.698	-1977
0.699	6.373	0.699	2.566		0.699	-1572	0.699	-1986
0.7	6.393	0.7	2.467		0.7	-1569	0.7	-1966
0.701	6.309	0.701	2.511		0.701	-1579	0.701	-1958
0.702	6.079	0.702	2.225		0.702	-1572	0.702	-1972
0.703	6.331	0.703	2.539		0.703	-1569	0.703	-1964
0.704	6.344	0.704	2.236		0.704	-1571	0.704	-1972
0.705	6.674	0.705	2.728		0.705	-1578	0.705	-1973
0.706	6.202	0.706	2.53		0.706	-1571	0.706	-1962
0.707	6.571	0.707	2.542		0.707	-1578	0.707	-1970
0.708	6.399	0.708	2.711		0.708	-1568	0.708	-1973
0.709	6.566	0.709	2.702		0.709	-1576	0.709	-1964
0.71	6.13	0.71	2.333		0.71	-1574	0.71	-1965
0.711	6.522	0.711	2.535		0.711	-1577	0.711	-1964
0.712	6.519	0.712	2.312		0.712	-1571	0.712	-1977
0.713	6.632	0.713	2.724		0.713	-1581	0.713	-1973
0.714	6.555	0.714	3.033		0.714	-1573	0.714	-1953
0.715	6.458	0.715	2.486		0.715	-1575	0.715	-1963
0.716	6.746	0.716	2.973		0.716	-1574	0.716	-1981
0.717	6.567	0.717	2.744		0.717	-1579	0.717	-1971
0.718	6.46	0.718	2.416		0.718	-1573	0.718	-1963
0.719	6.321	0.719	2.604		0.719	-1582	0.719	-1955
0.72	6.979	0.72	2.685		0.72	-1575	0.72	-1959
0.721	6.804	0.721	2.563		0.721	-1579	0.721	-1984
0.722	6.52	0.722	2.557		0.722	-1574	0.722	-1975
0.723	6.668	0.723	2.877		0.723	-1581	0.723	-1960
0.724	6.759	0.724	3.157		0.724	-1574	0.724	-1959
0.725	6.64	0.725	2.376		0.725	-1586	0.725	-1961
0.726	6.651	0.726	2.694		0.726	-1575	0.726	-1972
0.727	6.662	0.727	2.767		0.727	-1579	0.727	-1975
0.728	6.908	0.728	2.823		0.728	-1578	0.728	-1974
0.729	6.713	0.729	2.585		0.729	-1584	0.729	-1973
0.73	6.958	0.73	3.049		0.73	-1575	0.73	-1959
0.731	6.408	0.731	2.613		0.731	-1583	0.731	-1962
0.732	6.997	0.732	3.029		0.732	-1576	0.732	-1977
0.733	6.833	0.733	2.617		0.733	-1580	0.733	-1975
0.734	6.635	0.734	2.736		0.734	-1583	0.734	-1977
0.735	6.83	0.735	2.888		0.735	-1584	0.735	-1979
0.736	7.078	0.736	2.774		0.736	-1574	0.736	-1965
0.737	6.793	0.737	2.871		0.737	-1581	0.737	-1968
0.738	6.784	0.738	3.071		0.738	-1583	0.738	-1971
0.739	6.748	0.739	2.703		0.739	-1589	0.739	-1981
0.74	6.837	0.74	2.708		0.74	-1581	0.74	-1989
0.741	7.024	0.741	2.895		0.741	-1573	0.741	-1982
0.742	6.814	0.742	3.057		0.742	-1582	0.742	-1959
0.743	6.826	0.743	2.707		0.743	-1590	0.743	-1963
0.744	7.114	0.744	2.706		0.744	-1582	0.744	-1972
0.745	7.085	0.745	3.019		0.745	-1578	0.745	-1988
0.746	6.714	0.746	2.72		0.746	-1582	0.746	-1997
0.747	6.855	0.747	2.643		0.747	-1585	0.747	-1986
0.748	7.096	0.748	3.18		0.748	-1591	0.748	-1955
0.749	6.995	0.749	3.162		0.749	-1579	0.749	-1964
0.75	6.972	0.75	2.893		0.75	-1585	0.75	-1970
0.751	7.03	0.751	3.364		0.751	-1587	0.751	-1988
0.752	7.085	0.752	3.296		0.752	-1584	0.752	-1991
0.753	7.085	0.753	2.903		0.753	-1577	0.753	-1971
0.754	6.869	0.754	3.016		0.754	-1586	0.754	-1960
0.755	6.766	0.755	3.041		0.755	-1586	0.755	-1961
0.756	7.196	0.756	3.085		0.756	-1578	0.756	-1962
0.757	7.157	0.757	3.254		0.757	-1584	0.757	-1982
0.758	6.966	0.758	3.069		0.758	-1590	0.758	-1994
0.759	7.169	0.759	3.675		0.759	-1591	0.759	-1978
0.76	7.199	0.76	3.063		0.76	-1588	0.76	-1970
0.761	6.989	0.761	3.251		0.761	-1579	0.761	-1963
0.762	6.972	0.762	3.062		0.762	-1587	0.762	-1977
0.763	7.001	0.763	3.044		0.763	-1591	0.763	-1985
0.764	6.988	0.764	3.15		0.764	-1586	0.764	-1972
0.765	7.516	0.765	2.786		0.765	-1585	0.765	-1967
0.766	6.95	0.766	3.229		0.766	-1591	0.766	-1964
0.767	7.15	0.767	3.179		0.767	-1584	0.767	-1981
0.768	7.344	0.768	3.385		0.768	-1590	0.768	-1997
0.769	7.027	0.769	3.076		0.769	-1584	0.769	-1992
0.77	6.881	0.77	3.023		0.77	-1592	0.77	-1984
0.771	7.234	0.771	3.058		0.771	-1596	0.771	-1961
0.772	7.134	0.772	3.082		0.772	-1593	0.772	-1945
0.773	7.325	0.773	3.313		0.773	-1580	0.773	-1960
0.774	7.188	0.774	3.456		0.774	-1585	0.774	-1988
0.775	7.086	0.775	3.414		0.775	-1589	0.775	-1998
0.776	7.266	0.776	3.125		0.776	-1596	0.776	-1994
0.777	7.314	0.777	3.182		0.777	-1584	0.777	-1971
0.778	6.889	0.778	3.234		0.778	-1584	0.778	-1962
0.779	7.072	0.779	3.134		0.779	-1589	0.779	-1962
0.78	7.42	0.78	3.213		0.78	-1597	0.78	-1975
0.781	7.261	0.781	3.672		0.781	-1590	0.781	-2000
0.782	7.086	0.782	3.421		0.782	-1587	0.782	-2004
0.783	7.224	0.783	3.434		0.783	-1584	0.783	-1979
0.784	7.267	0.784	3.176		0.784	-1596	0.784	-1965
0.785	7.206	0.785	3.144		0.785	-1592	0.785	-1959
0.786	7.05	0.786	3.52		0.786	-1596	0.786	-1979
0.787	7.234	0.787	3.466		0.787	-1590	0.787	-2008
0.788	7.319	0.788	3.077		0.788	-1592	0.788	-1991
0.789	7.416	0.789	3.31		0.789	-1593	0.789	-1970
0.79	7.039	0.79	3.289		0.79	-1598	0.79	-1971
0.791	7.121	0.791	3.265		0.791	-1592	0.791	-1980
0.792	7.361	0.792	3.076		0.792	-1590	0.792	-1992
0.793	7.248	0.793	3.437		0.793	-1589	0.793	-1979
0.794	7.11	0.794	3.152		0.794	-1591	0.794	-1963
0.795	7.344	0.795	3.516		0.795	-1599	0.795	-1991
0.796	7.248	0.796	3.535		0.796	-1595	0.796	-1990
0.797	7.212	0.797	3.621		0.797	-1589	0.797	-1995
0.798	7.199	0.798	3.37		0.798	-1595	0.798	-1992
0.799	7.241	0.799	3.252		0.799	-1600	0.799	-1960
0.8	7.099	0.8	3.224		0.8	-1593	0.8	-1949
0.801	7.428	0.801	3.527		0.801	-1597	0.801	-2014
0.802	7.159	0.802	3.287		0.802	-1591	0.802	-1988
0.803	7.182	0.803	3.603		0.803	-1595	0.803	-1975
0.804	7.42	0.804	3.649		0.804	-1599	0.804	-1973
0.805	7.374	0.805	3.408		0.805	-1594	0.805	-1954
0.806	6.884	0.806	3.334		0.806	-1591	0.806	-2009
0.807	7.264	0.807	3.328		0.807	-1595	0.807	-2008
0.808	7.29	0.808	3.524		0.808	-1594	0.808	-1971
0.809	7.199	0.809	3.273		0.809	-1599	0.809	-1966
0.81	7.296	0.81	3.496		0.81	-1599	0.81	-1982
0.811	7.272	0.811	3.563		0.811	-1596	0.811	-1985
0.812	7.272	0.812	3.473		0.812	-1599	0.812	-1977
0.813	7.361	0.813	3.68		0.813	-1599	0.813	-1965
0.814	6.889	0.814	3.58		0.814	-1593	0.814	-1960
0.815	7.132	0.815	3.442		0.815	-1598	0.815	-1987
0.816	7.462	0.816	3.311		0.816	-1594	0.816	-2002
0.817	7.189	0.817	3.892		0.817	-1599	0.817	-1990
0.818	7.115	0.818	3.481		0.818	-1597	0.818	-1970
0.819	7.42	0.819	3.493		0.819	-1598	0.819	-1950
0.82	7.201	0.82	3.762		0.82	-1594	0.82	-1975
0.821	7.141	0.821	3.505		0.821	-1599	0.821	-1996
0.822	7.115	0.822	3.563		0.822	-1602	0.822	-1989
0.823	6.966	0.823	3.648		0.823	-1600	0.823	-1981
0.824	7.3	0.824	3.549		0.824	-1594	0.824	-1968
0.825	7.361	0.825	3.428		0.825	-1601	0.825	-1964
0.826	7.039	0.826	3.717		0.826	-1599	0.826	-1993
0.827	7.043	0.827	3.625		0.827	-1604	0.827	-1982
0.828	7.396	0.828	3.725		0.828	-1598	0.828	-1976
0.829	7.117	0.829	3.584		0.829	-1593	0.829	-1974
0.83	6.858	0.83	3.463		0.83	-1598	0.83	-1987
0.831	7.078	0.831	3.4		0.831	-1603	0.831	-1994
0.832	7.145	0.832	3.462		0.832	-1599	0.832	-1957
0.833	7.14	0.833	3.669		0.833	-1603	0.833	-1957
0.834	7.085	0.834	3.914		0.834	-1599	0.834	-1982
0.835	6.81	0.835	3.632		0.835	-1598	0.835	-1991
0.836	7.228	0.836	3.57		0.836	-1605	0.836	-2000
0.837	6.989	0.837	3.59		0.837	-1602	0.837	-1985
0.838	6.485	0.838	3.832		0.838	-1595	0.838	-1969
0.839	7.394	0.839	3.636		0.839	-1601	0.839	-1960
0.84	6.949	0.84	3.545		0.84	-1604	0.84	-1970
0.841	6.749	0.841	3.865		0.841	-1600	0.841	-1973
0.842	7.018	0.842	3.836		0.842	-1602	0.842	-1993
0.843	7.198	0.843	3.715		0.843	-1599	0.843	-1995
0.844	6.727	0.844	3.694		0.844	-1601	0.844	-1984
0.845	6.748	0.845	3.48		0.845	-1603	0.845	-1970
0.846	6.981	0.846	3.71		0.846	-1601	0.846	-1968
0.847	6.827	0.847	3.667		0.847	-1600	0.847	-1972
0.848	6.694	0.848	3.587		0.848	-1605	0.848	-2000
0.849	7.065	0.849	3.993		0.849	-1606	0.849	-1996
0.85	6.768	0.85	3.592		0.85	-1604	0.85	-1991
0.851	6.454	0.851	3.993		0.851	-1602	0.851	-1986
0.852	6.788	0.852	3.771		0.852	-1601	0.852	-1970
0.853	7.154	0.853	3.681		0.853	-1602	0.853	-1962
0.854	6.522	0.854	3.663		0.854	-1606	0.854	-1973
0.855	6.555	0.855	3.832		0.855	-1604	0.855	-1994
0.856	7.124	0.856	3.826		0.856	-1603	0.856	-2002
0.857	6.9	0.857	3.619		0.857	-1603	0.857	-2012
0.858	6.293	0.858	3.842		0.858	-1606	0.858	-1973
0.859	6.63	0.859	3.632		0.859	-1606	0.859	-1951
0.86	6.807	0.86	3.728		0.86	-1605	0.86	-1958
0.861	6.58	0.861	3.601		0.861	-1601	0.861	-1976
0.862	6.549	0.862	3.828		0.862	-1608	0.862	-2002
0.863	6.758	0.863	4.004		0.863	-1602	0.863	-2011
0.864	6.7	0.864	3.52		0.864	-1603	0.864	-1986
0.865	6.58	0.865	3.876		0.865	-1605	0.865	-1961
0.866	6.219	0.866	3.567		0.866	-1606	0.866	-1951
0.867	6.648	0.867	3.88		0.867	-1604	0.867	-1980
0.868	6.513	0.868	3.794		0.868	-1604	0.868	-1996
0.869	6.548	0.869	3.505		0.869	-1607	0.869	-1998
0.87	6.548	0.87	3.772		0.87	-1610	0.87	-1997
0.871	6.578	0.871	3.749		0.871	-1602	0.871	-1974
0.872	6.466	0.872	3.539		0.872	-1604	0.872	-1964
0.873	6.458	0.873	3.507		0.873	-1598	0.873	-1966
0.874	6.256	0.874	3.752		0.874	-1592	0.874	-1978
0.875	6.247	0.875	3.546		0.875	-1598	0.875	-1998
0.876	6.445	0.876	3.886		0.876	-1613	0.876	-1992
0.877	6.5	0.877	3.422		0.877	-1625	0.877	-1990
0.878	6.141	0.878	3.79		0.878	-1620	0.878	-1988
0.879	6.444	0.879	3.915		0.879	-1599	0.879	-1961
0.88	6.374	0.88	3.967		0.88	-1594	0.88	-1963
0.881	6.146	0.881	3.457		0.881	-1595	0.881	-1971
0.882	6.056	0.882	3.59		0.882	-1610	0.882	-1986
0.883	6.204	0.883	3.425		0.883	-1625	0.883	-2009
0.884	6.199	0.884	3.565		0.884	-1611	0.884	-2011
0.885	6.302	0.885	3.88		0.885	-1603	0.885	-1960
0.886	6.163	0.886	3.587		0.886	-1606	0.886	-1966
0.887	6.056	0.887	3.897		0.887	-1603	0.887	-1979
0.888	6.264	0.888	3.781		0.888	-1600	0.888	-1977
0.889	6.032	0.889	3.508		0.889	-1610	0.889	-1998
0.89	5.7	0.89	3.655		0.89	-1611	0.89	-1980
0.891	6.137	0.891	3.252		0.891	-1611	0.891	-1985
0.892	6.169	0.892	3.647		0.892	-1607	0.892	-1987
0.893	5.988	0.893	3.866		0.893	-1600	0.893	-1965
0.894	5.845	0.894	3.553		0.894	-1599	0.894	-1957
0.895	6.047	0.895	3.628		0.895	-1607	0.895	-1981
0.896	5.958	0.896	3.728		0.896	-1603	0.896	-1989
0.897	5.826	0.897	3.419		0.897	-1606	0.897	-2005
0.898	5.677	0.898	3.731		0.898	-1632	0.898	-2001
0.899	5.807	0.899	3.543		0.899	-1659	0.899	-1973
0.9	6.04	0.9	3.552		0.9	-1659	0.9	-1971
0.901	5.778	0.901	3.648		0.901	-1627	0.901	-1994
0.902	5.646	0.902	3.442		0.902	-1594	0.902	-2013
0.903	5.872	0.903	3.638		0.903	-1596	0.903	-2041
0.904	5.838	0.904	3.594		0.904	-1587	0.904	-1966
0.905	5.418	0.905	3.536		0.905	-1563	0.905	-1914
0.906	5.714	0.906	3.7		0.906	-1578	0.906	-2048
0.907	5.657	0.907	3.346		0.907	-1624	0.907	-2052
0.908	5.489	0.908	3.844		0.908	-1647	0.908	-1981
0.909	5.859	0.909	3.395		0.909	-1636	0.909	-1983
0.91	5.651	0.91	3.456		0.91	-1618	0.91	-1967
0.911	5.327	0.911	3.594		0.911	-1603	0.911	-1975
0.912	5.589	0.912	3.332		0.912	-1595	0.912	-2037
0.913	5.405	0.913	3.758		0.913	-1606	0.913	-1996
0.914	5.176	0.914	3.484		0.914	-1614	0.914	-1952
0.915	5.587	0.915	3.432		0.915	-1622	0.915	-1992
0.916	5.608	0.916	3.751		0.916	-1620	0.916	-1948
0.917	5.225	0.917	3.746		0.917	-1610	0.917	-1966
0.918	5.098	0.918	3.584		0.918	-1605	0.918	-2001
0.919	5.377	0.919	3.315		0.919	-1613	0.919	-1992
0.92	5.415	0.92	3.121		0.92	-1616	0.92	-1977
0.921	5.098	0.921	3.468		0.921	-1610	0.921	-1981
0.922	5.18	0.922	3.669		0.922	-1603	0.922	-1965
0.923	5.419	0.923	3.536		0.923	-1613	0.923	-1985
0.924	5.26	0.924	3.601		0.924	-1623	0.924	-1973
0.925	5.15	0.925	3.246		0.925	-1613	0.925	-1977
0.926	4.791	0.926	3.568		0.926	-1602	0.926	-2017
0.927	5.25	0.927	3.37		0.927	-1617	0.927	-1959
0.928	5.276	0.928	3.548		0.928	-1621	0.928	-1908
0.929	4.839	0.929	3.493		0.929	-1613	0.929	-1922
0.93	5.034	0.93	3.607		0.93	-1605	0.93	-1994
0.931	5.317	0.931	3.491		0.931	-1623	0.931	-2053
0.932	4.924	0.932	3.308		0.932	-1623	0.932	-2008
0.933	4.891	0.933	3.727		0.933	-1619	0.933	-1920
0.934	4.807	0.934	3.246		0.934	-1607	0.934	-1905
0.935	4.878	0.935	3.186		0.935	-1608	0.935	-1940
0.936	5.034	0.936	3.375		0.936	-1622	0.936	-2002
0.937	4.861	0.937	3.831		0.937	-1614	0.937	-2021
0.938	4.801	0.938	3.298		0.938	-1611	0.938	-2005
0.939	5.022	0.939	3.71		0.939	-1616	0.939	-1976
0.94	4.939	0.94	3.501		0.94	-1620	0.94	-1958
0.941	4.525	0.941	3.073		0.941	-1617	0.941	-1952
0.942	4.589	0.942	3.268		0.942	-1618	0.942	-1964
0.943	4.913	0.943	3.434		0.943	-1613	0.943	-1998
0.944	4.662	0.944	3.076		0.944	-1618	0.944	-2025
0.945	4.608	0.945	3.375		0.945	-1619	0.945	-2008
0.946	4.758	0.946	3.548		0.946	-1616	0.946	-1991
0.947	4.741	0.947	3.276		0.947	-1618	0.947	-1958
0.948	4.453	0.948	3.338		0.948	-1619	0.948	-1934
0.949	4.313	0.949	3.224		0.949	-1614	0.949	-1992
0.95	4.413	0.95	3.238		0.95	-1616	0.95	-2041
0.951	4.492	0.951	3.124		0.951	-1620	0.951	-2016
0.952	4.47	0.952	3.292		0.952	-1620	0.952	-1971
0.953	4.409	0.953	3.275		0.953	-1614	0.953	-1942
0.954	4.308	0.954	3.417		0.954	-1616	0.954	-1985
0.955	4.516	0.955	3.069		0.955	-1621	0.955	-2010
0.956	4.367	0.956	3.082		0.956	-1630	0.956	-1996
0.957	3.78	0.957	3.065		0.957	-1609	0.957	-1957
0.958	4.243	0.958	3.207		0.958	-1611	0.958	-1969
0.959	4.366	0.959	3.248		0.959	-1621	0.959	-1996
0.96	4.091	0.96	3.375		0.96	-1628	0.96	-2000
0.961	4.179	0.961	3.465		0.961	-1621	0.961	-1980
0.962	4.204	0.962	3.249		0.962	-1615	0.962	-1962
0.963	3.959	0.963	3.245		0.963	-1614	0.963	-1964
0.964	4.118	0.964	2.986		0.964	-1625	0.964	-1993
0.965	3.802	0.965	3.061		0.965	-1619	0.965	-1992
0.966	3.781	0.966	3.016		0.966	-1621	0.966	-1988
0.967	4.165	0.967	3.382		0.967	-1619	0.967	-1984
0.968	3.999	0.968	3.266		0.968	-1621	0.968	-1980
0.969	3.723	0.969	3.275		0.969	-1620	0.969	-1954
0.97	3.913	0.97	3.23		0.97	-1620	0.97	-1976
0.971	3.817	0.971	3.034		0.971	-1621	0.971	-1984
0.972	3.649	0.972	2.786		0.972	-1624	0.972	-1978
0.973	3.75	0.973	3.133		0.973	-1617	0.973	-1971
0.974	3.632	0.974	2.92		0.974	-1620	0.974	-1990
0.975	3.667	0.975	3.136		0.975	-1622	0.975	-1961
0.976	3.991	0.976	2.969		0.976	-1627	0.976	-1945
0.977	3.423	0.977	3.082		0.977	-1618	0.977	-1963
0.978	3.413	0.978	2.562		0.978	-1619	0.978	-1967
0.979	3.726	0.979	2.991		0.979	-1618	0.979	-1991
0.98	3.464	0.98	2.831		0.98	-1625	0.98	-1996
0.981	3.282	0.981	2.489		0.981	-1622	0.981	-1963
0.982	3.587	0.982	3.073		0.982	-1620	0.982	-1962
0.983	3.535	0.983	3.244		0.983	-1622	0.983	-1954
0.984	3.384	0.984	3.048		0.984	-1623	0.984	-1971
0.985	3.203	0.985	2.393		0.985	-1620	0.985	-1995
0.986	3.287	0.986	2.725		0.986	-1624	0.986	-1992
0.987	3.274	0.987	2.664		0.987	-1627	0.987	-1970
0.988	3.304	0.988	2.771		0.988	-1624	0.988	-1965
0.989	2.986	0.989	2.929		0.989	-1623	0.989	-1962
0.99	3.226	0.99	2.75		0.99	-1626	0.99	-1975
0.991	3.335	0.991	2.964		0.991	-1621	0.991	-1976
0.992	3.066	0.992	3.089		0.992	-1617	0.992	-1966
0.993	2.83	0.993	2.734		0.993	-1622	0.993	-1968
0.994	3.099	0.994	2.874		0.994	-1620	0.994	-1976
0.995	2.998	0.995	2.641		0.995	-1626	0.995	-1962
0.996	2.95	0.996	2.577		0.996	-1626	0.996	-1969
0.997	2.896	0.997	2.54		0.997	-1619	0.997	-1963
0.998	2.938	0.998	2.936		0.998	-1624	0.998	-1962
0.999	2.914	0.999	2.823		0.999	-1631	0.999	-1975
1	2.889	1	2.637		1	-1622	1	-1964
1.001	2.487	1.001	2.688		1.001	-1616	1.001	-1965
1.002	2.646	1.002	2.692		1.002	-1620	1.002	-1971
1.003	2.857	1.003	2.43		1.003	-1629	1.003	-1964
1.004	2.589	1.004	2.694		1.004	-1623	1.004	-1965
1.005	2.517	1.005	2.292		1.005	-1618	1.005	-1959
1.006	2.73	1.006	2.428		1.006	-1621	1.006	-1960
1.007	2.637	1.007	2.838		1.007	-1629	1.007	-1963
1.008	2.359	1.008	2.399		1.008	-1627	1.008	-1966
1.009	2.316	1.009	2.284		1.009	-1625	1.009	-1973
1.01	2.406	1.01	2.445		1.01	-1623	1.01	-1977
1.011	2.406	1.011	2.56		1.011	-1627	1.011	-1943
1.012	2.316	1.012	2.274		1.012	-1627	1.012	-1960
1.013	2.322	1.013	2.576		1.013	-1631	1.013	-1975
1.014	2.311	1.014	2.467		1.014	-1607	1.014	-1965
1.015	2.388	1.015	2.615		1.015	-1636	1.015	-1968
1.016	1.933	1.016	2.257		1.016	-1635	1.016	-1945
1.017	1.881	1.017	2.255		1.017	-1632	1.017	-1959
1.018	2.217	1.018	2.228		1.018	-1617	1.018	-1979
1.019	2.159	1.019	2.249		1.019	-1667	1.019	-1971
1.02	1.774	1.02	2.473		1.02	-1615	1.02	-1952
1.021	2.151	1.021	2.498		1.021	-1606	1.021	-1952
1.022	2.033	1.022	2.346		1.022	-1606	1.022	-1949
1.023	1.762	1.023	2.284		1.023	-1649	1.023	-1974
1.024	1.616	1.024	2.18		1.024	-1611	1.024	-1973
1.025	1.748	1.025	2.196		1.025	-1635	1.025	-1952
1.026	1.7	1.026	2.086		1.026	-1614	1.026	-1944
1.027	1.965	1.027	2.117		1.027	-1619	1.027	-1955
1.028	1.552	1.028	2.11		1.028	-1630	1.028	-1954
1.029	1.567	1.029	2.631		1.029	-1630	1.029	-1980
1.03	1.683	1.03	1.716		1.03	-1615	1.03	-1963
1.031	1.538	1.031	2.196		1.031	-1632	1.031	-1942
1.032	1.189	1.032	2.221		1.032	-1631	1.032	-1958
1.033	1.47	1.033	1.801		1.033	-1625	1.033	-1955
1.034	1.431	1.034	2.185		1.034	-1623	1.034	-1956
1.035	1.369	1.035	1.928		1.035	-1621	1.035	-1967
1.036	1.374	1.036	2.316		1.036	-1622	1.036	-1947
1.037	1.34	1.037	2.174		1.037	-1637	1.037	-1960
1.038	1.195	1.038	2.076		1.038	-1622	1.038	-1944
1.039	1.236	1.039	1.821		1.039	-1615	1.039	-1942
1.04	0.8945	1.04	1.662		1.04	-1627	1.04	-1955
1.041	1.036	1.041	1.661		1.041	-1629	1.041	-1966
1.042	1.241	1.042	2.15		1.042	-1629	1.042	-1954
1.043	1.068	1.043	1.973		1.043	-1619	1.043	-1951
1.044	0.8271	1.044	2.324		1.044	-1620	1.044	-1933
1.045	0.9883	1.045	2.104		1.045	-1622	1.045	-1939
1.046	0.9893	1.046	1.538		1.046	-1638	1.046	-1960
1.047	0.6826	1.047	1.436		1.047	-1621	1.047	-1963
1.048	0.6035	1.048	1.942		1.048	-1609	1.048	-1940
1.049	0.7227	1.049	2.172		1.049	-1655	1.049	-1941
1.05	0.9463	1.05	1.793		1.05	-1627	1.05	-1937
1.051	0.5039	1.051	1.685		1.051	-1602	1.051	-1951
1.052	0.4336	1.052	1.743		1.052	-1603	1.052	-1957
1.053	0.5889	1.053	1.572		1.053	-1629	1.053	-1943
1.054	0.5664	1.054	1.488		1.054	-1639	1.054	-1941
1.055	0.2432	1.055	1.891		1.055	-1645	1.055	-1942
1.056	0.3008	1.056	1.496		1.056	-1631	1.056	-1934
1.057	0.3193	1.057	1.591		1.057	-1613	1.057	-1938
1.058	0.3975	1.058	1.757		1.058	-1630	1.058	-1944
1.059	0.1768	1.059	1.324		1.059	-1630	1.059	-1954
1.06	0.1494	1.06	1.519		1.06	-1628	1.06	-1941
1.061	0.08984	1.061	0.9502		1.061	-1620	1.061	-1929
1.062	0.08984	1.062	1.042		1.062	-1621	1.062	-1930
1.063	-0.05371	1.063	1.193		1.063	-1623	1.063	-1933
1.064	-0.09082	1.064	1.304		1.064	-1627	1.064	-1948
1.065	-0.1094	1.065	1.225		1.065	-1622	1.065	-1952
1.066	0.06445	1.066	1.418		1.066	-1626	1.066	-1934
1.067	-0.2217	1.067	1.012		1.067	-1624	1.067	-1926
1.068	-0.4453	1.068	0.9624		1.068	-1630	1.068	-1930
1.069	-0.2617	1.069	1.376		1.069	-1627	1.069	-1937
1.07	-0.2607	1.07	1.281		1.07	-1629	1.07	-1944
1.071	-0.7158	1.071	0.6563		1.071	-1628	1.071	-1941
1.072	-0.4189	1.072	1.244		1.072	-1630	1.072	-1929
1.073	-0.4287	1.073	0.9941		1.073	-1626	1.073	-1927
1.074	-0.6514	1.074	0.9419		1.074	-1623	1.074	-1930
1.075	-0.4961	1.075	0.7896		1.075	-1623	1.075	-1934
1.076	-0.8555	1.076	0.5825		1.076	-1628	1.076	-1935
1.077	-0.9951	1.077	0.792		1.077	-1630	1.077	-1932
1.078	-0.5771	1.078	0.8994		1.078	-1633	1.078	-1928
1.079	-0.8496	1.079	0.7754		1.079	-1621	1.079	-1925
1.08	-1.067	1.08	0.603		1.08	-1618	1.08	-1919
1.081	-0.8047	1.081	1.085		1.081	-1625	1.081	-1931
1.082	-0.9229	1.082	0.749		1.082	-1623	1.082	-1933
1.083	-1.253	1.083	0.6304		1.083	-1626	1.083	-1924
1.084	-1.268	1.084	0.1196		1.084	-1623	1.084	-1925
1.085	-1.243	1.085	0.5112		1.085	-1623	1.085	-1917
1.086	-1.285	1.086	0.6191		1.086	-1630	1.086	-1921
1.087	-1.256	1.087	0.5059		1.087	-1630	1.087	-1924
1.088	-1.544	1.088	0.4814		1.088	-1615	1.088	-1921
1.089	-1.263	1.089	0.4644		1.089	-1622	1.089	-1922
1.09	-1.304	1.09	0.3262		1.09	-1628	1.09	-1927
1.091	-1.747	1.091	-0.06738		1.091	-1633	1.091	-1909
1.092	-1.895	1.092	-0.1245		1.092	-1627	1.092	-1915
1.093	-1.554	1.093	0.3481		1.093	-1620	1.093	-1917
1.094	-1.665	1.094	0.5259		1.094	-1611	1.094	-1919
1.095	-1.834	1.095	0.2813		1.095	-1630	1.095	-1924
1.096	-1.943	1.096	0.06348		1.096	-1627	1.096	-1903
1.097	-1.717	1.097	-0.1475		1.097	-1623	1.097	-1904
1.098	-1.967	1.098	-0.1274		1.098	-1617	1.098	-1910
1.099	-2.13	1.099	0.08936		1.099	-1624	1.099	-1908
1.1	-2.328	1.1	-0.6992		1.1	-1624	1.1	-1917
1.101	-2.146	1.101	-0.647		1.101	-1631	1.101	-1920
1.102	-2.173	1.102	0.1118		1.102	-1623	1.102	-1899
1.103	-2.244	1.103	-0.1128		1.103	-1623	1.103	-1903
1.104	-2.408	1.104	-0.4346		1.104	-1619	1.104	-1910
1.105	-2.253	1.105	-0.7354		1.105	-1630	1.105	-1901
1.106	-2.491	1.106	-0.792		1.106	-1624	1.106	-1909
1.107	-2.746	1.107	-0.375		1.107	-1623	1.107	-1902
1.108	-2.771	1.108	-0.6147		1.108	-1617	1.108	-1902
1.109	-2.549	1.109	-0.5327		1.109	-1623	1.109	-1902
1.11	-2.662	1.11	-0.5361		1.11	-1622	1.11	-1902
1.111	-2.843	1.111	-1.074		1.111	-1628	1.111	-1893
1.112	-2.897	1.112	-0.7417		1.112	-1620	1.112	-1902
1.113	-2.831	1.113	-0.7197		1.113	-1623	1.113	-1897
1.114	-2.981	1.114	-0.9126		1.114	-1621	1.114	-1904
1.115	-3.301	1.115	-1.154		1.115	-1626	1.115	-1896
1.116	-3.266	1.116	-1.031		1.116	-1616	1.116	-1891
1.117	-3.044	1.117	-1.251		1.117	-1622	1.117	-1893
1.118	-3.138	1.118	-1.052		1.118	-1619	1.118	-1897
1.119	-3.427	1.119	-0.9829		1.119	-1628	1.119	-1892
1.12	-3.338	1.12	-1.107		1.12	-1621	1.12	-1896
1.121	-3.386	1.121	-1.332		1.121	-1617	1.121	-1887
1.122	-3.543	1.122	-1.122		1.122	-1620	1.122	-1886
1.123	-3.897	1.123	-1.083		1.123	-1628	1.123	-1890
1.124	-3.701	1.124	-1.735		1.124	-1618	1.124	-1886
1.125	-3.473	1.125	-1.475		1.125	-1618	1.125	-1885
1.126	-3.784	1.126	-1.474		1.126	-1619	1.126	-1890
1.127	-3.93	1.127	-1.519		1.127	-1623	1.127	-1885
1.128	-3.809	1.128	-1.543		1.128	-1628	1.128	-1882
1.129	-3.972	1.129	-1.895		1.129	-1618	1.129	-1879
1.13	-4.141	1.13	-1.658		1.13	-1617	1.13	-1884
1.131	-4.195	1.131	-1.633		1.131	-1626	1.131	-1879
1.132	-4.148	1.132	-1.692		1.132	-1621	1.132	-1874
1.133	-4.046	1.133	-1.533		1.133	-1616	1.133	-1876
1.134	-4.218	1.134	-1.66		1.134	-1618	1.134	-1880
1.135	-4.521	1.135	-1.806		1.135	-1616	1.135	-1881
1.136	-4.299	1.136	-1.965		1.136	-1618	1.136	-1872
1.137	-4.388	1.137	-1.969		1.137	-1619	1.137	-1857
1.138	-4.575	1.138	-2.359		1.138	-1614	1.138	-1864
1.139	-4.54	1.139	-1.881		1.139	-1615	1.139	-1884
1.14	-4.546	1.14	-1.679		1.14	-1623	1.14	-1874
1.141	-4.762	1.141	-1.74		1.141	-1615	1.141	-1872
1.142	-4.889	1.142	-2.307		1.142	-1610	1.142	-1866
1.143	-4.817	1.143	-2.139		1.143	-1616	1.143	-1859
1.144	-4.8	1.144	-2.487		1.144	-1619	1.144	-1865
1.145	-5.058	1.145	-2.333		1.145	-1613	1.145	-1875
1.146	-5.053	1.146	-2.295		1.146	-1620	1.146	-1856
1.147	-4.903	1.147	-2.312		1.147	-1613	1.147	-1862
1.148	-5.01	1.148	-1.784		1.148	-1616	1.148	-1860
1.149	-5.137	1.149	-2.12		1.149	-1612	1.149	-1863
1.15	-5.336	1.15	-2.57		1.15	-1614	1.15	-1864
1.151	-5.265	1.151	-2.368		1.151	-1612	1.151	-1855
1.152	-5.199	1.152	-2.623		1.152	-1619	1.152	-1857
1.153	-5.36	1.153	-2.168		1.153	-1613	1.153	-1856
1.154	-5.445	1.154	-2.615		1.154	-1615	1.154	-1846
1.155	-5.219	1.155	-2.43		1.155	-1611	1.155	-1845
1.156	-5.336	1.156	-2.712		1.156	-1610	1.156	-1855
1.157	-5.607	1.157	-2.875		1.157	-1609	1.157	-1854
1.158	-5.717	1.158	-2.817		1.158	-1617	1.158	-1855
1.159	-5.525	1.159	-2.462		1.159	-1608	1.159	-1843
1.16	-5.578	1.16	-2.858		1.16	-1612	1.16	-1831
1.161	-5.591	1.161	-3.097		1.161	-1606	1.161	-1838
1.162	-5.687	1.162	-3.036		1.162	-1607	1.162	-1850
1.163	-5.543	1.163	-2.47		1.163	-1608	1.163	-1860
1.164	-5.662	1.164	-2.906		1.164	-1614	1.164	-1849
1.165	-5.951	1.165	-2.935		1.165	-1603	1.165	-1835
1.166	-5.96	1.166	-3.477		1.166	-1607	1.166	-1825
1.167	-5.773	1.167	-3.103		1.167	-1605	1.167	-1833
1.168	-5.851	1.168	-3.343		1.168	-1605	1.168	-1834
1.169	-5.965	1.169	-3.209		1.169	-1600	1.169	-1854
1.17	-5.726	1.17	-2.967		1.17	-1609	1.17	-1851
1.171	-5.897	1.171	-3.253		1.171	-1604	1.171	-1837
1.172	-6.103	1.172	-3.205		1.172	-1608	1.172	-1824
1.173	-6.062	1.173	-3.502		1.173	-1597	1.173	-1823
1.174	-6.23	1.174	-2.985		1.174	-1595	1.174	-1835
1.175	-6.081	1.175	-3.912		1.175	-1602	1.175	-1847
1.176	-5.828	1.176	-3.587		1.176	-1609	1.176	-1832
1.177	-6.192	1.177	-3.213		1.177	-1596	1.177	-1818
1.178	-6.189	1.178	-2.881		1.178	-1597	1.178	-1815
1.179	-5.974	1.179	-3.846		1.179	-1595	1.179	-1819
1.18	-6.241	1.18	-3.359		1.18	-1599	1.18	-1834
1.181	-6.513	1.181	-3.938		1.181	-1603	1.181	-1833
1.182	-6.27	1.182	-3.398		1.182	-1598	1.182	-1815
1.183	-6.267	1.183	-3.586		1.183	-1591	1.183	-1809
1.184	-6.213	1.184	-3.407		1.184	-1599	1.184	-1811
1.185	-6.279	1.185	-3.647		1.185	-1596	1.185	-1829
1.186	-6.411	1.186	-3.887		1.186	-1592	1.186	-1821
1.187	-6.231	1.187	-3.984		1.187	-1597	1.187	-1816
1.188	-6.376	1.188	-4.216		1.188	-1585	1.188	-1802
1.189	-6.67	1.189	-4.224		1.189	-1587	1.189	-1806
1.19	-6.479	1.19	-4.079		1.19	-1599	1.19	-1815
1.191	-6.347	1.191	-4.137		1.191	-1596	1.191	-1812
1.192	-6.49	1.192	-4.22		1.192	-1584	1.192	-1802
1.193	-6.557	1.193	-4.421		1.193	-1586	1.193	-1797
1.194	-6.485	1.194	-4.577		1.194	-1579	1.194	-1806
1.195	-6.49	1.195	-4.633		1.195	-1594	1.195	-1812
1.196	-6.706	1.196	-4.45		1.196	-1588	1.196	-1806
1.197	-6.733	1.197	-4.429		1.197	-1577	1.197	-1796
1.198	-6.637	1.198	-4.5		1.198	-1578	1.198	-1793
1.199	-6.551	1.199	-4.332		1.199	-1591	1.199	-1801
1.2	-6.551	1.2	-4.877		1.2	-1589	1.2	-1804
1.201	-6.772	1.201	-4.626		1.201	-1586	1.201	-1795
1.202	-6.775	1.202	-4.885		1.202	-1570	1.202	-1782
1.203	-6.631	1.203	-5.055		1.203	-1583	1.203	-1801
1.204	-6.792	1.204	-4.989		1.204	-1584	1.204	-1795
1.205	-7.026	1.205	-4.779		1.205	-1581	1.205	-1803
1.206	-6.717	1.206	-4.899		1.206	-1564	1.206	-1797
1.207	-6.565	1.207	-4.844		1.207	-1572	1.207	-1774
1.208	-6.979	1.208	-5.165		1.208	-1577	1.208	-1780
1.209	-6.933	1.209	-5.297		1.209	-1577	1.209	-1791
1.21	-6.914	1.21	-5.329		1.21	-1563	1.21	-1789
1.211	-6.907	1.211	-5.409		1.211	-1567	1.211	-1794
1.212	-7.052	1.212	-5.709		1.212	-1565	1.212	-1795
1.213	-7.029	1.213	-5.507		1.213	-1579	1.213	-1774
1.214	-7.046	1.214	-5.357		1.214	-1567	1.214	-1768
1.215	-6.806	1.215	-5.53		1.215	-1565	1.215	-1771
1.216	-7.171	1.216	-5.689		1.216	-1558	1.216	-1780
1.217	-7.317	1.217	-5.897		1.217	-1565	1.217	-1783
1.218	-7.02	1.218	-6.087		1.218	-1562	1.218	-1782
1.219	-7.113	1.219	-6.074		1.219	-1565	1.219	-1774
1.22	-7.401	1.22	-5.556		1.22	-1555	1.22	-1758
1.221	-7.114	1.221	-5.696		1.221	-1556	1.221	-1757
1.222	-7.149	1.222	-5.838		1.222	-1555	1.222	-1773
1.223	-7.323	1.223	-5.936		1.223	-1558	1.223	-1777
1.224	-7.246	1.224	-6.506		1.224	-1548	1.224	-1774
1.225	-7.456	1.225	-6.317		1.225	-1551	1.225	-1770
1.226	-7.416	1.226	-6.504		1.226	-1546	1.226	-1748
1.227	-7.307	1.227	-6.39		1.227	-1552	1.227	-1757
1.228	-7.456	1.228	-6.604		1.228	-1550	1.228	-1764
1.229	-7.458	1.229	-6.439		1.229	-1538	1.229	-1764
1.23	-7.565	1.23	-6.276		1.23	-1535	1.23	-1769
1.231	-7.356	1.231	-6.887		1.231	-1547	1.231	-1760
1.232	-7.655	1.232	-6.944		1.232	-1539	1.232	-1748
1.233	-7.687	1.233	-7.048		1.233	-1538	1.233	-1752
1.234	-7.188	1.234	-6.858		1.234	-1534	1.234	-1749
1.235	-7.727	1.235	-6.761		1.235	-1529	1.235	-1748
1.236	-7.922	1.236	-7.023		1.236	-1537	1.236	-1759
1.237	-7.562	1.237	-7.276		1.237	-1534	1.237	-1754
1.238	-7.098	1.238	-6.828		1.238	-1525	1.238	-1743
1.239	-7.773	1.239	-7.259		1.239	-1526	1.239	-1741
1.24	-8.096	1.24	-7.626		1.24	-1523	1.24	-1747
1.241	-7.912	1.241	-7.689		1.241	-1516	1.241	-1749
1.242	-7.658	1.242	-7.835		1.242	-1523	1.242	-1744
1.243	-7.933	1.243	-7.808		1.243	-1516	1.243	-1737
1.244	-7.845	1.244	-7.573		1.244	-1512	1.244	-1740
1.245	-7.729	1.245	-7.835		1.245	-1511	1.245	-1734
1.246	-7.832	1.246	-7.822		1.246	-1506	1.246	-1744
1.247	-8.271	1.247	-8.123		1.247	-1506	1.247	-1742
1.248	-8.298	1.248	-8.138		1.248	-1513	1.248	-1731
1.249	-7.973	1.249	-8.168		1.249	-1501	1.249	-1728
1.25	-7.81	1.25	-8.213		1.25	-1505	1.25	-1730
1.251	-8.258	1.251	-8.211		1.251	-1503	1.251	-1728
1.252	-8.189	1.252	-8.58		1.252	-1494	1.252	-1743
1.253	-8.087	1.253	-8.457		1.253	-1489	1.253	-1733
1.254	-8.057	1.254	-8.139		1.254	-1495	1.254	-1720
1.255	-8.428	1.255	-8.86		1.255	-1485	1.255	-1723
1.256	-8.357	1.256	-8.638		1.256	-1492	1.256	-1721
1.257	-8.37	1.257	-8.803		1.257	-1480	1.257	-1724
1.258	-8.268	1.258	-8.53		1.258	-1479	1.258	-1728
1.259	-8.303	1.259	-8.768		1.259	-1477	1.259	-1722
1.26	-8.429	1.26	-8.496		1.26	-1479	1.26	-1720
1.261	-8.142	1.261	-9.387		1.261	-1469	1.261	-1722
1.262	-8.578	1.262	-9.196		1.262	-1474	1.262	-1713
1.263	-8.756	1.263	-9.064		1.263	-1464	1.263	-1715
1.264	-8.3	1.264	-9.161		1.264	-1469	1.264	-1717
1.265	-8.531	1.265	-8.998		1.265	-1462	1.265	-1718
1.266	-8.628	1.266	-9.413		1.266	-1457	1.266	-1719
1.267	-8.275	1.267	-9.57		1.267	-1454	1.267	-1710
1.268	-8.676	1.268	-9.246		1.268	-1463	1.268	-1712
1.269	-8.617	1.269	-9.417		1.269	-1446	1.269	-1709
1.27	-8.456	1.27	-9.57		1.27	-1447	1.27	-1709
1.271	-8.82	1.271	-9.574		1.271	-1439	1.271	-1711
1.272	-8.907	1.272	-9.778		1.272	-1440	1.272	-1705
1.273	-8.589	1.273	-9.952		1.273	-1438	1.273	-1702
1.274	-8.683	1.274	-9.873		1.274	-1439	1.274	-1710
1.275	-8.533	1.275	-9.585		1.275	-1425	1.275	-1702
1.276	-8.772	1.276	-9.754		1.276	-1429	1.276	-1702
1.277	-8.829	1.277	-9.934		1.277	-1421	1.277	-1700
1.278	-8.56	1.278	-9.872		1.278	-1424	1.278	-1692
1.279	-8.827	1.279	-10.46		1.279	-1423	1.279	-1701
1.28	-9.154	1.28	-10.35		1.28	-1414	1.28	-1700
1.281	-8.53	1.281	-10.03		1.281	-1401	1.281	-1690
1.282	-8.61	1.282	-10.32		1.282	-1415	1.282	-1695
1.283	-8.9	1.283	-10.1		1.283	-1405	1.283	-1693
1.284	-8.907	1.284	-10.32		1.284	-1400	1.284	-1687
1.285	-8.752	1.285	-10.52		1.285	-1399	1.285	-1706
1.286	-8.876	1.286	-10.23		1.286	-1397	1.286	-1684
1.287	-8.865	1.287	-10.61		1.287	-1392	1.287	-1679
1.288	-8.955	1.288	-10.79		1.288	-1388	1.288	-1691
1.289	-8.849	1.289	-10.39		1.289	-1379	1.289	-1691
1.29	-8.794	1.29	-10.47		1.29	-1387	1.29	-1691
1.291	-8.889	1.291	-10.52		1.291	-1375	1.291	-1697
1.292	-9.1	1.292	-10.61		1.292	-1373	1.292	-1676
1.293	-8.981	1.293	-10.86		1.293	-1369	1.293	-1681
1.294	-8.962	1.294	-10.6		1.294	-1361	1.294	-1685
1.295	-8.968	1.295	-10.92		1.295	-1370	1.295	-1680
1.296	-9.01	1.296	-10.67		1.296	-1361	1.296	-1678
1.297	-8.998	1.297	-10.73		1.297	-1352	1.297	-1681
1.298	-8.817	1.298	-10.88		1.298	-1348	1.298	-1680
1.299	-9.123	1.299	-10.94		1.299	-1345	1.299	-1688
1.3	-9.18	1.3	-11.2		1.3	-1344	1.3	-1667
1.301	-9.035	1.301	-11.22		1.301	-1348	1.301	-1661
1.302	-8.98	1.302	-11.39		1.302	-1336	1.302	-1673
1.303	-9.101	1.303	-11.28		1.303	-1330	1.303	-1681
1.304	-9.059	1.304	-11.44		1.304	-1328	1.304	-1675
1.305	-9.059	1.305	-11.34		1.305	-1326	1.305	-1666
1.306	-8.98	1.306	-10.99		1.306	-1329	1.306	-1655
1.307	-9.035	1.307	-11.48		1.307	-1318	1.307	-1666
1.308	-9.49	1.308	-11.4		1.308	-1303	1.308	-1677
1.309	-9.109	1.309	-11.62		1.309	-1311	1.309	-1672
1.31	-8.83	1.31	-11.44		1.31	-1298	1.31	-1665
1.311	-9.273	1.311	-11.01		1.311	-1303	1.311	-1658
1.312	-9.162	1.312	-11.45		1.312	-1302	1.312	-1664
1.313	-8.861	1.313	-11.4		1.313	-1281	1.313	-1669
1.314	-9.094	1.314	-11.71		1.314	-1280	1.314	-1662
1.315	-9.3	1.315	-11.92		1.315	-1277	1.315	-1659
1.316	-9.306	1.316	-11.82		1.316	-1276	1.316	-1657
1.317	-9.191	1.317	-11.84		1.317	-1273	1.317	-1663
1.318	-9.005	1.318	-11.55		1.318	-1258	1.318	-1657
1.319	-9.07	1.319	-11.82		1.319	-1262	1.319	-1651
1.32	-9.335	1.32	-11.74		1.32	-1256	1.32	-1652
1.321	-8.934	1.321	-11.68		1.321	-1243	1.321	-1665
1.322	-9.052	1.322	-11.66		1.322	-1236	1.322	-1667
1.323	-9.496	1.323	-11.86		1.323	-1236	1.323	-1647
1.324	-9.307	1.324	-11.86		1.324	-1224	1.324	-1643
1.325	-9.084	1.325	-11.84		1.325	-1226	1.325	-1647
1.326	-9.18	1.326	-11.61		1.326	-1213	1.326	-1665
1.327	-9.167	1.327	-12.23		1.327	-1210	1.327	-1657
1.328	-9.174	1.328	-12.1		1.328	-1200	1.328	-1643
1.329	-9.232	1.329	-12.18		1.329	-1202	1.329	-1648
1.33	-9.053	1.33	-12.46		1.33	-1181	1.33	-1645
1.331	-9.406	1.331	-12		1.331	-1180	1.331	-1651
1.332	-9.505	1.332	-11.97		1.332	-1165	1.332	-1651
1.333	-9.014	1.333	-11.93		1.333	-1164	1.333	-1640
1.334	-9.101	1.334	-11.73		1.334	-1149	1.334	-1643
1.335	-9.432	1.335	-11.87		1.335	-1150	1.335	-1656
1.336	-9.168	1.336	-12.16		1.336	-1139	1.336	-1635
1.337	-9.18	1.337	-12.16		1.337	-1125	1.337	-1646
1.338	-9.281	1.338	-12.31		1.338	-1120	1.338	-1643
1.339	-9.42	1.339	-12.4		1.339	-1107	1.339	-1641
1.34	-9.451	1.34	-12.48		1.34	-1093	1.34	-1648
1.341	-9.267	1.341	-12.24		1.341	-1085	1.341	-1643
1.342	-9.042	1.342	-12.16		1.342	-1071	1.342	-1638
1.343	-9.358	1.343	-12.44		1.343	-1069	1.343	-1643
1.344	-9.475	1.344	-12.28		1.344	-1059	1.344	-1640
1.345	-9.127	1.345	-12.66		1.345	-1043	1.345	-1638
1.346	-9.316	1.346	-12.64		1.346	-1034	1.346	-1637
1.347	-9.56	1.347	-12.49		1.347	-1027	1.347	-1629
1.348	-9.367	1.348	-12.54		1.348	-1021	1.348	-1651
1.349	-9.217	1.349	-12.34		1.349	-1010	1.349	-1650
1.35	-9.289	1.35	-12.57		1.35	-985	1.35	-1630
1.351	-9.373	1.351	-12.84		1.351	-985.6	1.351	-1629
1.352	-9.463	1.352	-12.57		1.352	-970.8	1.352	-1640
1.353	-9.367	1.353	-12.84		1.353	-962.5	1.353	-1640
1.354	-9.289	1.354	-12.68		1.354	-957.9	1.354	-1642
1.355	-9.486	1.355	-12.58		1.355	-949.9	1.355	-1622
1.356	-9.451	1.356	-12.87		1.356	-941.9	1.356	-1631
1.357	-9.157	1.357	-12.8		1.357	-928.8	1.357	-1642
1.358	-9.293	1.358	-12.63		1.358	-921	1.358	-1645
1.359	-9.576	1.359	-12.77		1.359	-913.5	1.359	-1631
1.36	-9.753	1.36	-12.87		1.36	-911	1.36	-1627
1.361	-9.236	1.361	-12.78		1.361	-897.5	1.361	-1622
1.362	-9.492	1.362	-13.08		1.362	-882.7	1.362	-1636
1.363	-9.577	1.363	-12.97		1.363	-877.3	1.363	-1637
1.364	-9.229	1.364	-12.75		1.364	-872.2	1.364	-1632
1.365	-9.558	1.365	-12.6		1.365	-859.9	1.365	-1623
1.366	-9.716	1.366	-12.97		1.366	-855.8	1.366	-1619
1.367	-9.513	1.367	-12.92		1.367	-844.6	1.367	-1639
1.368	-9.764	1.368	-12.99		1.368	-842.5	1.368	-1632
1.369	-9.315	1.369	-13.23		1.369	-831.9	1.369	-1616
1.37	-9.848	1.37	-13.13		1.37	-829.6	1.37	-1614
1.371	-9.814	1.371	-12.85		1.371	-819	1.371	-1627
1.372	-9.291	1.372	-12.97		1.372	-817.1	1.372	-1635
1.373	-9.36	1.373	-12.67		1.373	-807	1.373	-1628
1.374	-9.896	1.374	-13.25		1.374	-804.8	1.374	-1613
1.375	-9.616	1.375	-13.31		1.375	-785.8	1.375	-1620
1.376	-9.65	1.376	-13.3		1.376	-782.4	1.376	-1629
1.377	-9.687	1.377	-12.95		1.377	-780.1	1.377	-1622
1.378	-9.374	1.378	-13.29		1.378	-775.1	1.378	-1617
1.379	-9.667	1.379	-13.44		1.379	-765.9	1.379	-1614
1.38	-9.699	1.38	-13.2		1.38	-757.9	1.38	-1624
1.381	-9.291	1.381	-13.25		1.381	-748.8	1.381	-1616
1.382	-9.541	1.382	-13.42		1.382	-751.4	1.382	-1609
1.383	-9.914	1.383	-13.63		1.383	-748.1	1.383	-1607
1.384	-9.718	1.384	-13.45		1.384	-743.3	1.384	-1620
1.385	-9.507	1.385	-13.22		1.385	-728.4	1.385	-1619
1.386	-9.529	1.386	-13.53		1.386	-722.7	1.386	-1617
1.387	-9.692	1.387	-13.38		1.387	-724.5	1.387	-1605
1.388	-9.621	1.388	-13.45		1.388	-719.7	1.388	-1606
1.389	-9.542	1.389	-13.35		1.389	-715.3	1.389	-1604
1.39	-9.638	1.39	-13.7		1.39	-703.2	1.39	-1612
1.391	-9.95	1.391	-13.69		1.391	-697	1.391	-1605
1.392	-9.671	1.392	-13.74		1.392	-698.9	1.392	-1602
1.393	-9.573	1.393	-13.61		1.393	-685	1.393	-1586
1.394	-9.663	1.394	-13.37		1.394	-681.3	1.394	-1594
1.395	-9.783	1.395	-13.61		1.395	-677.1	1.395	-1585
1.396	-9.489	1.396	-13.61		1.396	-677.5	1.396	-1570
1.397	-9.65	1.397	-13.86		1.397	-671.1	1.397	-1550
1.398	-9.969	1.398	-13.72		1.398	-663.9	1.398	-1524
1.399	-9.875	1.399	-14.03		1.399	-658.4	1.399	-1494
1.4	-9.73	1.4	-13.83		1.4	-658.3	1.4	-1412
1.401	-9.579	1.401	-13.74		1.401	-658.4	1.401	-1365
1.402	-9.705	1.402	-13.4		1.402	-645.5	1.402	-1329
1.403	-9.88	1.403	-13.86		1.403	-642.3	1.403	-1304
1.404	-9.604	1.404	-13.84		1.404	-637.6	1.404	-1272
1.405	-9.632	1.405	-13.72		1.405	-639.3	1.405	-1239
1.406	-10.01	1.406	-13.62		1.406	-629.1	1.406	-1214
1.407	-9.966	1.407	-13.86		1.407	-628	1.407	-1181
1.408	-9.611	1.408	-13.92		1.408	-619	1.408	-1169
1.409	-9.766	1.409	-13.74		1.409	-616.3	1.409	-1146
1.41	-9.724	1.41	-13.5		1.41	-614.1	1.41	-1148
1.411	-9.85	1.411	-13.94		1.411	-604.2	1.411	-1148
1.412	-9.76	1.412	-14.16		1.412	-600.8	1.412	-1132
1.413	-9.729	1.413	-13.96		1.413	-602.9	1.413	-1117
1.414	-9.97	1.414	-14.28		1.414	-596.8	1.414	-1109
1.415	-9.972	1.415	-14.01		1.415	-594.3	1.415	-1109
1.416	-9.706	1.416	-14.14		1.416	-583.4	1.416	-1111
1.417	-9.724	1.417	-13.95		1.417	-587.4	1.417	-1099
1.418	-9.862	1.418	-13.86		1.418	-584	1.418	-1098
1.419	-9.928	1.419	-13.78		1.419	-581.1	1.419	-1098
1.42	-9.796	1.42	-14.33		1.42	-569.9	1.42	-1092
1.421	-9.855	1.421	-14.37		1.421	-573.6	1.421	-1087
1.422	-10.03	1.422	-13.93		1.422	-567.8	1.422	-1089
1.423	-9.911	1.423	-13.8		1.423	-569.3	1.423	-1094
1.424	-9.796	1.424	-13.72		1.424	-558.7	1.424	-1087
1.425	-9.813	1.425	-13.96		1.425	-559.7	1.425	-1097
1.426	-9.928	1.426	-14.15		1.426	-553.6	1.426	-1082
1.427	-9.935	1.427	-14.22		1.427	-553.7	1.427	-1074
1.428	-9.995	1.428	-14.41		1.428	-542.7	1.428	-1070
1.429	-9.833	1.429	-14.17		1.429	-536.3	1.429	-1083
1.43	-10.04	1.43	-13.94		1.43	-540.4	1.43	-1097
1.431	-10.03	1.431	-13.97		1.431	-550.2	1.431	-1094
1.432	-9.791	1.432	-14.19		1.432	-532.1	1.432	-1071
1.433	-9.825	1.433	-13.96		1.433	-527.2	1.433	-1069
1.434	-10.2	1.434	-14.48		1.434	-525.6	1.434	-1068
1.435	-10.03	1.435	-14.24		1.435	-525.1	1.435	-1091
1.436	-9.917	1.436	-14.19		1.436	-524.5	1.436	-1080
1.437	-10.09	1.437	-14.32		1.437	-520.6	1.437	-1069
1.438	-10.06	1.438	-14.03		1.438	-515.5	1.438	-1074
1.439	-9.966	1.439	-14.07		1.439	-511.9	1.439	-1076
1.44	-10.02	1.44	-14.23		1.44	-506	1.44	-1068
1.441	-9.875	1.441	-14.31		1.441	-512.7	1.441	-1077
1.442	-10.22	1.442	-14.29		1.442	-505.9	1.442	-1076
1.443	-10.18	1.443	-14.18		1.443	-501.4	1.443	-1083
1.444	-9.93	1.444	-14.48		1.444	-500.6	1.444	-1080
1.445	-10.14	1.445	-14.42		1.445	-498	1.445	-1056
1.446	-10.25	1.446	-14.18		1.446	-496.5	1.446	-1069
1.447	-9.955	1.447	-14.11		1.447	-490.4	1.447	-1087
1.448	-10	1.448	-14.38		1.448	-490.9	1.448	-1076
1.449	-10.2	1.449	-14.44		1.449	-486.2	1.449	-1084
1.45	-10.24	1.45	-14.3		1.45	-484.8	1.45	-1073
1.451	-10.18	1.451	-14.38		1.451	-480	1.451	-1058
1.452	-10.12	1.452	-14.58		1.452	-472.9	1.452	-1052
1.453	-10.11	1.453	-14.59		1.453	-473.6	1.453	-1067
1.454	-10.22	1.454	-14.34		1.454	-473.1	1.454	-1089
1.455	-10.16	1.455	-14.55		1.455	-471.4	1.455	-1085
1.456	-9.918	1.456	-14.69		1.456	-469.2	1.456	-1052
1.457	-10.33	1.457	-14.84		1.457	-464.7	1.457	-1053
1.458	-10.54	1.458	-14.67		1.458	-478.5	1.458	-1066
1.459	-10.12	1.459	-14.55		1.459	-592.4	1.459	-1079
1.46	-10.14	1.46	-14.69		1.46	-641.5	1.46	-1075
1.461	-10.41	1.461	-14.55		1.461	-538.1	1.461	-1077
1.462	-10.15	1.462	-14.44		1.462	-429	1.462	-1065
1.463	-10.17	1.463	-14.44		1.463	-495.1	1.463	-1059
1.464	-10.24	1.464	-14.66		1.464	-474.4	1.464	-1057
1.465	-10.45	1.465	-14.9		1.465	-647.7	1.465	-1074
1.466	-10.46	1.466	-14.92		1.466	-530.6	1.466	-1087
1.467	-10.29	1.467	-14.31		1.467	-487.9	1.467	-1078
1.468	-10.17	1.468	-14.51		1.468	-466.4	1.468	-1051
1.469	-10.43	1.469	-14.68		1.469	-534.5	1.469	-1058
1.47	-10.33	1.47	-14.44		1.47	-568.1	1.47	-1058
1.471	-10.24	1.471	-14.5		1.471	-484.1	1.471	-1069
1.472	-10.33	1.472	-14.95		1.472	-437.7	1.472	-1092
1.473	-10.72	1.473	-15.15		1.473	-500.6	1.473	-1072
1.474	-10.45	1.474	-14.42		1.474	-546.1	1.474	-1054
1.475	-10.34	1.475	-14.82		1.475	-486	1.475	-1061
1.476	-10.46	1.476	-14.81		1.476	-460.8	1.476	-1054
1.477	-10.45	1.477	-14.96		1.477	-497.1	1.477	-1076
1.478	-10.39	1.478	-14.66		1.478	-515.8	1.478	-1085
1.479	-10.39	1.479	-15.1		1.479	-477.2	1.479	-1060
1.48	-10.54	1.48	-14.97		1.48	-475.4	1.48	-1063
1.481	-10.78	1.481	-14.96		1.481	-477.3	1.481	-1056
1.482	-10.66	1.482	-14.92		1.482	-493.3	1.482	-1055
1.483	-10.34	1.483	-15.02		1.483	-483.5	1.483	-1073
1.484	-10.53	1.484	-14.99		1.484	-479.7	1.484	-1062
1.485	-10.58	1.485	-15.06		1.485	-471.5	1.485	-1069
1.486	-10.52	1.486	-14.8		1.486	-474.6	1.486	-1064
1.487	-10.51	1.487	-15.08		1.487	-479	1.487	-1049
1.488	-10.74	1.488	-14.97		1.488	-472.8	1.488	-1058
1.489	-10.89	1.489	-14.97		1.489	-465.2	1.489	-1060
1.49	-10.67	1.49	-14.97		1.49	-472	1.49	-1068
1.491	-10.59	1.491	-14.65		1.491	-469.9	1.491	-1069
1.492	-10.62	1.492	-14.93		1.492	-465.6	1.492	-1073
1.493	-10.79	1.493	-14.9		1.493	-464.2	1.493	-1056
1.494	-10.7	1.494	-15.35		1.494	-460.6	1.494	-1056
1.495	-10.69	1.495	-15.04		1.495	-462.4	1.495	-1048
1.496	-10.83	1.496	-15.37		1.496	-455	1.496	-1058
1.497	-10.99	1.497	-15.19		1.497	-463.1	1.497	-1068
1.498	-10.78	1.498	-15.33		1.498	-453.2	1.498	-1079
1.499	-10.61	1.499	-15.01		1.499	-457.2	1.499	-1065
1.5	-10.85	1.5	-15.22		1.5	-459.3	1.5	-1063
1.501	-10.93	1.501	-15.04		1.501	-450.5	1.501	-1059
1.502	-10.76	1.502	-15.14		1.502	-453.6	1.502	-1039
1.503	-10.79	1.503	-15.23		1.503	-445.5	1.503	-1049
1.504	-11.16	1.504	-15.54		1.504	-449.9	1.504	-1056
1.505	-10.94	1.505	-15.13		1.505	-443.1	1.505	-1067
1.506	-10.86	1.506	-15.12		1.506	-445.4	1.506	-1081
1.507	-10.88	1.507	-15.18		1.507	-441.4	1.507	-1070
1.508	-10.91	1.508	-15.12		1.508	-446.5	1.508	-1054
1.509	-11.07	1.509	-15.27		1.509	-443.9	1.509	-1032
1.51	-11.05	1.51	-15.23		1.51	-436.1	1.51	-1053
1.511	-10.85	1.511	-15.35		1.511	-434.9	1.511	-1061
1.512	-11.29	1.512	-15.66		1.512	-430.7	1.512	-1068
1.513	-11.19	1.513	-15.03		1.513	-442	1.513	-1062
1.514	-10.85	1.514	-15.42		1.514	-440.1	1.514	-1046
1.515	-10.95	1.515	-15.26		1.515	-442.5	1.515	-1041
1.516	-11.34	1.516	-15.55		1.516	-431.6	1.516	-1059
1.517	-11.08	1.517	-15.64		1.517	-431.8	1.517	-1055
1.518	-11.19	1.518	-15.59		1.518	-420.4	1.518	-1060
1.519	-11.22	1.519	-15.35		1.519	-430.5	1.519	-1055
1.52	-11.21	1.52	-15.52		1.52	-429.5	1.52	-1047
1.521	-11.25	1.521	-15.19		1.521	-436.3	1.521	-1066
1.522	-11.14	1.522	-15.35		1.522	-425	1.522	-1039
1.523	-11.05	1.523	-15.52		1.523	-427.3	1.523	-1030
1.524	-11.41	1.524	-15.75		1.524	-420.5	1.524	-1045
1.525	-11.43	1.525	-15.91		1.525	-426.5	1.525	-1051
1.526	-11.17	1.526	-15.43		1.526	-424.9	1.526	-1064
1.527	-11.49	1.527	-15.64		1.527	-422.6	1.527	-1080
1.528	-11.19	1.528	-15.54		1.528	-426.3	1.528	-1058
1.529	-11.22	1.529	-15.83		1.529	-422.3	1.529	-1039
1.53	-11.34	1.53	-15.66		1.53	-411.9	1.53	-1037
1.531	-11.63	1.531	-15.87		1.531	-415.9	1.531	-1038
1.532	-11.39	1.532	-15.83		1.532	-418.1	1.532	-1073
1.533	-11.34	1.533	-15.55		1.533	-426.9	1.533	-1062
1.534	-11.6	1.534	-15.63		1.534	-417.7	1.534	-1054
1.535	-11.48	1.535	-15.53		1.535	-416.3	1.535	-1042
1.536	-11.34	1.536	-15.14		1.536	-409.2	1.536	-1032
1.537	-11.44	1.537	-16.07		1.537	-417.1	1.537	-1042
1.538	-11.55	1.538	-15.82		1.538	-413.2	1.538	-1059
1.539	-11.64	1.539	-15.72		1.539	-420.7	1.539	-1058
1.54	-11.63	1.54	-15.93		1.54	-415.2	1.54	-1050
1.541	-11.48	1.541	-15.96		1.541	-413.1	1.541	-1050
1.542	-11.69	1.542	-15.64		1.542	-407.7	1.542	-1036
1.543	-11.65	1.543	-15.76		1.543	-409.2	1.543	-1024
1.544	-11.52	1.544	-15.83		1.544	-409.2	1.544	-1032
1.545	-11.45	1.545	-15.87		1.545	-412.5	1.545	-1049
1.546	-11.99	1.546	-16.07		1.546	-413.9	1.546	-1064
1.547	-11.79	1.547	-15.97		1.547	-412.3	1.547	-1065
1.548	-11.72	1.548	-16.08		1.548	-408.8	1.548	-1050
1.549	-11.71	1.549	-15.83		1.549	-407.5	1.549	-1042
1.55	-11.71	1.55	-15.92		1.55	-408	1.55	-1022
1.551	-11.75	1.551	-16.01		1.551	-403.9	1.551	-1059
1.552	-11.77	1.552	-15.89		1.552	-410.2	1.552	-1065
1.553	-11.61	1.553	-16.02		1.553	-409.6	1.553	-1045
1.554	-12	1.554	-16.22		1.554	-410.5	1.554	-1034
1.555	-12.13	1.555	-15.87		1.555	-397	1.555	-1030
1.556	-11.85	1.556	-15.88		1.556	-406.1	1.556	-1036
1.557	-11.67	1.557	-16.15		1.557	-402.6	1.557	-1065
1.558	-12.09	1.558	-16.07		1.558	-412.2	1.558	-1063
1.559	-11.7	1.559	-16.35		1.559	-403.3	1.559	-1048
1.56	-11.98	1.56	-16.13		1.56	-396.8	1.56	-1024
1.561	-11.99	1.561	-15.98		1.561	-402.7	1.561	-1048
1.562	-11.97	1.562	-16.14		1.562	-406.1	1.562	-1054
1.563	-12.27	1.563	-16.56		1.563	-408	1.563	-1037
1.564	-12.21	1.564	-16.06		1.564	-400.3	1.564	-1027
1.565	-11.62	1.565	-16.25		1.565	-398.1	1.565	-1027
1.566	-12.28	1.566	-16.07		1.566	-400.7	1.566	-1042
1.567	-12.19	1.567	-15.94		1.567	-399.3	1.567	-1056
1.568	-11.81	1.568	-16.24		1.568	-401	1.568	-1060
1.569	-12.24	1.569	-16.45		1.569	-397.6	1.569	-1047
1.57	-12.29	1.57	-16.35		1.57	-400.3	1.57	-1028
1.571	-12.3	1.571	-16.05		1.571	-399.5	1.571	-1037
1.572	-12.09	1.572	-16.22		1.572	-404.3	1.572	-1033
1.573	-12.26	1.573	-16.27		1.573	-392.7	1.573	-1038
1.572	-11.99	1.572	-16.04		1.572	-397.8	1.572	-1041
1.571	-12.46	1.571	-16.44		1.571	-393.9	1.571	-1053
1.57	-12.14	1.57	-16.3		1.57	-403.3	1.57	-1038
1.569	-12.21	1.569	-16.78		1.569	-399.2	1.569	-1029
1.568	-12.38	1.568	-16.53		1.568	-400	1.568	-1035
1.567	-12.47	1.567	-16.57		1.567	-389	1.567	-1046
1.566	-12.12	1.566	-16.3		1.566	-395.5	1.566	-1047
1.565	-12.23	1.565	-16.52		1.565	-394.5	1.565	-1035
1.564	-12.33	1.564	-16.56		1.564	-399.7	1.564	-1028
1.563	-12.3	1.563	-16.33		1.563	-396.2	1.563	-1031
1.562	-12.35	1.562	-16.55		1.562	-394	1.562	-1028
1.561	-12.35	1.561	-16.59		1.561	-389.2	1.561	-1039
1.56	-12.32	1.56	-16.65		1.56	-395.9	1.56	-1031
1.559	-12.59	1.559	-16.47		1.559	-401.6	1.559	-1036
1.558	-12.21	1.558	-16.49		1.558	-394.9	1.558	-1040
1.557	-12.18	1.557	-16.46		1.557	-392	1.557	-1039
1.556	-12.38	1.556	-16.78		1.556	-399.3	1.556	-1031
1.555	-12.58	1.555	-16.62		1.555	-396.1	1.555	-1035
1.554	-12.28	1.554	-16.68		1.554	-396.1	1.554	-1023
1.553	-12.39	1.553	-16.91		1.553	-384.1	1.553	-1032
1.552	-12.49	1.552	-16.48		1.552	-394.2	1.552	-1033
1.551	-12.5	1.551	-16.76		1.551	-395.4	1.551	-1034
1.55	-12.34	1.55	-16.41		1.55	-400	1.55	-1034
1.549	-12.33	1.549	-16.65		1.549	-388	1.549	-1034
1.548	-12.35	1.548	-16.62		1.548	-390.5	1.548	-1034
1.547	-12.63	1.547	-16.87		1.547	-390.3	1.547	-1036
1.546	-12.49	1.546	-16.65		1.546	-397.3	1.546	-1025
1.545	-12.33	1.545	-16.7		1.545	-392.4	1.545	-1047
1.544	-12.53	1.544	-16.68		1.544	-390.9	1.544	-1024
1.543	-12.55	1.543	-16.68		1.543	-391.5	1.543	-1005
1.542	-12.29	1.542	-16.22		1.542	-394.8	1.542	-1026
1.541	-12.33	1.541	-16.63		1.541	-393.3	1.541	-1023
1.54	-12.62	1.54	-16.71		1.54	-392.6	1.54	-1021
1.539	-12.66	1.539	-17.01		1.539	-392.8	1.539	-1045
1.538	-12.42	1.538	-16.85		1.538	-390.5	1.538	-1057
1.537	-12.5	1.537	-16.65		1.537	-391.6	1.537	-1019
1.536	-12.44	1.536	-16.84		1.536	-390	1.536	-1018
1.535	-12.49	1.535	-16.58		1.535	-394.1	1.535	-1015
1.534	-12.34	1.534	-16.51		1.534	-390.3	1.534	-1028
1.533	-12.48	1.533	-16.83		1.533	-392.1	1.533	-1043
1.532	-12.55	1.532	-16.81		1.532	-388.7	1.532	-1029
1.531	-12.82	1.531	-16.92		1.531	-396.9	1.531	-1024
1.53	-12.45	1.53	-16.7		1.53	-391	1.53	-1025
1.529	-12.4	1.529	-16.52		1.529	-391.7	1.529	-1021
1.528	-12.5	1.528	-16.66		1.528	-390.3	1.528	-1038
1.527	-12.58	1.527	-16.71		1.527	-396.3	1.527	-1029
1.526	-12.37	1.526	-16.61		1.526	-389	1.526	-1021
1.525	-12.46	1.525	-16.74		1.525	-387.4	1.525	-1037
1.524	-12.65	1.524	-17.1		1.524	-393.8	1.524	-1016
1.523	-12.73	1.523	-16.56		1.523	-395.7	1.523	-1011
1.522	-12.57	1.522	-16.73		1.522	-389.6	1.522	-1018
1.521	-12.39	1.521	-16.85		1.521	-382.8	1.521	-1015
1.52	-12.48	1.52	-16.53		1.52	-390.7	1.52	-1036
1.519	-12.72	1.519	-16.85		1.519	-399.9	1.519	-1040
1.518	-12.33	1.518	-16.91		1.518	-392.7	1.518	-1020
1.517	-12.52	1.517	-16.76		1.517	-392.4	1.517	-1007
1.516	-12.74	1.516	-17		1.516	-382	1.516	-1013
1.515	-12.73	1.515	-16.93		1.515	-390.7	1.515	-1025
1.514	-12.49	1.514	-16.77		1.514	-392.2	1.514	-1038
1.513	-12.46	1.513	-16.62		1.513	-394.7	1.513	-1019
1.512	-12.65	1.512	-17.02		1.512	-384.3	1.512	-1023
1.511	-12.53	1.511	-16.72		1.511	-393.3	1.511	-1012
1.51	-12.52	1.51	-16.9		1.51	-386.2	1.51	-1005
1.509	-12.56	1.509	-17.07		1.509	-395.2	1.509	-1018
1.508	-12.75	1.508	-16.95		1.508	-389.3	1.508	-1036
1.507	-12.78	1.507	-17		1.507	-392.7	1.507	-1017
1.506	-12.48	1.506	-16.85		1.506	-387	1.506	-1033
1.505	-12.44	1.505	-16.88		1.505	-393	1.505	-996.9
1.504	-12.63	1.504	-16.98		1.504	-392	1.504	-989.2
1.503	-12.77	1.503	-16.83		1.503	-389.7	1.503	-1013
1.502	-12.47	1.502	-16.88		1.502	-387.8	1.502	-1015
1.501	-12.59	1.501	-17.06		1.501	-384.4	1.501	-1025
1.5	-12.71	1.5	-16.83		1.5	-394.1	1.5	-1047
1.499	-12.81	1.499	-17.02		1.499	-394.9	1.499	-1015
1.498	-12.47	1.498	-16.71		1.498	-390.1	1.498	-1000
1.497	-12.49	1.497	-16.81		1.497	-382	1.497	-1009
1.496	-12.66	1.496	-17.11		1.496	-392	1.496	-1007
1.495	-12.79	1.495	-16.99		1.495	-392.6	1.495	-1018
1.494	-12.62	1.494	-17.16		1.494	-395.4	1.494	-1018
1.493	-12.57	1.493	-16.83		1.493	-382.2	1.493	-1003
1.492	-12.75	1.492	-16.74		1.492	-389	1.492	-1018
1.491	-12.75	1.491	-16.76		1.491	-397.8	1.491	-1018
1.49	-12.55	1.49	-17.09		1.49	-384.3	1.49	-1028
1.489	-12.56	1.489	-17.01		1.489	-388.5	1.489	-1020
1.488	-12.67	1.488	-16.68		1.488	-383.8	1.488	-995
1.487	-12.9	1.487	-16.88		1.487	-398.4	1.487	-998.8
1.486	-12.6	1.486	-17		1.486	-392.2	1.486	-1017
1.485	-12.63	1.485	-16.9		1.485	-387.4	1.485	-1015
1.484	-12.8	1.484	-16.61		1.484	-379.6	1.484	-1007
1.483	-12.69	1.483	-16.6		1.483	-388.8	1.483	-995.4
1.482	-12.63	1.482	-16.85		1.482	-397.2	1.482	-1002
1.481	-12.53	1.481	-16.45		1.481	-391.8	1.481	-1024
1.48	-12.78	1.48	-16.82		1.48	-388.4	1.48	-1017
1.479	-12.95	1.479	-16.97		1.479	-383.1	1.479	-1009
1.478	-12.72	1.478	-16.85		1.478	-391.3	1.478	-1012
1.477	-12.62	1.477	-16.88		1.477	-390.7	1.477	-1010
1.476	-12.79	1.476	-16.78		1.476	-395.2	1.476	-995
1.475	-12.76	1.475	-16.79		1.475	-383.9	1.475	-1004
1.474	-12.64	1.474	-16.88		1.474	-387.1	1.474	-1006
1.473	-12.65	1.473	-17.08		1.473	-388	1.473	-1012
1.472	-12.9	1.472	-16.83		1.472	-395	1.472	-1018
1.471	-12.95	1.471	-16.87		1.471	-388	1.471	-1017
1.47	-12.74	1.47	-17.18		1.47	-389.6	1.47	-1002
1.469	-12.73	1.469	-16.44		1.469	-382.4	1.469	-1003
1.468	-12.78	1.468	-16.97		1.468	-391.2	1.468	-1005
1.467	-12.77	1.467	-16.85		1.467	-388.2	1.467	-997.9
1.466	-12.73	1.466	-16.86		1.466	-392.6	1.466	-988.9
1.465	-12.66	1.465	-16.68		1.465	-389	1.465	-999.2
1.464	-12.95	1.464	-16.83		1.464	-387.2	1.464	-991.1
1.463	-13.14	1.463	-16.95		1.463	-387.7	1.463	-1020
1.462	-12.71	1.462	-16.86		1.462	-388.7	1.462	-1019
1.461	-12.69	1.461	-16.89		1.461	-388.9	1.461	-1003
1.46	-12.96	1.46	-17.02		1.46	-384.6	1.46	-993.6
1.459	-12.76	1.459	-17.08		1.459	-386.5	1.459	-1000
1.458	-12.76	1.458	-17		1.458	-389.3	1.458	-986.4
1.457	-12.83	1.457	-17.26		1.457	-384	1.457	-1010
1.456	-13.02	1.456	-16.77		1.456	-392.7	1.456	-1010
1.455	-13.01	1.455	-16.71		1.455	-384	1.455	-999.9
1.454	-12.87	1.454	-16.75		1.454	-392.7	1.454	-1014
1.453	-12.69	1.453	-17.1		1.453	-385.6	1.453	-1002
1.452	-12.88	1.452	-16.89		1.452	-391.7	1.452	-985.7
1.451	-13	1.451	-16.95		1.451	-384.8	1.451	-998.4
1.45	-12.7	1.45	-17.14		1.45	-392.5	1.45	-1003
1.449	-12.85	1.449	-16.98		1.449	-388.3	1.449	-1016
1.448	-13.15	1.448	-16.73		1.448	-385.7	1.448	-996.3
1.447	-13.02	1.447	-16.96		1.447	-383.3	1.447	-992.2
1.446	-12.83	1.446	-16.6		1.446	-392.4	1.446	-977.2
1.445	-12.84	1.445	-16.96		1.445	-391.1	1.445	-1003
1.444	-12.87	1.444	-16.63		1.444	-386.2	1.444	-1018
1.443	-12.98	1.443	-16.92		1.443	-386.8	1.443	-1013
1.442	-12.97	1.442	-17.32		1.442	-389.5	1.442	-992.6
1.441	-12.79	1.441	-17.1		1.441	-392.9	1.441	-985.9
1.44	-13.09	1.44	-17.01		1.44	-385.9	1.44	-983.3
1.439	-13.18	1.439	-16.8		1.439	-387.4	1.439	-998.9
1.438	-12.78	1.438	-17		1.438	-380.5	1.438	-997
1.437	-12.87	1.437	-16.93		1.437	-393.5	1.437	-1002
1.436	-13.11	1.436	-17.11		1.436	-386.1	1.436	-1002
1.435	-13.04	1.435	-17.15		1.435	-392	1.435	-998.9
1.434	-12.84	1.434	-17.13		1.434	-382.5	1.434	-996.2
1.433	-13.16	1.433	-17.15		1.433	-389.6	1.433	-983.8
1.432	-13.22	1.432	-16.76		1.432	-385	1.432	-981.8
1.431	-13.03	1.431	-16.84		1.431	-394.6	1.431	-1011
1.43	-12.9	1.43	-17.22		1.43	-384.2	1.43	-1011
1.429	-12.96	1.429	-16.92		1.429	-389.4	1.429	-988.1
1.428	-13.13	1.428	-16.97		1.428	-387.1	1.428	-977.6
1.427	-13.24	1.427	-17.25		1.427	-392.2	1.427	-971.4
1.426	-12.88	1.426	-17.15		1.426	-384	1.426	-984.2
1.425	-13.09	1.425	-16.93		1.425	-384.2	1.425	-1003
1.424	-13.28	1.424	-16.86		1.424	-390	1.424	-1000
1.423	-13.05	1.423	-16.84		1.423	-390.1	1.423	-986.3
1.422	-12.89	1.422	-17		1.422	-385.8	1.422	-979.1
1.421	-13.06	1.421	-17.09		1.421	-389.3	1.421	-982.5
1.42	-13.14	1.42	-17.18		1.42	-386.6	1.42	-976.3
1.419	-13.21	1.419	-16.97		1.419	-391.7	1.419	-1001
1.418	-13.08	1.418	-17.12		1.418	-383.5	1.418	-1012
1.417	-13.01	1.417	-16.85		1.417	-388.9	1.417	-989.3
1.416	-13.22	1.416	-17.3		1.416	-381	1.416	-986.5
1.415	-13.14	1.415	-16.45		1.415	-394.2	1.415	-993.1
1.414	-12.9	1.414	-16.94		1.414	-383.3	1.414	-976.9
1.413	-13.16	1.413	-16.9		1.413	-387.8	1.413	-992.8
1.412	-13.28	1.412	-17.35		1.412	-381.8	1.412	-998.9
1.411	-13.21	1.411	-17.21		1.411	-391	1.411	-1003
1.41	-13.15	1.41	-16.96		1.41	-384.2	1.41	-985.3
1.409	-13.22	1.409	-17.01		1.409	-391.8	1.409	-968.5
1.408	-13.18	1.408	-16.86		1.408	-384	1.408	-958.7
1.407	-13.13	1.407	-16.9		1.407	-389.9	1.407	-987.2
1.406	-13.1	1.406	-17		1.406	-386	1.406	-1006
1.405	-13.13	1.405	-17.4		1.405	-386	1.405	-1012
1.404	-13.43	1.404	-17.09		1.404	-385.9	1.404	-974.5
1.403	-13.33	1.403	-16.84		1.403	-384.4	1.403	-964.2
1.402	-13.14	1.402	-16.9		1.402	-389.6	1.402	-973.7
1.401	-13.07	1.401	-17.02		1.401	-384.9	1.401	-986.5
1.4	-13.36	1.4	-17.03		1.4	-388.3	1.4	-996.7
1.399	-13.18	1.399	-17.12		1.399	-379.6	1.399	-1000
1.398	-13.11	1.398	-16.77		1.398	-390	1.398	-994.2
1.397	-13.33	1.397	-17.25		1.397	-386.9	1.397	-967.3
1.396	-13.5	1.396	-17.19		1.396	-393.1	1.396	-979.4
1.395	-13.3	1.395	-17.1		1.395	-382.2	1.395	-986.9
1.394	-13.22	1.394	-17.08		1.394	-386.3	1.394	-988
1.393	-13.19	1.393	-16.86		1.393	-393.7	1.393	-998.6
1.392	-13.38	1.392	-17.19		1.392	-383.9	1.392	-997
1.391	-13.23	1.391	-17.14		1.391	-393.3	1.391	-970.7
1.39	-13.25	1.39	-17.28		1.39	-377	1.39	-962.5
1.389	-13.36	1.389	-17.28		1.389	-384.7	1.389	-958
1.388	-13.63	1.388	-16.94		1.388	-388.6	1.388	-981.4
1.387	-13.41	1.387	-17.36		1.387	-392.5	1.387	-996.7
1.386	-13.27	1.386	-16.75		1.386	-384.1	1.386	-1019
1.385	-13.22	1.385	-16.78		1.385	-382.9	1.385	-987.1
1.384	-13.48	1.384	-17.21		1.384	-383.9	1.384	-965.4
1.383	-13.32	1.383	-17.35		1.383	-388.1	1.383	-974.5
1.382	-13.36	1.382	-17.26		1.382	-390.5	1.382	-983.4
1.381	-13.38	1.381	-16.93		1.381	-381.3	1.381	-992.8
1.38	-13.62	1.38	-17.09		1.38	-383.8	1.38	-998.5
1.379	-13.43	1.379	-17.1		1.379	-383.1	1.379	-982.9
1.378	-13.36	1.378	-17		1.378	-394.5	1.378	-974.9
1.377	-13.22	1.377	-17.18		1.377	-382.4	1.377	-971.8
1.376	-13.54	1.376	-16.94		1.376	-388.9	1.376	-980.6
1.375	-13.57	1.375	-17.17		1.375	-378.7	1.375	-972.2
1.374	-13.29	1.374	-17.17		1.374	-392.8	1.374	-979.9
1.373	-13.52	1.373	-17.07		1.373	-383.4	1.373	-990.8
1.372	-13.78	1.372	-17.08		1.372	-390.3	1.372	-964.9
1.371	-13.4	1.371	-16.96		1.371	-375.9	1.371	-956.7
1.37	-13.35	1.37	-16.71		1.37	-388.5	1.37	-952.7
1.369	-13.54	1.369	-17.02		1.369	-382.4	1.369	-970.4
1.368	-13.56	1.368	-17.18		1.368	-392.7	1.368	-1005
1.367	-13.54	1.367	-17.23		1.367	-382.8	1.367	-1013
1.366	-13.47	1.366	-17.27		1.366	-387.7	1.366	-985.6
1.365	-13.47	1.365	-17.16		1.365	-381.7	1.365	-960.4
1.364	-13.68	1.364	-16.78		1.364	-387.1	1.364	-947.3
1.363	-13.55	1.363	-16.8		1.363	-385.2	1.363	-965.2
1.362	-13.35	1.362	-17.21		1.362	-388	1.362	-995.2
1.361	-13.55	1.361	-17.19		1.361	-383.9	1.361	-982.8
1.36	-13.71	1.36	-17.04		1.36	-383.2	1.36	-983.1
1.359	-13.63	1.359	-17.1		1.359	-382.6	1.359	-958.4
1.358	-13.51	1.358	-17.35		1.358	-390.1	1.358	-967.1
1.357	-13.69	1.357	-17.31		1.357	-380.2	1.357	-981.5
1.356	-13.61	1.356	-16.71		1.356	-389.4	1.356	-975.3
1.355	-13.63	1.355	-17.08		1.355	-383.4	1.355	-967.2
1.354	-13.46	1.354	-16.91		1.354	-392.8	1.354	-983.2
1.353	-13.58	1.353	-17.13		1.353	-378.6	1.353	-992
1.352	-13.79	1.352	-17.34		1.352	-389.4	1.352	-958
1.351	-13.81	1.351	-17.31		1.351	-378.6	1.351	-946.1
1.35	-13.45	1.35	-17.22		1.35	-390.2	1.35	-957.2
1.349	-13.68	1.349	-16.83		1.349	-386.1	1.349	-985.8
1.348	-13.73	1.348	-16.9		1.348	-385.7	1.348	-1006
1.347	-13.62	1.347	-17.21		1.347	-379.3	1.347	-995.1
1.346	-13.52	1.346	-17.02		1.346	-386.4	1.346	-960
1.345	-13.72	1.345	-17.08		1.345	-385.5	1.345	-939.8
1.344	-13.86	1.344	-17.06		1.344	-388.2	1.344	-951.8
1.343	-13.82	1.343	-17.05		1.343	-385.5	1.343	-984
1.342	-13.53	1.342	-17.35		1.342	-383.4	1.342	-995.6
1.341	-13.8	1.341	-17.01		1.341	-386	1.341	-966.3
1.34	-13.8	1.34	-17		1.34	-383.2	1.34	-953.3
1.339	-13.58	1.339	-17.44		1.339	-388.3	1.339	-955.1
1.338	-13.59	1.338	-17.68		1.338	-385.1	1.338	-971.4
1.337	-13.89	1.337	-17.51		1.337	-390	1.337	-975.3
1.336	-13.96	1.336	-17.3		1.336	-376.7	1.336	-974.3
1.335	-13.82	1.335	-17.29		1.335	-386.9	1.335	-978.4
1.334	-13.65	1.334	-17.23		1.334	-382.8	1.334	-983.7
1.333	-13.82	1.333	-17.01		1.333	-392.5	1.333	-975.3
1.332	-13.85	1.332	-16.88		1.332	-380.4	1.332	-933.7
1.331	-13.74	1.331	-17.14		1.331	-389.5	1.331	-958.1
1.33	-13.73	1.33	-17.25		1.33	-380.1	1.33	-977.2
1.329	-13.86	1.329	-17.2		1.329	-391.4	1.329	-999
1.328	-14.08	1.328	-17.16		1.328	-387.8	1.328	-993
1.327	-13.81	1.327	-16.94		1.327	-381.4	1.327	-955.4
1.326	-13.73	1.326	-16.94		1.326	-389.3	1.326	-927.7
1.325	-13.8	1.325	-17.28		1.325	-385.1	1.325	-960.6
1.324	-13.88	1.324	-17.31		1.324	-385.6	1.324	-972.4
1.323	-13.71	1.323	-17.09		1.323	-383.2	1.323	-987
1.322	-13.82	1.322	-17.34		1.322	-385.1	1.322	-980.6
1.321	-13.93	1.321	-17.18		1.321	-390.7	1.321	-962.1
1.32	-14.14	1.32	-17		1.32	-381.7	1.32	-958.8
1.319	-13.85	1.319	-17.27		1.319	-385.2	1.319	-975.3
1.318	-13.75	1.318	-17.14		1.318	-383.4	1.318	-975.1
1.317	-13.82	1.317	-17.25		1.317	-392.3	1.317	-967.9
1.316	-14	1.316	-16.84		1.316	-376.1	1.316	-961
1.315	-13.84	1.315	-17.19		1.315	-387	1.315	-975.1
1.314	-13.88	1.314	-17.41		1.314	-381.9	1.314	-966.1
1.313	-14.17	1.313	-17.14		1.313	-395.1	1.313	-942.6
1.312	-14.05	1.312	-17.07		1.312	-378.3	1.312	-942.5
1.311	-13.79	1.311	-16.87		1.311	-387.4	1.311	-955.5
1.31	-13.93	1.31	-17.18		1.31	-378.6	1.31	-971.3
1.309	-13.94	1.309	-17.18		1.309	-395.8	1.309	-986.8
1.308	-14.03	1.308	-17.19		1.308	-385.3	1.308	-951.4
1.307	-13.97	1.307	-16.89		1.307	-388.1	1.307	-937.6
1.306	-13.87	1.306	-17.2		1.306	-374.6	1.306	-948.7
1.305	-14.15	1.305	-17.45		1.305	-385.6	1.305	-968.6
1.304	-14.25	1.304	-17.14		1.304	-386.6	1.304	-975.9
1.303	-13.91	1.303	-17.16		1.303	-390	1.303	-978
1.302	-13.82	1.302	-17.2		1.302	-382.9	1.302	-950.8
1.301	-14.03	1.301	-17.41		1.301	-381.1	1.301	-942.8
1.3	-14.2	1.3	-16.93		1.3	-387.4	1.3	-958.7
1.299	-13.87	1.299	-16.98		1.299	-386.2	1.299	-978.2
1.298	-14.06	1.298	-17.19		1.298	-390.4	1.298	-961.4
1.297	-14.29	1.297	-17.3		1.297	-380.1	1.297	-945.1
1.296	-14.04	1.296	-17.1		1.296	-388.5	1.296	-957.5
1.295	-13.94	1.295	-16.87		1.295	-392.5	1.295	-978.5
1.294	-14.05	1.294	-17.27		1.294	-379.1	1.294	-944.5
1.293	-14.05	1.293	-17.25		1.293	-387.7	1.293	-944.4
1.292	-14.21	1.292	-17.06		1.292	-380.4	1.292	-948
1.291	-14.08	1.291	-16.83		1.291	-390.7	1.291	-956.3
1.29	-13.96	1.29	-16.93		1.29	-380.9	1.29	-972.4
1.289	-14.29	1.289	-17.01		1.289	-391.8	1.289	-986.3
1.288	-14.18	1.288	-16.91		1.288	-380.1	1.288	-929
1.287	-13.91	1.287	-17.29		1.287	-386	1.287	-952.6
1.286	-14.09	1.286	-17.05		1.286	-382.1	1.286	-955.6
1.285	-14.31	1.285	-17.26		1.285	-389.2	1.285	-965.4
1.284	-14.17	1.284	-17.11		1.284	-386.6	1.284	-965.7
1.283	-14.13	1.283	-17.05		1.283	-386.1	1.283	-957.8
1.282	-14.18	1.282	-17.29		1.282	-382.2	1.282	-947.1
1.281	-14.22	1.281	-17.08		1.281	-383.7	1.281	-948.4
1.28	-14.16	1.28	-17.08		1.28	-387.7	1.28	-960.8
1.279	-14.08	1.279	-17.17		1.279	-383.4	1.279	-958.4
1.278	-14.32	1.278	-17.17		1.278	-388	1.278	-949.5
1.277	-14.28	1.277	-17.15		1.277	-384.1	1.277	-965.1
1.276	-14.22	1.276	-17.2		1.276	-390.1	1.276	-964.8
1.275	-14.07	1.275	-17.17		1.275	-378.3	1.275	-940.2
1.274	-14.26	1.274	-17.05		1.274	-386.2	1.274	-934.7
1.273	-14.26	1.273	-16.93		1.273	-380.4	1.273	-943
1.272	-13.96	1.272	-17.33		1.272	-395.4	1.272	-962.4
1.271	-14.17	1.271	-17.07		1.271	-381.3	1.271	-959
1.27	-14.55	1.27	-17.1		1.27	-387.1	1.27	-974.4
1.269	-14.24	1.269	-17.07		1.269	-376.8	1.269	-952
1.268	-14.16	1.268	-17.07		1.268	-392.9	1.268	-949.2
1.267	-14.25	1.267	-16.82		1.267	-386.4	1.267	-951.9
1.266	-14.19	1.266	-16.97		1.266	-390.4	1.266	-945
1.265	-14.21	1.265	-16.96		1.265	-379.1	1.265	-952.1
1.264	-14.28	1.264	-17.32		1.264	-384.6	1.264	-956.6
1.263	-14.09	1.263	-17.28		1.263	-382.1	1.263	-955.5
1.262	-14.5	1.262	-17.12		1.262	-387.2	1.262	-960.2
1.261	-14.47	1.261	-16.94		1.261	-382.5	1.261	-950.7
1.26	-14.13	1.26	-16.96		1.26	-386.3	1.26	-945.7
1.259	-14.21	1.259	-16.68		1.259	-380.5	1.259	-941.4
1.258	-14.35	1.258	-17.14		1.258	-389.7	1.258	-949.5
1.257	-14.19	1.257	-16.88		1.257	-384.4	1.257	-961
1.256	-14.19	1.256	-17.06		1.256	-390.9	1.256	-954.3
1.255	-14.4	1.255	-17.49		1.255	-378.4	1.255	-915.3
1.254	-14.48	1.254	-17.27		1.254	-390.4	1.254	-937.4
1.253	-14.35	1.253	-17.06		1.253	-379.3	1.253	-940.3
1.252	-14.2	1.252	-17.2		1.252	-392.6	1.252	-948.4
1.251	-14.16	1.251	-16.97		1.251	-378.8	1.251	-976
1.25	-14.42	1.25	-16.95		1.25	-389.3	1.25	-972.9
1.249	-14.29	1.249	-17.07		1.249	-377.7	1.249	-933.9
1.248	-14.13	1.248	-16.86		1.248	-393.4	1.248	-935.9
1.247	-14.42	1.247	-17.49		1.247	-380.6	1.247	-946.5
1.246	-14.68	1.246	-16.99		1.246	-384.4	1.246	-937.5
1.245	-14.2	1.245	-16.99		1.245	-379.6	1.245	-971
1.244	-14.21	1.244	-16.76		1.244	-392.3	1.244	-948.6
1.243	-14.34	1.243	-16.86		1.243	-386.6	1.243	-940
1.242	-14.32	1.242	-16.89		1.242	-385.3	1.242	-940.2
1.241	-14.3	1.241	-16.76		1.241	-380.6	1.241	-929
1.24	-14.29	1.24	-17.25		1.24	-383.6	1.24	-960.1
1.239	-14.38	1.239	-17.07		1.239	-390	1.239	-969.1
1.238	-14.57	1.238	-16.7		1.238	-383.2	1.238	-945.4
1.237	-14.27	1.237	-16.8		1.237	-387.3	1.237	-952.9
1.236	-14.11	1.236	-17.12		1.236	-380.3	1.236	-958.3
1.235	-14.33	1.235	-16.8		1.235	-388.6	1.235	-934.7
1.234	-14.37	1.234	-17.06		1.234	-381.3	1.234	-948.1
1.233	-14.25	1.233	-17.33		1.233	-388.6	1.233	-935.1
1.232	-14.26	1.232	-17.39		1.232	-378.2	1.232	-959.3
1.231	-14.5	1.231	-16.9		1.231	-389.6	1.231	-966.7
1.23	-14.36	1.23	-16.93		1.23	-379.3	1.23	-949.1
1.229	-14.19	1.229	-16.8		1.229	-378.5	1.229	-938.5
1.228	-14.26	1.228	-16.78		1.228	-392.1	1.228	-948.7
1.227	-14.29	1.227	-17.09		1.227	-382.1	1.227	-932.1
1.226	-14.35	1.226	-17.04		1.226	-386.5	1.226	-946.6
1.225	-14.29	1.225	-16.76		1.225	-379.1	1.225	-964.6
1.224	-14.25	1.224	-17.11		1.224	-390.5	1.224	-956.5
1.223	-14.48	1.223	-16.9		1.223	-382.9	1.223	-951.4
1.222	-14.39	1.222	-16.77		1.222	-382.4	1.222	-940.3
1.221	-14.18	1.221	-16.82		1.221	-381.2	1.221	-940.7
1.22	-14.17	1.22	-17.08		1.22	-385.1	1.22	-952.5
1.219	-14.38	1.219	-16.8		1.219	-388.4	1.219	-940.4
1.218	-14.33	1.218	-17.15		1.218	-379	1.218	-949.6
1.217	-14.25	1.217	-17.37		1.217	-381.4	1.217	-959.8
1.216	-14.33	1.216	-16.5		1.216	-380.2	1.216	-940.2
1.215	-14.42	1.215	-16.88		1.215	-395.1	1.215	-939.3
1.214	-14.25	1.214	-16.74		1.214	-380.6	1.214	-944.7
1.213	-14.16	1.213	-16.58		1.213	-379.5	1.213	-952.2
1.212	-14.12	1.212	-17.01		1.212	-374.3	1.212	-958.3
1.211	-14.38	1.211	-16.98		1.211	-395.1	1.211	-938.7
1.21	-14.39	1.21	-16.96		1.21	-389.1	1.21	-940.3
1.209	-14.18	1.209	-16.62		1.209	-386.7	1.209	-941.8
1.208	-14.2	1.208	-17.13		1.208	-368	1.208	-940.6
1.207	-14.33	1.207	-16.61		1.207	-382	1.207	-948.4
1.206	-14.19	1.206	-16.48		1.206	-384.7	1.206	-952.8
1.205	-14.06	1.205	-16.47		1.205	-390.9	1.205	-941.2
1.204	-14.21	1.204	-16.7		1.204	-376.9	1.204	-938.7
1.203	-14.38	1.203	-16.88		1.203	-381.2	1.203	-961.9
1.202	-14.24	1.202	-16.93		1.202	-382.2	1.202	-939.8
1.201	-14.19	1.201	-16.81		1.201	-387.4	1.201	-949.1
1.2	-14.11	1.2	-16.6		1.2	-380.7	1.2	-939
1.199	-14.31	1.199	-16.77		1.199	-380.5	1.199	-943.5
1.198	-14.1	1.198	-16.27		1.198	-385.1	1.198	-952.5
1.197	-14.02	1.197	-16.83		1.197	-382.2	1.197	-942.4
1.196	-14.11	1.196	-16.66		1.196	-373.8	1.196	-937.3
1.195	-14.41	1.195	-16.75		1.195	-388	1.195	-958.7
1.194	-14.14	1.194	-16.93		1.194	-382.9	1.194	-941.3
1.193	-14.05	1.193	-16.63		1.193	-386.2	1.193	-937.3
1.192	-14.18	1.192	-16.24		1.192	-372.2	1.192	-943.8
1.191	-14.1	1.191	-16.35		1.191	-385.3	1.191	-944.5
1.19	-13.96	1.19	-16.3		1.19	-375.7	1.19	-954.2
1.189	-13.98	1.189	-16.59		1.189	-389.4	1.189	-943.8
1.188	-14.16	1.188	-16.58		1.188	-377.4	1.188	-925.6
1.187	-14.37	1.187	-16.87		1.187	-382	1.187	-941.3
1.186	-13.93	1.186	-16.54		1.186	-374.9	1.186	-942.2
1.185	-13.94	1.185	-16.43		1.185	-387.4	1.185	-947
1.184	-14.1	1.184	-16.43		1.184	-376.7	1.184	-947.6
1.183	-14.03	1.183	-16.76		1.183	-383.6	1.183	-945
1.182	-13.8	1.182	-16.49		1.182	-378.5	1.182	-931
1.181	-13.92	1.181	-16.5		1.181	-381.6	1.181	-947.6
1.18	-14.12	1.18	-16.48		1.18	-375.7	1.18	-935.8
1.179	-14.13	1.179	-16.57		1.179	-380.5	1.179	-945.9
1.178	-13.9	1.178	-16.33		1.178	-382.1	1.178	-939.7
1.177	-13.89	1.177	-16.19		1.177	-380.1	1.177	-942.6
1.176	-13.81	1.176	-16.27		1.176	-376.7	1.176	-941.6
1.175	-13.87	1.175	-16.51		1.175	-375.3	1.175	-949.2
1.174	-13.79	1.174	-16.46		1.174	-383.8	1.174	-942
1.173	-13.84	1.173	-16.4		1.173	-375.4	1.173	-955.7
1.172	-13.97	1.172	-16.4		1.172	-382.5	1.172	-966.1
1.171	-14.02	1.171	-16.17		1.171	-372.2	1.171	-967.2
1.17	-13.75	1.17	-16.29		1.17	-380.7	1.17	-1017
1.169	-13.66	1.169	-16.18		1.169	-373.5	1.169	-1052
1.168	-13.86	1.168	-16.11		1.168	-384.2	1.168	-1084
1.167	-13.71	1.167	-16.04		1.167	-372.3	1.167	-1116
1.166	-13.54	1.166	-16.32		1.166	-376.2	1.166	-1125
1.165	-13.78	1.165	-16.4		1.165	-373.9	1.165	-1148
1.164	-13.77	1.164	-16.11		1.164	-382.2	1.164	-1175
1.163	-13.79	1.163	-15.93		1.163	-368.5	1.163	-1190
1.162	-13.62	1.162	-16.01		1.162	-373.9	1.162	-1199
1.161	-13.42	1.161	-16.07		1.161	-380	1.161	-1239
1.16	-13.59	1.16	-16.07		1.16	-370.6	1.16	-1249
1.159	-13.59	1.159	-15.73		1.159	-374	1.159	-1257
1.158	-13.45	1.158	-15.9		1.158	-380.2	1.158	-1266
1.157	-13.51	1.157	-16.19		1.157	-380.2	1.157	-1280
1.156	-13.77	1.156	-16.11		1.156	-385.1	1.156	-1283
1.155	-13.42	1.155	-15.56		1.155	-385.3	1.155	-1296
1.154	-13.3	1.154	-15.78		1.154	-396	1.154	-1309
1.153	-13.31	1.153	-15.51		1.153	-403.4	1.153	-1322
1.152	-13.47	1.152	-15.65		1.152	-440.7	1.152	-1331
1.151	-13.3	1.151	-15.77		1.151	-473.3	1.151	-1339
1.15	-13.22	1.15	-16.08		1.15	-539.5	1.15	-1340
1.149	-13.31	1.149	-15.32		1.149	-579	1.149	-1346
1.148	-13.4	1.148	-15.56		1.148	-629.3	1.148	-1348
1.147	-13.17	1.147	-15.25		1.147	-660.5	1.147	-1349
1.146	-13.1	1.146	-15.49		1.146	-708.2	1.146	-1374
1.145	-12.99	1.145	-15.04		1.145	-724	1.145	-1377
1.144	-13.26	1.144	-15.53		1.144	-750.8	1.144	-1381
1.143	-13.06	1.143	-15.43		1.143	-768.8	1.143	-1380
1.142	-13.06	1.142	-15.27		1.142	-793.6	1.142	-1380
1.141	-12.96	1.141	-15.34		1.141	-812.6	1.141	-1389
1.14	-13.16	1.14	-15.09		1.14	-838.2	1.14	-1406
1.139	-12.82	1.139	-15.18		1.139	-848.3	1.139	-1404
1.138	-12.74	1.138	-15.13		1.138	-873.3	1.138	-1410
1.137	-12.85	1.137	-15.17		1.137	-873.7	1.137	-1407
1.136	-12.93	1.136	-15.08		1.136	-892.5	1.136	-1406
1.135	-12.71	1.135	-15.23		1.135	-898	1.135	-1418
1.134	-12.76	1.134	-14.98		1.134	-914.6	1.134	-1424
1.133	-12.62	1.133	-14.88		1.133	-918.5	1.133	-1427
1.132	-12.82	1.132	-14.63		1.132	-928.4	1.132	-1434
1.131	-12.45	1.131	-14.56		1.131	-939.1	1.131	-1421
1.13	-12.36	1.13	-14.87		1.13	-944.2	1.13	-1436
1.129	-12.5	1.129	-14.6		1.129	-960.2	1.129	-1442
1.128	-12.61	1.128	-14.8		1.128	-980.1	1.128	-1448
1.127	-12.32	1.127	-14.41		1.127	-976.4	1.127	-1445
1.126	-12.31	1.126	-14.08		1.126	-990.1	1.126	-1439
1.125	-12.4	1.125	-14.44		1.125	-985.9	1.125	-1433
1.124	-12.23	1.124	-14.15		1.124	-1008	1.124	-1454
1.123	-12.08	1.123	-13.78		1.123	-1014	1.123	-1452
1.122	-12.11	1.122	-14.01		1.122	-1029	1.122	-1465
1.121	-12.03	1.121	-14.23		1.121	-1031	1.121	-1455
1.12	-12.21	1.12	-13.97		1.12	-1015	1.12	-1453
1.119	-11.97	1.119	-13.97		1.119	-990.8	1.119	-1459
1.118	-11.85	1.118	-13.94		1.118	-1046	1.118	-1462
1.117	-11.88	1.117	-13.71		1.117	-1045	1.117	-1458
1.116	-11.76	1.116	-13.65		1.116	-1046	1.116	-1476
1.115	-11.65	1.115	-13.19		1.115	-1046	1.115	-1469
1.114	-11.44	1.114	-13.45		1.114	-1062	1.114	-1471
1.113	-11.78	1.113	-13.54		1.113	-1081	1.113	-1469
1.112	-11.71	1.112	-13.67		1.112	-1078	1.112	-1469
1.111	-11.29	1.111	-13.16		1.111	-1085	1.111	-1472
1.11	-11.29	1.11	-12.93		1.11	-1071	1.11	-1489
1.109	-11.51	1.109	-12.9		1.109	-1086	1.109	-1477
1.108	-11	1.108	-12.75		1.108	-1091	1.108	-1486
1.107	-10.99	1.107	-12.55		1.107	-1110	1.107	-1476
1.106	-11.11	1.106	-12.69		1.106	-1108	1.106	-1476
1.105	-11.09	1.105	-12.39		1.105	-1108	1.105	-1491
1.104	-10.97	1.104	-12.58		1.104	-1113	1.104	-1502
1.103	-10.83	1.103	-12.06		1.103	-1123	1.103	-1486
1.102	-10.53	1.102	-11.82		1.102	-1113	1.102	-1497
1.101	-10.68	1.101	-11.97		1.101	-1126	1.101	-1482
1.1	-10.47	1.1	-12.01		1.1	-1124	1.1	-1489
1.099	-10.28	1.099	-11.66		1.099	-1139	1.099	-1502
1.098	-10.29	1.098	-11.67		1.098	-1137	1.098	-1503
1.097	-10.51	1.097	-11.62		1.097	-1139	1.097	-1502
1.096	-10.05	1.096	-11.59		1.096	-1144	1.096	-1501
1.095	-10.01	1.095	-11.04		1.095	-1158	1.095	-1497
1.094	-9.857	1.094	-10.8		1.094	-1161	1.094	-1510
1.093	-9.814	1.093	-10.72		1.093	-1169	1.093	-1514
1.092	-9.701	1.092	-10.98		1.092	-1154	1.092	-1509
1.091	-9.52	1.091	-10.7		1.091	-1171	1.091	-1503
1.09	-9.445	1.09	-10.62		1.09	-1168	1.09	-1494
1.089	-9.698	1.089	-10.43		1.089	-1179	1.089	-1502
1.088	-9.339	1.088	-10.1		1.088	-1181	1.088	-1526
1.087	-8.983	1.087	-10.17		1.087	-1186	1.087	-1511
1.086	-8.98	1.086	-9.918		1.086	-1179	1.086	-1511
1.085	-9.01	1.085	-9.558		1.085	-1201	1.085	-1510
1.084	-8.723	1.084	-9.245		1.084	-1196	1.084	-1506
1.083	-8.613	1.083	-9.262		1.083	-1206	1.083	-1518
1.082	-8.659	1.082	-9.075		1.082	-1185	1.082	-1520
1.081	-8.767	1.081	-8.798		1.081	-1202	1.081	-1516
1.08	-8.251	1.08	-8.299		1.08	-1215	1.08	-1522
1.079	-8.074	1.079	-8.411		1.079	-1206	1.079	-1521
1.078	-8.141	1.078	-8.173		1.078	-1206	1.078	-1517
1.077	-8.002	1.077	-8.048		1.077	-1222	1.077	-1520
1.076	-7.791	1.076	-7.943		1.076	-1217	1.076	-1519
1.075	-7.771	1.075	-7.584		1.075	-1215	1.075	-1534
1.074	-7.729	1.074	-7.189		1.074	-1242	1.074	-1531
1.073	-7.681	1.073	-7.118		1.073	-1253	1.073	-1518
1.072	-7.416	1.072	-6.894		1.072	-1211	1.072	-1519
1.071	-7.036	1.071	-6.481		1.071	-1227	1.071	-1528
1.07	-7.185	1.07	-6.107		1.07	-1251	1.07	-1531
1.069	-7.16	1.069	-6.316		1.069	-1255	1.069	-1545
1.068	-6.818	1.068	-5.986		1.068	-1234	1.068	-1523
1.067	-6.805	1.067	-5.884		1.067	-1257	1.067	-1523
1.066	-6.973	1.066	-5.272		1.066	-1252	1.066	-1536
1.065	-6.59	1.065	-4.883		1.065	-1257	1.065	-1539
1.064	-6.443	1.064	-4.827		1.064	-1254	1.064	-1533
1.063	-6.221	1.063	-4.592		1.063	-1244	1.063	-1540
1.062	-6.315	1.062	-4.626		1.062	-1265	1.062	-1542
1.061	-6.238	1.061	-4.136		1.061	-1273	1.061	-1542
1.06	-5.997	1.06	-3.778		1.06	-1259	1.06	-1537
1.059	-5.912	1.059	-3.453		1.059	-1270	1.059	-1537
1.058	-6.115	1.058	-2.993		1.058	-1272	1.058	-1538
1.057	-5.833	1.057	-2.545		1.057	-1267	1.057	-1546
1.056	-5.484	1.056	-2.316		1.056	-1279	1.056	-1548
1.055	-5.452	1.055	-2.185		1.055	-1268	1.055	-1547
1.054	-5.59	1.054	-2.38		1.054	-1280	1.054	-1535
1.053	-5.394	1.053	-1.774		1.053	-1281	1.053	-1543
1.052	-5.296	1.052	-1.365		1.052	-1274	1.052	-1550
1.051	-5.181	1.051	-0.9355		1.051	-1279	1.051	-1544
1.05	-5.354	1.05	-0.7783		1.05	-1293	1.05	-1549
1.049	-5.025	1.049	-0.6162		1.049	-1293	1.049	-1562
1.048	-4.795	1.048	-0.3569		1.048	-1299	1.048	-1546
1.047	-4.781	1.047	-0.1392		1.047	-1286	1.047	-1547
1.046	-5.033	1.046	0.1792		1.046	-1298	1.046	-1540
1.045	-4.717	1.045	0.2109		1.045	-1302	1.045	-1554
1.044	-4.534	1.044	0.8911		1.044	-1300	1.044	-1570
1.043	-4.678	1.043	1.104		1.043	-1304	1.043	-1565
1.042	-4.685	1.042	1.342		1.042	-1309	1.042	-1559
1.041	-4.246	1.041	1.284		1.041	-1306	1.041	-1543
1.04	-4.311	1.04	1.676		1.04	-1315	1.04	-1534
1.039	-4.334	1.039	1.644		1.039	-1307	1.039	-1571
1.038	-4.329	1.038	1.885		1.038	-1319	1.038	-1578
1.037	-4.179	1.037	2.296		1.037	-1318	1.037	-1561
1.036	-4.075	1.036	2.728		1.036	-1318	1.036	-1562
1.035	-4.123	1.035	2.888		1.035	-1316	1.035	-1552
1.034	-4.153	1.034	2.795		1.034	-1328	1.034	-1556
1.033	-3.859	1.033	2.836		1.033	-1324	1.033	-1575
1.032	-3.762	1.032	3.409		1.032	-1335	1.032	-1559
1.031	-3.995	1.031	3.283		1.031	-1321	1.031	-1556
1.03	-3.973	1.03	3.647		1.03	-1326	1.03	-1581
1.029	-3.708	1.029	3.883		1.029	-1332	1.029	-1581
1.028	-3.73	1.028	4.163		1.028	-1333	1.028	-1558
1.027	-3.743	1.027	4.144		1.027	-1327	1.027	-1557
1.026	-3.623	1.026	4.274		1.026	-1340	1.026	-1560
1.025	-3.437	1.025	4.35		1.025	-1331	1.025	-1588
1.024	-3.507	1.024	4.568		1.024	-1342	1.024	-1591
1.023	-3.634	1.023	4.61		1.023	-1343	1.023	-1573
1.022	-3.628	1.022	4.527		1.022	-1338	1.022	-1568
1.021	-3.437	1.021	5.098		1.021	-1340	1.021	-1561
1.02	-3.254	1.02	5.204		1.02	-1342	1.02	-1585
1.019	-3.481	1.019	5.256		1.019	-1355	1.019	-1598
1.018	-3.321	1.018	5.184		1.018	-1336	1.018	-1580
1.017	-3.141	1.017	5.028		1.017	-1340	1.017	-1578
1.016	-3.163	1.016	5.341		1.016	-1357	1.016	-1576
1.015	-3.463	1.015	5.477		1.015	-1359	1.015	-1570
1.014	-3.249	1.014	5.776		1.014	-1364	1.014	-1594
1.013	-3.104	1.013	5.416		1.013	-1357	1.013	-1589
1.012	-3.073	1.012	6.21		1.012	-1348	1.012	-1585
1.011	-3.121	1.011	5.638		1.011	-1359	1.011	-1591
1.01	-3.056	1.01	6.28		1.01	-1371	1.01	-1579
1.009	-2.923	1.009	5.714		1.009	-1358	1.009	-1564
1.008	-2.928	1.008	6.112		1.008	-1355	1.008	-1587
1.007	-3.168	1.007	5.837		1.007	-1368	1.007	-1589
1.006	-3.121	1.006	6.367		1.006	-1372	1.006	-1604
1.005	-2.809	1.005	6.489		1.005	-1379	1.005	-1594
1.004	-2.764	1.004	6.551		1.004	-1361	1.004	-1573
1.003	-2.992	1.003	6.575		1.003	-1371	1.003	-1579
1.002	-2.76	1.002	6.634		1.002	-1382	1.002	-1585
1.001	-2.698	1.001	6.617		1.001	-1378	1.001	-1599
1	-2.806	1	6.562		1	-1368	1	-1605
0.999	-3.053	0.999	6.624		0.999	-1379	0.999	-1584
0.998	-2.688	0.998	6.851		0.998	-1376	0.998	-1587
0.997	-2.692	0.997	6.862		0.997	-1387	0.997	-1596
0.996	-2.633	0.996	6.91		0.996	-1379	0.996	-1591
0.995	-2.662	0.995	6.776		0.995	-1381	0.995	-1606
0.994	-2.608	0.994	6.855		0.994	-1381	0.994	-1607
0.993	-2.465	0.993	6.721		0.993	-1388	0.993	-1597
0.992	-2.715	0.992	6.731		0.992	-1386	0.992	-1600
0.991	-2.933	0.991	7.109		0.991	-1395	0.991	-1589
0.99	-2.358	0.99	7.093		0.99	-1380	0.99	-1583
0.989	-2.427	0.989	7.324		0.989	-1391	0.989	-1620
0.988	-2.529	0.988	7.356		0.988	-1400	0.988	-1610
0.987	-2.439	0.987	7.057		0.987	-1398	0.987	-1597
0.986	-2.343	0.986	7.186		0.986	-1383	0.986	-1597
0.985	-2.444	0.985	7.163		0.985	-1396	0.985	-1594
0.984	-2.541	0.984	6.99		0.984	-1392	0.984	-1600
0.983	-2.511	0.983	7.496		0.983	-1410	0.983	-1612
0.982	-2.253	0.982	7.597		0.982	-1402	0.982	-1616
0.981	-2.307	0.981	7.478		0.981	-1394	0.981	-1607
0.98	-2.264	0.98	7.288		0.98	-1396	0.98	-1591
0.979	-2.378	0.979	7.335		0.979	-1416	0.979	-1595
0.978	-2.188	0.978	7.377		0.978	-1405	0.978	-1619
0.977	-2.191	0.977	7.157		0.977	-1401	0.977	-1627
0.976	-2.438	0.976	7.451		0.976	-1389	0.976	-1604
0.975	-2.253	0.975	7.745		0.975	-1402	0.975	-1599
0.974	-2.047	0.974	7.722		0.974	-1412	0.974	-1609
0.973	-2.076	0.973	7.381		0.973	-1419	0.973	-1622
0.972	-2.137	0.972	7.328		0.972	-1394	0.972	-1630
0.971	-2.137	0.971	7.373		0.971	-1416	0.971	-1617
0.97	-1.915	0.97	7.139		0.97	-1411	0.97	-1607
0.969	-2.082	0.969	7.379		0.969	-1419	0.969	-1614
0.968	-2.359	0.968	7.391		0.968	-1413	0.968	-1623
0.967	-1.946	0.967	7.855		0.967	-1417	0.967	-1625
0.966	-1.818	0.966	7.45		0.966	-1420	0.966	-1617
0.965	-2.009	0.965	7.459		0.965	-1424	0.965	-1614
0.964	-1.908	0.964	7.267		0.964	-1410	0.964	-1624
0.963	-1.889	0.963	7.545		0.963	-1428	0.963	-1622
0.962	-1.883	0.962	7.301		0.962	-1421	0.962	-1630
0.961	-1.823	0.961	7.483		0.961	-1418	0.961	-1628
0.96	-1.943	0.96	7.621		0.96	-1427	0.96	-1615
0.959	-1.854	0.959	7.759		0.959	-1415	0.959	-1624
0.958	-1.512	0.958	7.343		0.958	-1432	0.958	-1637
0.957	-1.623	0.957	7.267		0.957	-1428	0.957	-1618
0.956	-1.918	0.956	6.898		0.956	-1417	0.956	-1632
0.955	-1.602	0.955	7.385		0.955	-1433	0.955	-1638
0.954	-1.601	0.954	7.518		0.954	-1431	0.954	-1643
0.953	-1.756	0.953	7.545		0.953	-1424	0.953	-1644
0.952	-1.679	0.952	7.271		0.952	-1429	0.952	-1626
0.951	-1.485	0.951	7.366		0.951	-1424	0.951	-1614
0.95	-1.462	0.95	7.407		0.95	-1437	0.95	-1643
0.949	-1.497	0.949	7.466		0.949	-1431	0.949	-1640
0.948	-1.653	0.948	7.322		0.948	-1426	0.948	-1653
0.947	-1.492	0.947	7.208		0.947	-1432	0.947	-1640
0.946	-1.384	0.946	7.624		0.946	-1440	0.946	-1618
0.945	-1.46	0.945	7.673		0.945	-1430	0.945	-1627
0.944	-1.533	0.944	7.474		0.944	-1434	0.944	-1631
0.943	-1.191	0.943	7.363		0.943	-1428	0.943	-1647
0.942	-1.178	0.942	7.022		0.942	-1439	0.942	-1671
0.941	-1.495	0.941	7.203		0.941	-1439	0.941	-1660
0.94	-1.396	0.94	7.163		0.94	-1434	0.94	-1643
0.939	-1.095	0.939	7.358		0.939	-1434	0.939	-1628
0.938	-1.31	0.938	7.236		0.938	-1445	0.938	-1621
0.937	-1.274	0.937	7.507		0.937	-1436	0.937	-1673
0.936	-1.13	0.936	7.315		0.936	-1445	0.936	-1699
0.935	-0.9551	0.935	6.895		0.935	-1439	0.935	-1672
0.934	-1.092	0.934	7.299		0.934	-1435	0.934	-1637
0.933	-1.226	0.933	7.201		0.933	-1435	0.933	-1622
0.932	-1.262	0.932	7.187		0.932	-1456	0.932	-1626
0.931	-0.9854	0.931	7.39		0.931	-1449	0.931	-1673
0.93	-0.8877	0.93	7.528		0.93	-1449	0.93	-1660
0.929	-1.062	0.929	7.274		0.929	-1432	0.929	-1653
0.928	-0.8291	0.928	7.036		0.928	-1439	0.928	-1647
0.927	-0.8936	0.927	7.121		0.927	-1457	0.927	-1651
0.926	-0.9531	0.926	7.183		0.926	-1452	0.926	-1663
0.925	-0.9297	0.925	7.352		0.925	-1439	0.925	-1651
0.924	-1.02	0.924	7.411		0.924	-1447	0.924	-1653
0.923	-0.8223	0.923	6.946		0.923	-1446	0.923	-1668
0.922	-0.6416	0.922	7.406		0.922	-1454	0.922	-1667
0.921	-0.8027	0.921	7.256		0.921	-1450	0.921	-1665
0.92	-0.7725	0.92	6.891		0.92	-1421	0.92	-1668
0.919	-0.6104	0.919	6.697		0.919	-1483	0.919	-1651
0.918	-0.6221	0.918	7.161		0.918	-1447	0.918	-1679
0.917	-0.9043	0.917	6.891		0.917	-1424	0.917	-1681
0.916	-0.8398	0.916	7.289		0.916	-1451	0.916	-1663
0.915	-0.4863	0.915	7.252		0.915	-1440	0.915	-1666
0.914	-0.4717	0.914	7.028		0.914	-1472	0.914	-1665
0.913	-0.5908	0.913	7.186		0.913	-1464	0.913	-1685
0.912	-0.5918	0.912	7.052		0.912	-1453	0.912	-1693
0.911	-0.3584	0.911	6.959		0.911	-1436	0.911	-1667
0.91	-0.4336	0.91	6.784		0.91	-1465	0.91	-1663
0.909	-0.7588	0.909	7.037		0.909	-1460	0.909	-1672
0.908	-0.5156	0.908	7.052		0.908	-1457	0.908	-1663
0.907	-0.1895	0.907	6.87		0.907	-1450	0.907	-1682
0.906	-0.374	0.906	6.652		0.906	-1448	0.906	-1693
0.905	-0.4648	0.905	7.02		0.905	-1455	0.905	-1698
0.904	-0.3154	0.904	6.398		0.904	-1470	0.904	-1695
0.903	-0.08691	0.903	6.871		0.903	-1457	0.903	-1668
0.902	-0.374	0.902	6.872		0.902	-1455	0.902	-1654
0.901	-0.6143	0.901	6.77		0.901	-1456	0.901	-1677
0.9	-0.07031	0.9	7.103		0.9	-1454	0.9	-1698
0.899	-0.1035	0.899	6.863		0.899	-1468	0.899	-1700
0.898	-0.2295	0.898	6.48		0.898	-1461	0.898	-1689
0.897	-0.1162	0.897	6.761		0.897	-1450	0.897	-1676
0.896	-0.06152	0.896	6.796		0.896	-1461	0.896	-1680
0.895	-0.1445	0.895	6.762		0.895	-1468	0.895	-1687
0.894	-0.1221	0.894	6.672		0.894	-1467	0.894	-1706
0.893	-0.2773	0.893	6.882		0.893	-1463	0.893	-1710
0.892	-0.08594	0.892	6.69		0.892	-1450	0.892	-1686
0.891	0.1846	0.891	6.556		0.891	-1463	0.891	-1684
0.89	0.05469	0.89	6.249		0.89	-1471	0.89	-1694
0.889	-0.1807	0.889	6.626		0.889	-1464	0.889	-1705
0.888	0.2266	0.888	6.465		0.888	-1462	0.888	-1700
0.887	0.1328	0.887	6.96		0.887	-1463	0.887	-1699
0.886	-0.00586	0.886	6.942		0.886	-1463	0.886	-1686
0.885	-0.04883	0.885	6.829		0.885	-1476	0.885	-1700
0.884	0.2393	0.884	6.69		0.884	-1465	0.884	-1711
0.883	0.2109	0.883	6.497		0.883	-1467	0.883	-1716
0.882	0.3193	0.882	6.609		0.882	-1462	0.882	-1716
0.881	0.08496	0.881	6.359		0.881	-1469	0.881	-1694
0.88	0.4746	0.88	6.468		0.88	-1467	0.88	-1675
0.879	0.1709	0.879	6.741		0.879	-1475	0.879	-1688
0.878	0.1807	0.878	6.841		0.878	-1465	0.878	-1723
0.877	0.498	0.877	6.449		0.877	-1467	0.877	-1745
0.876	0.5967	0.876	6.881		0.876	-1466	0.876	-1696
0.875	0.3564	0.875	6.408		0.875	-1475	0.875	-1682
0.874	0.2715	0.874	6.616		0.874	-1463	0.874	-1716
0.873	0.5469	0.873	6.544		0.873	-1471	0.873	-1754
0.872	0.4521	0.872	6.596		0.872	-1468	0.872	-1733
0.871	0.3682	0.871	6.593		0.871	-1480	0.871	-1705
0.87	0.5293	0.87	6.514		0.87	-1471	0.87	-1706
0.869	0.668	0.869	6.499		0.869	-1470	0.869	-1734
0.868	0.6084	0.868	6.558		0.868	-1469	0.868	-1754
0.867	0.6084	0.867	6.358		0.867	-1483	0.867	-1740
0.866	0.3877	0.866	6.324		0.866	-1474	0.866	-1710
0.865	0.668	0.865	6.547		0.865	-1469	0.865	-1711
0.864	0.7588	0.864	6.296		0.864	-1465	0.864	-1719
0.863	0.6162	0.863	6.443		0.863	-1475	0.863	-1746
0.862	0.6689	0.862	6.472		0.862	-1485	0.862	-1739
0.861	0.9443	0.861	6.42		0.861	-1480	0.861	-1724
0.86	0.8633	0.86	5.914		0.86	-1461	0.86	-1722
0.859	0.6104	0.859	6.412		0.859	-1475	0.859	-1735
0.858	0.7471	0.858	6.038		0.858	-1481	0.858	-1738
0.857	0.8975	0.857	6.632		0.857	-1485	0.857	-1731
0.856	0.8984	0.856	6.435		0.856	-1479	0.856	-1716
0.855	0.8564	0.855	6.292		0.855	-1473	0.855	-1725
0.854	1.036	0.854	6.382		0.854	-1474	0.854	-1755
0.853	1.019	0.853	6.189		0.853	-1483	0.853	-1751
0.852	1.049	0.852	6.316		0.852	-1480	0.852	-1714
0.851	0.8145	0.851	6.227		0.851	-1479	0.851	-1734
0.85	0.9277	0.85	6.481		0.85	-1475	0.85	-1748
0.849	1.114	0.849	6.145		0.849	-1477	0.849	-1769
0.848	1.152	0.848	6.405		0.848	-1481	0.848	-1761
0.847	1.026	0.847	6.43		0.847	-1479	0.847	-1728
0.846	1.241	0.846	6.334		0.846	-1477	0.846	-1771
0.845	1.314	0.845	6.179		0.845	-1476	0.845	-1747
0.844	1.117	0.844	6.099		0.844	-1477	0.844	-1747
0.843	0.8877	0.843	5.951		0.843	-1484	0.843	-1741
0.842	1.36	0.842	6.573		0.842	-1489	0.842	-1691
0.841	1.219	0.841	6.417		0.841	-1476	0.841	-1704
0.84	1.362	0.84	6.382		0.84	-1482	0.84	-1807
0.839	1.332	0.839	6.351		0.839	-1486	0.839	-1776
0.838	1.374	0.838	6.203		0.838	-1481	0.838	-1784
0.837	1.458	0.837	6.051		0.837	-1483	0.837	-1745
0.836	1.424	0.836	6.143		0.836	-1484	0.836	-1693
0.835	1.088	0.835	5.968		0.835	-1477	0.835	-1722
0.834	1.518	0.834	6.226		0.834	-1483	0.834	-1796
0.833	1.573	0.833	6.481		0.833	-1482	0.833	-1765
0.832	1.425	0.832	6.062		0.832	-1489	0.832	-1766
0.831	1.621	0.831	6.274		0.831	-1483	0.831	-1734
0.83	1.695	0.83	6.203		0.83	-1485	0.83	-1731
0.829	1.406	0.829	6.055		0.829	-1487	0.829	-1778
0.828	1.687	0.828	6.222		0.828	-1490	0.828	-1738
0.827	1.353	0.827	6.113		0.827	-1479	0.827	-1760
0.826	1.615	0.826	6.602		0.826	-1489	0.826	-1799
0.825	1.855	0.825	6.097		0.825	-1485	0.825	-1769
0.824	1.822	0.824	6.299		0.824	-1489	0.824	-1760
0.823	1.505	0.823	6.126		0.823	-1485	0.823	-1760
0.822	2.048	0.822	5.531		0.822	-1491	0.822	-1751
0.821	1.888	0.821	5.987		0.821	-1482	0.821	-1792
0.82	1.505	0.82	6.222		0.82	-1491	0.82	-1803
0.819	1.796	0.819	6.192		0.819	-1486	0.819	-1759
0.818	1.983	0.818	6.223		0.818	-1485	0.818	-1761
0.817	1.925	0.817	5.958		0.817	-1489	0.817	-1755
0.816	2.001	0.816	6.202		0.816	-1491	0.816	-1782
0.815	1.942	0.815	6.062		0.815	-1487	0.815	-1792
0.814	2.003	0.814	5.885		0.814	-1490	0.814	-1776
0.813	2.14	0.813	6.046		0.813	-1490	0.813	-1762
0.812	1.848	0.812	6.068		0.812	-1492	0.812	-1772
0.811	1.888	0.811	6.274		0.811	-1487	0.811	-1780
0.81	2.319	0.81	5.869		0.81	-1493	0.81	-1780
0.809	2.209	0.809	6.119		0.809	-1492	0.809	-1761
0.808	2.039	0.808	5.745		0.808	-1494	0.808	-1773
0.807	2.236	0.807	5.977		0.807	-1486	0.807	-1791
0.806	2.22	0.806	5.819		0.806	-1490	0.806	-1791
0.805	2.184	0.805	5.916		0.805	-1490	0.805	-1774
0.804	2.207	0.804	6.029		0.804	-1489	0.804	-1775
0.803	2.196	0.803	6.057		0.803	-1497	0.803	-1777
0.802	2.327	0.802	6.312		0.802	-1494	0.802	-1797
0.801	2.539	0.801	6.155		0.801	-1491	0.801	-1794
0.8	2.317	0.8	5.679		0.8	-1492	0.8	-1772
0.799	2.305	0.799	5.839		0.799	-1489	0.799	-1791
0.798	2.4	0.798	5.823		0.798	-1494	0.798	-1794
0.797	2.484	0.797	6.019		0.797	-1499	0.797	-1791
0.796	2.323	0.796	6.088		0.796	-1491	0.796	-1796
0.795	2.4	0.795	6.013		0.795	-1489	0.795	-1790
0.794	2.508	0.794	6.274		0.794	-1492	0.794	-1779
0.793	2.869	0.793	5.824		0.793	-1494	0.793	-1786
0.792	2.319	0.792	5.798		0.792	-1497	0.792	-1794
0.791	2.46	0.791	5.653		0.791	-1497	0.791	-1802
0.79	2.701	0.79	5.75		0.79	-1493	0.79	-1804
0.789	2.553	0.789	5.764		0.789	-1495	0.789	-1791
0.788	2.617	0.788	6.235		0.788	-1499	0.788	-1783
0.787	2.653	0.787	5.8		0.787	-1498	0.787	-1795
0.786	2.876	0.786	5.874		0.786	-1493	0.786	-1807
0.785	2.697	0.785	5.926		0.785	-1496	0.785	-1807
0.784	2.672	0.784	5.792		0.784	-1496	0.784	-1792
0.783	2.601	0.783	5.702		0.783	-1503	0.783	-1801
0.782	2.695	0.782	5.963		0.782	-1491	0.782	-1798
0.781	2.954	0.781	6.188		0.781	-1496	0.781	-1796
0.78	2.74	0.78	5.879		0.78	-1501	0.78	-1807
0.779	2.773	0.779	6.174		0.779	-1500	0.779	-1805
0.778	3.151	0.778	5.861		0.778	-1494	0.778	-1798
0.777	3.034	0.777	5.633		0.777	-1502	0.777	-1810
0.776	2.638	0.776	5.653		0.776	-1495	0.776	-1802
0.775	2.773	0.775	5.674		0.775	-1496	0.775	-1806
0.774	3.212	0.774	6.025		0.774	-1503	0.774	-1805
0.773	2.951	0.773	5.964		0.773	-1501	0.773	-1808
0.772	3.04	0.772	5.916		0.772	-1495	0.772	-1808
0.771	3.063	0.771	5.558		0.771	-1499	0.771	-1820
0.77	3.07	0.77	5.688		0.77	-1496	0.77	-1806
0.769	3.19	0.769	5.333		0.769	-1501	0.769	-1807
0.768	2.902	0.768	5.635		0.768	-1503	0.768	-1804
0.767	2.919	0.767	5.691		0.767	-1501	0.767	-1817
0.766	3.248	0.766	5.96		0.766	-1498	0.766	-1812
0.765	3.346	0.765	5.868		0.765	-1500	0.765	-1814
0.764	2.976	0.764	5.613		0.764	-1498	0.764	-1814
0.763	3.381	0.763	5.646		0.763	-1506	0.763	-1815
0.762	3.426	0.762	5.557		0.762	-1508	0.762	-1808
0.761	2.934	0.761	5.542		0.761	-1501	0.761	-1822
0.76	3.195	0.76	5.542		0.76	-1499	0.76	-1810
0.759	3.203	0.759	5.532		0.759	-1505	0.759	-1823
0.758	3.274	0.758	5.997		0.758	-1501	0.758	-1817
0.757	3.568	0.757	5.517		0.757	-1505	0.757	-1812
0.756	3.218	0.756	5.636		0.756	-1502	0.756	-1811
0.755	3.383	0.755	5.381		0.755	-1502	0.755	-1830
0.754	3.533	0.754	5.373		0.754	-1507	0.754	-1813
0.753	3.336	0.753	5.838		0.753	-1503	0.753	-1830
0.752	3.108	0.752	5.96		0.752	-1505	0.752	-1821
0.751	3.501	0.751	5.761		0.751	-1510	0.751	-1822
0.75	3.601	0.75	5.957		0.75	-1504	0.75	-1817
0.749	3.493	0.749	5.53		0.749	-1501	0.749	-1821
0.748	3.625	0.748	5.776		0.748	-1506	0.748	-1815
0.747	3.373	0.747	5.516		0.747	-1505	0.747	-1842
0.746	3.768	0.746	5.501		0.746	-1510	0.746	-1817
0.745	3.428	0.745	5.767		0.745	-1506	0.745	-1821
0.744	3.348	0.744	5.781		0.744	-1506	0.744	-1821
0.743	3.678	0.743	5.626		0.743	-1509	0.743	-1824
0.742	3.811	0.742	5.705		0.742	-1507	0.742	-1831
0.741	3.47	0.741	5.254		0.741	-1505	0.741	-1836
0.74	3.696	0.74	5.497		0.74	-1510	0.74	-1820
0.739	3.745	0.739	5.377		0.739	-1507	0.739	-1836
0.738	3.571	0.738	5.652		0.738	-1508	0.738	-1831
0.737	3.732	0.737	5.398		0.737	-1508	0.737	-1821
0.736	3.553	0.736	5.852		0.736	-1505	0.736	-1827
0.735	3.714	0.735	5.64		0.735	-1509	0.735	-1833
0.734	3.997	0.734	5.422		0.734	-1515	0.734	-1830
0.733	3.824	0.733	5.298		0.733	-1509	0.733	-1841
0.732	3.561	0.732	5.569		0.732	-1509	0.732	-1831
0.731	3.942	0.731	5.632		0.731	-1509	0.731	-1825
0.73	3.855	0.73	5.374		0.73	-1514	0.73	-1828
0.729	3.681	0.729	5.59		0.729	-1510	0.729	-1837
0.728	3.853	0.728	5.519		0.728	-1514	0.728	-1839
0.727	3.998	0.727	5.446		0.727	-1507	0.727	-1832
0.726	3.914	0.726	5.215		0.726	-1510	0.726	-1832
[truncated: 21,002 more rows]

## Sheet: Fig. 4c
	Eads
CoOOH	-0.362
Au	-0.854
Au/CoOOH	-1.28

## Sheet: Fig. 4d
Energy vs. vacuum level	density of states
-23.2318	0
-23.2199	0
-21.306	0.000147783
-21.2942	0.000371429
-21.2824	0.000804258
-21.2706	0.0015
-21.2588	0.00241
-21.247	0.00334
-21.2352	0.00399
-21.2233	0.00422
-21.2115	0.00414
-21.1997	0.00372
-21.1879	0.00293
-21.1761	0.00212
-21.1643	0.00155
-21.1525	0.00134
-21.1406	0.00146
-21.1288	0.00175
-21.117	0.00202
-21.1052	0.0022
-21.0934	0.00226
-21.0816	0.00215
-21.0698	0.0019
-21.0579	0.00162
-21.0461	0.00142
-21.0343	0.00134
-21.0225	0.00134
-21.0107	0.00137
-20.9989	0.00135
-20.9871	0.00129
-20.9752	0.00116
-20.9634	0.000975293
-20.9516	0.000820819
-20.9398	0.000824663
-20.928	0.00117
-20.9162	0.00206
-20.9044	0.00368
-20.8925	0.00604
-20.8807	0.00878
-20.8689	0.01123
-20.8571	0.01253
-20.8453	0.01265
-20.8335	0.01186
-20.8217	0.00988
-20.8098	0.00715
-20.798	0.00453
-20.7862	0.00259
-20.7744	0.00144
-20.7626	0.000937746
-20.7508	0.000842221
-20.739	0.00101
-20.7272	0.00143
-20.7153	0.00217
-20.7035	0.00328
-20.6917	0.00475
-20.6799	0.00646
-20.6681	0.00838
-20.6563	0.01039
-20.6444	0.01213
-20.6326	0.01318
-20.6208	0.01361
-20.609	0.01352
-20.5972	0.01286
-20.5854	0.01184
-20.5736	0.01065
-20.5617	0.0096
-20.5499	0.00895
-20.5381	0.00886
-20.5263	0.00942
-20.5145	0.01039
-20.5027	0.01133
-20.4909	0.01195
-20.4791	0.01218
-20.4672	0.01195
-20.4554	0.01117
-20.4436	0.00999
-20.4318	0.00871
-20.42	0.00766
-20.4082	0.00702
-20.3964	0.00685
-20.3845	0.00712
-20.3727	0.00787
-20.3609	0.00911
-20.3491	0.01061
-20.3373	0.01201
-20.3255	0.01312
-20.3136	0.01351
-20.3018	0.01287
-20.29	0.01156
-20.2782	0.00974
-20.2664	0.00759
-20.2546	0.00558
-20.2428	0.00391
-20.2309	0.00269
-20.2191	0.00188
-20.2073	0.00138
-20.1955	0.00106
-20.1837	0.00088575
-20.1719	0.000861293
-20.1601	0.00105
-20.1483	0.00156
-20.1364	0.00257
-20.1246	0.00428
-20.1128	0.00667
-20.101	0.0094
-20.0892	0.01181
-20.0774	0.01307
-20.0656	0.01321
-20.0537	0.01243
-20.0419	0.01053
-20.0301	0.00801
-20.0183	0.00589
-20.0065	0.00491
-19.9947	0.00537
-19.9828	0.00715
-19.971	0.00986
-19.9592	0.01299
-19.9474	0.01656
-19.9356	0.0208
-19.9238	0.02531
-19.912	0.02919
-19.9002	0.03157
-19.8883	0.03199
-19.8765	0.03066
-19.8647	0.0275
-19.8529	0.02256
-19.8411	0.01684
-19.8293	0.01144
-19.8175	0.00725
-19.8056	0.00462
-19.7938	0.00352
-19.782	0.00412
-19.7702	0.00704
-19.7584	0.01298
-19.7466	0.02198
-19.7348	0.03275
-19.7229	0.04281
-19.7111	0.05001
-19.6993	0.05737
-19.6875	0.06541
-19.6757	0.07112
-19.6639	0.07449
-19.6521	0.07448
-19.6402	0.07291
-19.6284	0.07001
-19.6166	0.06514
-19.6048	0.06175
-19.593	0.0642
-19.5812	0.07602
-19.5694	0.09643
-19.5575	0.11844
-19.5457	0.13148
-19.5339	0.13303
-19.5221	0.12592
-19.5103	0.10773
-19.4985	0.08086
-19.4867	0.05548
-19.4748	0.04006
-19.463	0.03878
-19.4512	0.05104
-19.4394	0.07181
-19.4276	0.09263
-19.4158	0.10443
-19.404	0.10701
-19.3922	0.1017
-19.3803	0.08539
-19.3685	0.06175
-19.3567	0.03846
-19.3449	0.02064
-19.3331	0.00954
-19.3213	0.0038
-19.3094	0.00131
-19.2976	0.000395154
-19.2858	0.00011879
-19.274	5.89606e-05
-19.2386	0.000114861
-19.2267	0.00020733
-19.2149	0.000523252
-19.2031	0.00149
-19.1913	0.00403
-19.1795	0.00969
-19.1677	0.0203
-19.1559	0.03701
-19.1441	0.05888
-19.1322	0.08222
-19.1204	0.10168
-19.1086	0.11745
-19.0968	0.12693
-19.085	0.12988
-19.0732	0.12819
-19.0614	0.11893
-19.0495	0.10307
-19.0377	0.08723
-19.0259	0.07219
-19.0141	0.05382
-19.0023	0.03543
-18.9905	0.02046
-18.9786	0.01055
-18.9668	0.00531
-18.955	0.00324
-18.9432	0.00276
-18.9314	0.00276
-18.9196	0.00275
-18.9078	0.00262
-18.8959	0.00224
-18.8841	0.00166
-18.8723	0.00106
-18.8605	0.00058062
-18.8487	0.00027688
-18.8369	0.000115765
-18.8251	4.41628e-05
-18.766	0.000171164
-18.7542	0.000429557
-18.7424	0.000950182
-18.7306	0.00185
-18.7187	0.00316
-18.7069	0.00478
-18.6951	0.00646
-18.6833	0.00808
-18.6715	0.00956
-18.6597	0.01124
-18.6479	0.0132
-18.636	0.0151
-18.6242	0.01702
-18.6124	0.01969
-18.6006	0.02488
-18.5888	0.03413
-18.577	0.04905
-18.5652	0.0712
-18.5533	0.10025
-18.5415	0.13007
-18.5297	0.1507
-18.5179	0.1583
-18.5061	0.15692
-18.4943	0.14403
-18.4825	0.1181
-18.4706	0.0887
-18.4588	0.06303
-18.447	0.0445
-18.4352	0.03347
-18.4234	0.02798
-18.4116	0.02627
-18.3998	0.02684
-18.3879	0.02809
-18.3761	0.0299
-18.3643	0.0315
-18.3525	0.03091
-18.3407	0.02796
-18.3289	0.02448
-18.3171	0.0211
-18.3052	0.01712
-18.2934	0.01329
-18.2816	0.01043
-18.2698	0.00889
-18.258	0.00843
-18.2462	0.0086
-18.2344	0.00918
-18.2225	0.01031
-18.2107	0.01173
-18.1989	0.01305
-18.1871	0.01413
-18.1753	0.0149
-18.1635	0.01506
-18.1517	0.01422
-18.1398	0.01276
-18.128	0.01088
-18.1162	0.00872
-18.1044	0.00685
-18.0926	0.00574
-18.0808	0.00558
-18.069	0.00628
-18.0572	0.00765
-18.0453	0.00969
-18.0335	0.01232
-18.0217	0.01529
-18.0099	0.01817
-17.9981	0.02043
-17.9863	0.02249
-17.9745	0.02486
-17.9626	0.02736
-17.9508	0.02951
-17.939	0.03061
-17.9272	0.03049
-17.9154	0.02983
-17.9036	0.02799
-17.8917	0.02411
-17.8799	0.01931
-17.8681	0.01509
-17.8563	0.01201
-17.8445	0.01028
-17.8327	0.01006
-17.8209	0.01103
-17.809	0.01261
-17.7972	0.01445
-17.7854	0.01637
-17.7736	0.01769
-17.7618	0.01803
-17.75	0.01767
-17.7382	0.01725
-17.7264	0.01682
-17.7145	0.0164
-17.7027	0.01613
-17.6909	0.01576
-17.6791	0.01524
-17.6673	0.0149
-17.6555	0.01525
-17.6437	0.01643
-17.6318	0.01847
-17.62	0.02128
-17.6082	0.02427
-17.5964	0.02772
-17.5846	0.03059
-17.5728	0.03108
-17.5609	0.03083
-17.5491	0.03108
-17.5373	0.03241
-17.5255	0.03582
-17.5137	0.04117
-17.5019	0.04715
-17.4901	0.05201
-17.4782	0.05508
-17.4664	0.0571
-17.4546	0.05813
-17.4428	0.05745
-17.431	0.05516
-17.4192	0.05165
-17.4074	0.04746
-17.3956	0.04193
-17.3837	0.03435
-17.3719	0.02561
-17.3601	0.01737
-17.3483	0.01106
-17.3365	0.00703
-17.3247	0.00479
-17.3129	0.0037
-17.301	0.00317
-17.2892	0.00286
-17.2774	0.00278
-17.2656	0.00315
-17.2538	0.00428
-17.242	0.00625
-17.2302	0.00865
-17.2183	0.01063
-17.2065	0.01135
-17.1947	0.01127
-17.1829	0.01039
-17.1711	0.00822
-17.1593	0.00558
-17.1475	0.00329
-17.1356	0.00178
-17.1238	0.00117
-17.112	0.00138
-17.1002	0.00235
-17.0884	0.00393
-17.0766	0.00577
-17.0648	0.00727
-17.0529	0.00786
-17.0411	0.00786
-17.0293	0.00727
-17.0175	0.00576
-17.0057	0.00391
-16.9939	0.00227
-16.9821	0.00113
-16.9703	0.000481927
-16.9584	0.000175872
-16.9466	5.49618e-05
-13.8277	0.000966652
-13.8159	0.00493
-13.8041	0.02149
-13.7922	0.08031
-13.7804	0.25699
-13.7686	0.70421
-13.7568	1.65249
-13.745	3.32062
-13.7332	5.71412
-13.7213	8.4203
-13.7095	10.6256
-13.6977	11.4824
-13.6859	11.4824
-13.6741	10.6256
-13.6623	8.4203
-13.6505	5.71412
-13.6387	3.32062
-13.6268	1.65249
-13.615	0.70421
-13.6032	0.25699
-13.5914	0.08031
-13.5796	0.02149
-13.5678	0.00493
-13.556	0.000966652
-13.5441	0
-13.3197	0.000966506
-13.3079	0.00492
-13.296	0.02149
-13.2842	0.0803
-13.2724	0.25695
-13.2606	0.70411
-13.2488	1.65224
-13.237	3.32012
-13.2252	5.71326
-13.2134	8.41903
-13.2015	10.624
-13.1897	11.4806
-13.1779	11.4806
-13.1661	10.624
-13.1543	8.41903
-13.1425	5.71326
-13.1306	3.32012
-13.1188	1.65224
-13.107	0.70411
-13.0952	0.25695
-13.0834	0.0803
-13.0716	0.02245
-13.0598	0.00981
-13.048	0.02324
-13.0361	0.08452
-13.0243	0.27617
-13.0125	0.77804
-13.0007	1.89383
-12.9889	3.99224
-12.9771	7.30779
-12.9652	11.6488
-12.9534	16.2141
-12.9416	19.753
-12.9298	21.9448
-12.918	21.9468
-12.9062	19.7602
-12.8944	16.2256
-12.8826	11.6608
-12.8707	7.31733
-12.8589	3.99838
-12.8471	1.89711
-12.8353	0.7795
-12.8235	0.27672
-12.8117	0.0847
-12.7998	0.02232
-12.788	0.0049
-12.7762	0.000960694
-12.7644	0
-12.729	0.000969721
-12.7172	0.00494
-12.7053	0.02156
-12.6935	0.08057
-12.6817	0.25781
-12.6699	0.70645
-12.6581	1.65773
-12.6463	3.33116
-12.6344	5.73226
-12.6226	8.44704
-12.6108	10.6594
-12.599	11.5188
-12.5872	11.5188
-12.5754	10.6594
-12.5636	8.44704
-12.5518	5.73226
-12.5399	3.33116
-12.5281	1.65773
-12.5163	0.70645
-12.5045	0.25781
-12.4927	0.08057
-12.4809	0.02156
-12.4691	0.00591
-12.4572	0.0059
-12.4454	0.02152
-12.4336	0.08139
-12.4218	0.26416
-12.41	0.73631
-12.3982	1.77716
-12.3864	3.73967
-12.3745	6.93087
-12.3627	11.4692
-12.3509	17.2144
-12.3391	23.7574
-12.3273	31.1924
-12.3155	37.8931
-12.3037	40.9115
-12.2918	39.9018
-12.28	36.6551
-12.2682	31.0967
-12.2564	23.0866
-12.2446	14.8973
-12.2328	8.33174
-12.221	4.08019
-12.2091	1.91462
-12.1973	1.29512
-12.1855	1.83368
-12.1737	3.36912
-12.1619	5.7265
-12.1501	8.42561
-12.1383	10.6336
-12.1264	11.5071
-12.1146	11.5659
-12.1028	10.8855
-12.091	9.1264
-12.0792	7.36699
-12.0674	6.63966
-12.0556	7.36271
-12.0437	9.11829
-12.0319	10.8746
-12.0201	11.5539
-12.0083	11.4951
-11.9965	10.6224
-11.9847	8.41484
-11.9729	5.71072
-11.9611	3.32301
-11.9492	1.67273
-11.9374	0.78404
-11.9256	0.51394
-11.9138	0.78487
-11.902	1.67492
-11.8902	3.32746
-11.8783	5.71838
-11.8665	8.42516
-11.8547	10.6318
-11.8429	11.489
-11.8311	11.489
-11.8193	10.6318
-11.8075	8.42516
-11.7957	5.71742
-11.7838	3.32254
-11.772	1.65344
-11.7602	0.70462
-11.7484	0.25714
-11.7366	0.08036
-11.7248	0.02151
-11.7129	0.00493
-11.7011	0.000967209
-11.6893	0
-11.1104	0.000835487
-11.0986	0.00426
-11.0868	0.01858
-11.075	0.06942
-11.0632	0.22212
-11.0514	0.60866
-11.0395	1.42826
-11.0277	2.87005
-11.0159	4.93878
-11.0041	7.27776
-10.9923	9.18385
-10.9805	9.92432
-10.9687	9.92432
-10.9568	9.18385
-10.945	7.27776
-10.9332	4.93878
-10.9214	2.87005
-10.9096	1.42826
-10.8978	0.60866
-10.886	0.22295
-10.8741	0.07365
-10.8623	0.03706
-10.8505	0.07332
-10.8387	0.22184
-10.8269	0.60561
-10.8151	1.42111
-10.8033	2.85567
-10.7914	4.91403
-10.7796	7.2413
-10.7678	9.13785
-10.756	9.8746
-10.7442	9.8746
-10.7324	9.13785
-10.7206	7.2413
-10.7088	4.91403
-10.6969	2.85567
-10.6851	1.42111
-10.6733	0.60561
-10.6615	0.22101
-10.6497	0.06907
-10.6379	0.01848
-10.626	0.00424
-10.6142	0.000831302
-10.6024	0
-10.3898	0.000944032
-10.378	0.00481
-10.3661	0.02099
-10.3543	0.07843
-10.3425	0.25098
-10.3307	0.68774
-10.3189	1.61382
-10.3071	3.24292
-10.2952	5.58041
-10.2834	8.22327
-10.2716	10.377
-10.2598	11.2137
-10.248	11.2137
-10.2362	10.377
-10.2244	8.22327
-10.2126	5.58041
-10.2007	3.24292
-10.1889	1.61382
-10.1771	0.68774
-10.1653	0.25192
-10.1535	0.08323
-10.1417	0.04192
-10.1298	0.08302
-10.118	0.2512
-10.1062	0.68576
-10.0944	1.60918
-10.0826	3.23361
-10.0708	5.56439
-10.059	8.19966
-10.0472	10.3472
-10.0353	11.1815
-10.0235	11.1815
-10.0117	10.3472
-9.9999	8.19966
-9.98808	5.56439
-9.97627	3.23361
-9.96446	1.60918
-9.95264	0.68576
-9.94083	0.25026
-9.92901	0.07821
-9.9172	0.02093
-9.90538	0.0048
-9.89357	0.000941321
-9.88176	0
-9.63366	0.000946509
-9.62184	0.00482
-9.61003	0.02105
-9.59822	0.07864
-9.5864	0.25164
-9.57459	0.68954
-9.56277	1.61805
-9.55096	3.25143
-9.53915	5.59505
-9.52733	8.24485
-9.51552	10.4042
-9.5037	11.2431
-9.49189	11.2434
-9.48008	10.407
-9.46826	8.25843
-9.45645	5.65004
-9.44463	3.44377
-9.43282	2.19937
-9.421	2.20811
-9.40919	3.68144
-9.39738	6.77789
-9.38556	11.3401
-9.37375	16.5504
-9.36193	20.9308
-9.35012	23.2261
-9.33831	23.5398
-9.32649	22.0886
-9.31468	18.7757
-9.30286	14.7559
-9.29105	11.7416
-9.27923	10.6568
-9.26742	11.3959
-9.25561	13.1338
-9.24379	15.3151
-9.23198	16.8116
-9.22016	16.3281
-9.20835	14.799
-9.19654	12.7297
-9.18472	9.94033
-9.17291	7.30958
-9.16109	5.49401
-9.14928	4.6566
-9.13746	4.53142
-9.12565	4.82605
-9.11384	5.30961
-9.10202	5.7348
-9.09021	6.24585
-9.07839	7.25802
-9.06658	8.87715
-9.05477	10.8041
-9.04295	12.4218
-9.03114	12.9853
-9.01932	12.703
-9.00751	11.6558
-8.9957	9.46035
-8.98388	6.68257
-8.97207	4.1461
-8.96025	2.34381
-8.94844	1.35958
-8.93662	1.03958
-8.92481	1.2118
-8.913	1.8409
-8.90118	3.0447
-8.88937	4.9606
-8.87755	7.54536
-8.86574	10.3666
-8.85393	12.5906
-8.84211	13.4383
-8.8303	13.4476
-8.81848	12.6032
-8.80667	10.4429
-8.79485	7.78739
-8.78304	5.35492
-8.77123	3.55454
-8.75941	2.4064
-8.7476	1.66126
-8.73578	1.12806
-8.72397	0.73644
-8.71216	0.47086
-8.70034	0.32026
-8.68853	0.25479
-8.67671	0.24039
-8.6649	0.25317
-8.65308	0.26958
-8.64127	0.27279
-8.62946	0.26492
-8.61764	0.24888
-8.60583	0.22333
-8.59401	0.19791
-8.5822	0.18691
-8.57039	0.20395
-8.55857	0.26253
-8.54676	0.37781
-8.53494	0.55682
-8.52313	0.79277
-8.51131	1.082
-8.4995	1.40908
-8.48769	1.75459
-8.47587	2.09074
-8.46406	2.3623
-8.45224	2.5071
-8.44043	2.55397
-8.42862	2.58383
-8.4168	2.56524
-8.40499	2.46174
-8.39317	2.33522
-8.38136	2.24826
-8.36955	2.20822
-8.35773	2.19126
-8.34592	2.17223
-8.3341	2.16199
-8.32229	2.15636
-8.31047	2.11112
-8.29866	1.99183
-8.28685	1.77158
-8.27503	1.48958
-8.26322	1.19503
-8.2514	0.91105
-8.23959	0.6835
-8.22778	0.53459
-8.21596	0.45895
-8.20415	0.44
-8.19233	0.44429
-8.18052	0.4475
-8.1687	0.43855
-8.15689	0.40778
-8.14508	0.36019
-8.13326	0.30373
-8.12145	0.24199
-8.10963	0.17983
-8.09782	0.12633
-8.08601	0.08653
-8.07419	0.06033
-8.06238	0.04383
-8.05056	0.03343
-8.03875	0.02698
-8.02693	0.02247
-8.01512	0.01893
-8.00331	0.01656
-7.99149	0.01589
-7.97968	0.01989
-7.96786	0.03678
-7.95605	0.08549
-7.94424	0.20145
-7.93242	0.43574
-7.92061	0.84238
-7.90879	1.45152
-7.89698	2.23762
-7.88517	3.10085
-7.87335	3.94198
-7.86154	4.59973
-7.84972	4.83003
-7.83791	4.79587
-7.82609	4.57737
-7.81428	4.07793
-7.80247	3.57065
-7.79065	3.25264
-7.77884	3.12804
-7.76702	3.19393
-7.75521	3.34275
-7.7434	3.38499
-7.73158	3.1985
-7.71977	2.87809
-7.70795	2.46096
-7.69614	1.91198
-7.68432	1.40417
-7.67251	1.09857
-7.6607	1.07879
-7.64888	1.33064
-7.63707	1.77574
-7.62525	2.32172
-7.61344	2.96289
-7.60163	3.63284
-7.58981	4.21464
-7.578	4.63234
-7.56618	4.83147
-7.55437	4.85662
-7.54255	4.75863
-7.53074	4.6116
-7.51893	4.45113
-7.50711	4.3163
-7.4953	4.2112
-7.48348	4.17599
-7.47167	4.11329
-7.45986	3.84487
-7.44804	3.46888
-7.43623	3.06802
-7.42441	2.64564
-7.4126	2.26652
-7.40078	2.03803
-7.38897	2.01412
-7.37716	2.25282
-7.36534	2.77612
-7.35353	3.48899
-7.34171	4.19631
-7.3299	4.71184
-7.31809	4.79695
-7.30627	4.58617
-7.29446	4.1787
-7.28264	3.52431
-7.27083	2.96931
-7.25902	2.8022
-7.2472	3.12152
-7.23539	3.86462
-7.22357	4.76076
-7.21176	5.47296
-7.19994	6.08054
-7.18813	6.55917
-7.17632	6.59401
-7.1645	6.17067
-7.15269	5.73615
-7.14087	5.58555
-7.12906	5.65085
-7.11725	5.94383
-7.10543	6.38725
-7.09362	6.82531
-7.0818	7.25354
-7.06999	7.49906
-7.05817	7.31444
-7.04636	7.09355
-7.03455	7.19017
-7.02273	7.51833
-7.01092	7.90006
-6.9991	8.03003
-6.98729	8.0781
-6.97548	7.91357
-6.96366	7.36464
-6.95185	6.75802
-6.94003	6.24533
-6.92822	5.9925
-6.9164	5.88284
-6.90459	5.81993
-6.89278	5.8424
-6.88096	5.71331
-6.86915	5.24112
-6.85733	4.49938
-6.84552	3.82417
-6.83371	3.29753
-6.82189	2.75573
-6.81008	2.27421
-6.79826	1.89793
-6.78645	1.61496
-6.77463	1.49876
-6.76282	1.57701
-6.75101	1.87177
-6.73919	2.56046
-6.72738	3.74529
-6.71556	5.32499
-6.70375	6.99126
-6.69194	8.443
-6.68012	9.83683
-6.66831	10.9992
-6.65649	11.4533
-6.64468	11.4668
-6.63287	11.1527
-6.62105	10.6139
-6.60924	10.1033
-6.59742	9.44839
-6.58561	8.59241
-6.57379	7.91867
-6.56198	7.45665
-6.55017	6.96432
-6.53835	6.34922
-6.52654	5.60711
-6.51472	4.89229
-6.50291	4.16592
-6.4911	3.43391
-6.47928	2.83442
-6.46747	2.43272
-6.45565	2.23626
-6.44384	2.20804
-6.43202	2.29371
-6.42021	2.44538
-6.4084	2.61238
-6.39658	2.73161
-6.38477	2.79027
-6.37295	2.83677
-6.36114	2.8261
-6.34933	2.7303
-6.33751	2.66782
-6.3257	2.71057
-6.31388	2.87109
-6.30207	3.2054
-6.29025	3.68369
-6.27844	4.20981
-6.26663	4.71107
-6.25481	5.36189
-6.243	6.16926
-6.23118	6.90188
-6.21937	7.51666
-6.20756	8.14313
-6.19574	8.97058
-6.18393	9.92487
-6.17211	10.7571
-6.1603	11.3864
-6.14849	11.7399
-6.13667	11.6382
-6.12486	11.0487
-6.11304	9.98139
-6.10123	8.59878
-6.08941	7.15033
-6.0776	5.84077
-6.06579	4.87374
-6.05397	4.3562
-6.04216	4.25469
-6.03034	4.4647
-6.01853	4.9872
-6.00672	5.73148
-5.9949	6.46638
-5.98309	7.14136
-5.97127	7.88151
-5.95946	8.57393
-5.94764	9.16266
-5.93583	9.70984
-5.92402	10.1504
-5.9122	10.4691
-5.90039	10.6213
-5.88857	10.6531
-5.87676	10.6285
-5.86495	10.5205
-5.85313	10.3078
-5.84132	10.0509
-5.8295	9.74847
-5.81769	9.40531
-5.80587	9.03663
-5.79406	8.69149
-5.78225	8.68638
-5.77043	9.31275
-5.75862	10.6311
-5.7468	12.6047
-5.73499	14.9998
-5.72318	17.44
-5.71136	19.5108
-5.69955	20.909
-5.68773	21.519
-5.67592	21.5173
-5.6641	21.2334
-5.65229	21.0693
-5.64048	21.6323
-5.62866	23.126
-5.61685	25.1589
-5.60503	27.3223
-5.59322	29.2693
-5.58141	30.6918
-5.56959	31.4028
-5.55778	31.653
-5.54596	31.8008
-5.53415	31.8368
-5.52234	31.957
-5.51052	32.3075
-5.49871	32.8415
-5.48689	33.6725
-5.47508	34.7903
-5.46326	36.0046
-5.45145	37.2841
-5.43964	38.5774
-5.42782	39.787
-5.41601	40.8853
-5.40419	41.7058
-5.39238	42.2448
-5.38057	42.6959
-5.36875	43.0069
-5.35694	43.354
-5.34512	43.7397
-5.33331	43.7372
-5.32149	43.6679
-5.30968	43.9051
-5.29787	44.2694
-5.28605	44.4924
-5.27424	44.4637
-5.26242	44.1351
-5.25061	43.3506
-5.2388	41.9694
-5.22698	40.0591
-5.21517	38.0116
-5.20335	36.1144
-5.19154	34.5687
-5.17972	33.4882
-5.16791	32.887
-5.1561	32.6767
-5.14428	32.7752
-5.13247	32.924
-5.12065	33.0846
-5.10884	33.6874
-5.09703	34.7787
-5.08521	36.1751
-5.0734	37.8526
-5.06158	39.9164
-5.04977	42.4181
-5.03795	45.0164
-5.02614	47.3142
-5.01433	49.3651
-5.00251	51.1929
-4.9907	52.5661
-4.97888	53.191
-4.96707	53.106
-4.95526	52.2654
-4.94344	50.8939
-4.93163	49.6203
-4.91981	48.7039
-4.908	48.1279
-4.89619	48.0162
-4.88437	48.4253
-4.87256	49.1239
-4.86074	49.75
-4.84893	49.9691
-4.83711	49.8286
-4.8253	49.4729
-4.81349	49.3054
-4.80167	49.479
-4.78986	49.6659
-4.77804	49.7926
-4.76623	50.2752
-4.75442	51.0926
-4.7426	51.8419
-4.73079	52.3909
-4.71897	52.5349
-4.70716	52.3383
-4.69534	52.1363
-4.68353	52.0188
-4.67172	52.1397
-4.6599	52.4863
-4.64809	52.6501
-4.63627	52.9279
-4.62446	53.5519
-4.61265	53.8866
-4.60083	53.7161
-4.58902	53.499
-4.5772	53.501
-4.56539	53.7892
-4.55357	54.3302
-4.54176	54.6236
-4.52995	54.4298
-4.51813	53.9481
-4.50632	53.5339
-4.4945	53.1685
-4.48269	52.7587
-4.47088	52.5421
-4.45906	52.5684
-4.44725	52.4057
-4.43543	51.6272
-4.42362	50.4366
-4.41181	48.9829
-4.39999	47.4822
-4.38818	46.4146
-4.37636	46.0555
-4.36455	46.3561
-4.35273	46.9338
-4.34092	47.647
-4.32911	48.7904
-4.31729	49.8622
-4.30548	50.4478
-4.29366	50.9705
-4.28185	51.6512
-4.27004	52.3636
-4.25822	52.9148
-4.24641	53.2049
-4.23459	53.3586
-4.22278	53.2705
-4.21096	52.6489
-4.19915	51.587
-4.18734	50.4789
-4.17552	49.7287
-4.16371	49.2487
-4.15189	48.9546
-4.14008	49.1443
-4.12827	49.9458
-4.11645	51.1189
-4.10464	52.9019
-4.09282	55.4321
-4.08101	58.3205
-4.06919	61.4648
-4.05738	64.5708
-4.04557	67.2554
-4.03375	69.2664
-4.02194	70.2756
-4.01012	70.1842
-3.99831	69.4111
-3.9865	68.4349
-3.97468	67.1854
-3.96287	65.9115
-3.95105	64.9197
-3.93924	64.1297
-3.92742	63.8094
-3.91561	64.3821
-3.9038	66.0314
-3.89198	68.2177
-3.88017	71.1103
-3.86835	74.868
-3.85654	78.5964
-3.84473	82.602
-3.83291	86.8414
-3.8211	90.7241
-3.80928	93.9967
-3.79747	96.9866
-3.78566	99.6607
-3.77384	101.034
-3.76203	101.15
-3.75021	99.9593
-3.7384	97.236
-3.72658	93.8573
-3.71477	90.3627
-3.70296	87.0089
-3.69114	84.2607
-3.67933	82.5507
-3.66751	82.2345
-3.6557	83.3073
-3.64389	84.9444
-3.63207	86.5081
-3.62026	87.7616
-3.60844	87.8276
-3.59663	87.2194
-3.58481	85.9141
-3.573	83.7271
-3.56119	81.6326
-3.54937	80.5344
-3.53756	80.3982
-3.52574	80.5674
-3.51393	81.0733
-3.50212	81.3742
-3.4903	81.1542
-3.47849	80.2913
-3.46667	78.3477
-3.45486	75.6528
-3.44304	72.6686
-3.43123	69.9353
-3.41942	67.7627
-3.4076	66.0365
-3.39579	65.3938
-3.38397	66.0488
-3.37216	67.4416
-3.36035	69.1704
-3.34853	70.3722
-3.33672	70.5864
-3.3249	69.7281
-3.31309	67.9184
-3.30127	65.3801
-3.28946	62.6288
-3.27765	60.4043
-3.26583	58.898
-3.25402	58.2313
-3.2422	58.3404
-3.23039	59.0698
-3.21858	60.1153
-3.20676	61.3002
-3.19495	62.4286
-3.18313	63.561
-3.17132	65.2165
-3.15951	66.9474
-3.14769	68.2594
-3.13588	69.4433
-3.12406	70.4761
-3.11225	71.3288
-3.10043	72.6227
-3.08862	74.6267
-3.07681	76.9961
-3.06499	79.8595
-3.05318	82.9036
-3.04136	84.9832
-3.02955	85.7595
-3.01774	84.8657
-3.00592	82.0734
-2.99411	78.1529
-2.98229	73.7317
-2.97048	69.4474
-2.95866	65.7973
-2.94685	63.0964
-2.93504	61.3402
-2.92322	60.3047
-2.91141	59.8905
-2.89959	59.7813
-2.88778	59.7235
-2.87597	59.7332
-2.86415	59.624
-2.85234	59.566
-2.84052	60.0507
-2.82871	61.3708
-2.81689	63.5602
-2.80508	66.3119
-2.79327	69.1191
-2.78145	71.4682
-2.76964	73.2872
-2.75782	74.4537
-2.74601	74.8664
-2.7342	75.307
-2.72238	76.177
-2.71057	77.4306
-2.69875	79.2356
-2.68694	81.0118
-2.67513	82.0258
-2.66331	82.7608
-2.6515	83.2106
-2.63968	83.4244
-2.62787	83.8029
-2.61605	84.0974
-2.60424	84.681
-2.59243	85.518
-2.58061	86.0494
-2.5688	86.5905
-2.55698	88.0464
-2.54517	90.4956
-2.53336	93.4921
-2.52154	95.9418
-2.50973	96.9286
-2.49791	95.9134
-2.4861	92.8419
-2.47428	88.3933
-2.46247	83.2507
-2.45066	78.3242
-2.43884	75.1941
-2.42703	74.661
-2.41521	76.229
-2.4034	79.222
-2.39159	83.3591
-2.37977	87.6344
-2.36796	91.4504
-2.35614	95.0482
-2.34433	97.8891
-2.33251	100.047
-2.3207	101.283
-2.30889	101.84
-2.29707	102.045
-2.28526	102.443
-2.27344	103.147
-2.26163	103.295
-2.24982	103.299
-2.238	102.857
-2.22619	101.713
-2.21437	100.571
-2.20256	99.6585
-2.19074	99.3413
-2.17893	99.7123
-2.16712	100.602
-2.1553	101.081
-2.14349	101.112
-2.13167	101.431
-2.11986	101.535
-2.10805	101.961
-2.09623	103.392
-2.08442	104.98
-2.0726	106.124
-2.06079	106.835
-2.04898	105.72
-2.03716	101.998
-2.02535	97.741
-2.01353	93.8549
-2.00172	90.497
-1.9899	88.0652
-1.97809	87.416
-1.96628	88.6077
-1.95446	91.0571
-1.94265	94.2535
-1.93083	98.1914
-1.91902	102.857
-1.90721	107.315
-1.89539	110.358
-1.88358	111.757
-1.87176	112.518
-1.85995	112.881
-1.84813	113.174
-1.83632	114.637
-1.82451	117.769
-1.81269	121.46
-1.80088	124.497
-1.78906	127.228
-1.77725	130.324
-1.76544	131.962
-1.75362	131.873
-1.74181	131.081
-1.72999	128.818
-1.71818	125.397
-1.70636	120.612
-1.69455	113.727
-1.68274	107.027
-1.67092	101.604
-1.65911	97.1608
-1.64729	93.8254
-1.63548	90.6952
-1.62367	87.6583
-1.61185	84.4687
-1.60004	80.1412
-1.58822	75.0729
-1.57641	70.3573
-1.56459	66.8191
-1.55278	64.2559
-1.54097	62.2845
-1.52915	60.9017
-1.51734	60.1576
-1.50552	59.4091
-1.49371	58.6002
-1.4819	57.7762
-1.47008	56.8559
-1.45827	56.5542
-1.44645	56.8731
-1.43464	57.1765
-1.42283	57.4737
-1.41101	57.9699
-1.3992	58.0543
-1.38738	57.4489
-1.37557	55.9236
-1.36375	53.5542
-1.35194	50.7911
-1.34013	47.5176
-1.32831	43.7193
-1.3165	39.7579
-1.30468	36.0511
-1.29287	33.0545
-1.28106	30.5719
-1.26924	28.368
-1.25743	27.08
-1.24561	26.9991
-1.2338	27.4363
-1.22198	27.862
-1.21017	28.0666
-1.19836	27.9394
-1.18654	27.1218
-1.17473	25.4564
-1.16291	23.2805
-1.1511	21.0483
-1.13929	19.1503
-1.12747	17.7909
-1.11566	16.9705
-1.10384	16.505
-1.09203	16.4026
-1.08021	16.5053
-1.0684	16.4937
-1.05659	16.2226
-1.04477	15.8299
-1.03296	15.4023
-1.02114	14.8981
-1.00933	14.393
-0.99752	13.8045
-0.9857	13.1695
-0.97389	12.6316
-0.96207	12.2677
-0.95026	12.038
-0.93845	11.8783
-0.92663	11.6991
-0.91482	11.4168
-0.903	11.0374
-0.89119	10.4681
-0.87937	9.81561
-0.86756	9.23762
-0.85575	8.79218
-0.84393	8.53144
-0.83212	8.45206
-0.8203	8.46441
-0.80849	8.51576
-0.79668	8.53779
-0.78486	8.52967
-0.77305	8.56864
-0.76123	8.67266
-0.74942	8.89636
-0.7376	9.2656
-0.72579	9.63208
-0.71398	9.84893
-0.70216	9.9379
-0.69035	9.91218
-0.67853	9.79256
-0.66672	9.62609
-0.65491	9.54436
-0.64309	9.61961
-0.63128	9.77067
-0.61946	9.96493
-0.60765	10.1773
-0.59583	10.3036
-0.58402	10.274
-0.57221	10.1204
-0.56039	9.85381
-0.54858	9.51159
-0.53676	9.12645
-0.52495	8.76448
-0.51314	8.52787
-0.50132	8.42264
-0.48951	8.4165
-0.47769	8.52541
-0.46588	8.76047
-0.45406	9.14239
-0.44225	9.61185
-0.43044	10.0614
-0.41862	10.5461
-0.40681	11.0683
-0.39499	11.4773
-0.38318	11.8362
-0.37137	12.2213
-0.35955	12.5904
-0.34774	12.9886
-0.33592	13.4221
-0.32411	13.919
-0.3123	14.4591
-0.30048	14.9044
-0.28867	15.1835
-0.27685	15.4003
-0.26504	15.5242
-0.25322	15.3252
-0.24141	14.8092
-0.2296	14.2619
-0.21778	13.8451
-0.20597	13.4758
-0.19415	13.1753
-0.18234	13.1208
-0.17053	13.1434
-0.15871	13.0945
-0.1469	12.9961
-0.13508	12.6923
-0.12327	12.1921
-0.11145	11.6371
-0.09964	11.1219
-0.08783	10.6793
-0.07601	10.2175
-0.0642	9.76289
-0.05238	9.27595
-0.04057	8.80128
-0.02876	8.39326
-0.01694	8.06539
-0.00513	8.00323
0.00669	8.22659
0.0185	8.50842
0.03032	8.52759
0.04213	8.48152
0.05394	8.51062
0.06576	8.53593
0.07757	8.66329
0.08939	8.97259
0.1012	9.54252
0.11301	10.0407
0.12483	10.2432
0.13664	9.983
0.14846	9.26751
0.16027	8.26078
0.17209	7.0177
0.1839	6.00508
0.19571	5.56447
0.20753	5.64787
0.21934	6.0337
0.23116	6.52592
0.24297	7.1924
0.25478	7.78218
0.2666	7.87057
0.27841	7.44437
0.29023	6.63379
0.30204	5.62839
0.31385	4.5098
0.32567	3.51827
0.33748	2.99061
0.3493	3.11347
0.36111	3.87987
0.37293	5.04668
0.38474	6.2272
0.39655	7.23882
0.40837	7.93812
0.42018	8.23139
0.432	8.03623
0.44381	7.34019
0.45562	6.49909
0.46744	5.81325
0.47925	5.28008
0.49107	4.8634
0.50288	4.71084
0.5147	4.95676
0.52651	5.44782
0.53832	5.87475
0.55014	6.18369
0.56195	6.49314
0.57377	6.71774
0.58558	6.83064
0.59739	6.88125
0.60921	6.83887
0.62102	6.79864
0.63284	6.72839
0.64465	6.37625
0.65647	5.687
0.66828	4.94225
0.68009	4.24357
0.69191	3.62114
0.70372	3.30432
0.71554	3.40132
0.72735	3.82444
0.73916	4.35065
0.75098	4.69817
0.76279	4.93347
0.77461	4.91764
0.78642	4.36311
0.79823	3.57893
0.81005	2.79374
0.82186	2.05583
0.83368	1.50027
0.84549	1.18024
0.85731	1.07416
0.86912	1.13016
0.88093	1.35356
0.89275	1.72224
0.90456	2.17938
0.91638	2.73209
0.92819	3.44177
0.94	4.29275
0.95182	5.0788
0.96363	5.65479
0.97545	5.89675
0.98726	5.84282
0.99908	5.50516
1.01089	4.78859
1.0227	3.9468
1.03452	3.26387
1.04633	2.85538
1.05815	2.77891
1.06996	3.02587
1.08177	3.48195
1.09359	3.99834
1.1054	4.61917
1.11722	5.21514
1.12903	5.48586
1.14085	5.36563
1.15266	5.1207
1.16447	4.80729
1.17629	4.26695
1.1881	3.65803
1.19992	3.13486
1.21173	2.78932
1.22354	2.64414
1.23536	2.64423
1.24717	2.74426
1.25899	2.9047
1.2708	3.07139
1.28262	3.16789
1.29443	3.1648
1.30624	3.08987
1.31806	2.96132
1.32987	2.79726
1.34169	2.62173
1.3535	2.44235
1.36531	2.28525
1.37713	2.14742
1.38894	2.00618
1.40076	1.89694
1.41257	1.84316
1.42438	1.8538
1.4362	1.91541
1.44801	1.99865
1.45983	2.07468
1.47164	2.12604
1.48346	2.13855
1.49527	2.12505
1.50708	2.11705
1.5189	2.11372
1.53071	2.12032
1.54253	2.12186
1.55434	2.10402
1.56615	2.07028
1.57797	2.01861
1.58978	1.97137
1.6016	1.94699
1.61341	1.95709
1.62523	2.01102
1.63704	2.10531
1.64885	2.20355
1.66067	2.28014
1.67248	2.35312
1.6843	2.42202
1.69611	2.46797
1.70792	2.49659
1.71974	2.50438
1.73155	2.50313
1.74337	2.52643
1.75518	2.5444
1.767	2.52789
1.77881	2.49424
1.79062	2.45614
1.80244	2.39148
1.81425	2.28156
1.82607	2.15561
1.83788	2.05232
1.84969	1.97131
1.86151	1.90127
1.87332	1.85126
1.88514	1.78783
1.89695	1.68563
1.90877	1.57883
1.92058	1.47624
1.93239	1.37716
1.94421	1.31805
1.95602	1.31131
1.96784	1.33217
1.97965	1.34808
1.99146	1.34008
2.00328	1.27361
2.01509	1.16784
2.02691	1.04817
2.03872	0.89749
2.05053	0.73413
2.06235	0.59248
2.07416	0.47315
2.08598	0.35585
2.09779	0.24821
2.10961	0.15567
2.12142	0.08685
2.13323	0.04284
2.14505	0.01862
2.15686	0.0071
2.16868	0.00237
2.18049	0.000690482
2.1923	0.000175041
2.20412	3.39743e-05
4.08257	0
