# Supplementary material for: Alcohols electrooxidation coupled with H2 production at high current densities promoted by a cooperative catalyst
Source: Nat Commun. 2022 Jan 10;13:147. doi: 10.1038/s41467-021-27806-3 (PMC8748678; doi:10.1038/s41467-021-27806-3)
Supplement: Supplementary file 2 — Source Data [file 41467_2021_27806_MOESM2_ESM.zip › Fig. 5b.xlsx]

## Sheet: Fig. 5b
Au	Au/CoOOH
Gibbs free energy	Gibbs free energy
0	0
0	0
-0.8541	-1.2802
-0.8541	-1.2802
-1.6065	-2.0861
-1.6065	-2.0861
-2.0591	-2.1699
-2.0591	-2.1699
-2.9552	-3.0422
-2.9552	-3.0422
-3.573	-3.1338
-3.573	-3.1338
-3.6379	-3.5029
-3.6379	-3.5029
-3.677	-4.1785
-3.677	-4.1785
-4.7202	-4.33
-4.7202	-4.33
-4.6789	-4.4869
-4.6789	-4.4869
