# Supplementary material for: Alcohols electrooxidation coupled with H2 production at high current densities promoted by a cooperative catalyst
Source: Nat Commun. 2022 Jan 10;13:147. doi: 10.1038/s41467-021-27806-3 (PMC8748678; doi:10.1038/s41467-021-27806-3)
Supplement: Supplementary file 2 — Source Data [file 41467_2021_27806_MOESM2_ESM.zip › Fig. 6(a,b,c,d,e,f).xlsx]

## Sheet: Fig. 6a
	Au		Au/CoOOH
Time	Current density	Time	Current density
0.2	337.3	0.1	405.333
0.4	328	0.2	403.167
0.6	321.6	0.3	401.167
0.8	317.9	0.4	399.167
1	313.8	0.5	397.5
1.2	310.1	0.6	396
1.4	306.8	0.7	394.833
1.6	302.5	0.8	393.833
1.8	299.5	0.9	392.833
2	298.6	1	392.167
2.2	296.9	1.1	391.333
2.4	294.6	1.2	390.5
2.6	291.9	1.3	389.667
2.8	289.9	1.4	388.833
3	289.1	1.5	388.167
3.2	287.9	1.6	387.833
3.4	285.9	1.7	387.5
3.6	284.6	1.8	387
3.8	283.1	1.9	386.5
4	280.5	2	386.333
4.2	279.2	2.1	385.833
4.4	278.7	2.2	385.5
4.6	277.5	2.3	385.167
4.8	276.6	2.4	384.833
5	275.7	2.5	384.833
5.2	273.6	2.6	384.5
5.4	271.8	2.7	384.333
5.6	271	2.8	384.167
5.8	269.8	2.9	384
6	269.1	3	383.833
6.2	269	3.1	383.5
6.4	268.2	3.2	383.5
6.6	266.7	3.3	383.5
6.8	265.2	3.4	383.167
7	264.1	3.5	383
7.2	263.1	3.6	382.833
7.4	262.8	3.7	382.833
7.6	261.7	3.8	382.5
7.8	260.8	3.9	382.5
8	259.8	4	382.167
8.2	258.6	4.1	382.167
8.4	257.2	4.2	382.167
8.6	256.6	4.3	382
8.8	255.3	4.4	382
9	254.7	4.5	381.833
9.2	253.8	4.6	381.667
9.4	252.7	4.7	381.667
9.6	251.5	4.8	381.333
9.8	249.2	4.9	381.333
10	249.1	5	381
10.2	248.5	5.1	381
10.4	246.8	5.2	381.167
10.6	246	5.3	381.167
10.8	245.4	5.4	381
11	245	5.5	381
11.2	243.8	5.6	380.833
11.4	243.4	5.7	380.667
11.6	242.7	5.8	380.667
11.8	242	5.9	380.667
12	241.6	6	380.5
12.2	242.3	6.1	380.333
12.4	242.1	6.2	380.333
12.6	242.3	6.3	380.333
12.8	241.6	6.4	380.167
13	240.8	6.5	380.167
13.2	240	6.6	380.167
13.4	238	6.7	380.167
13.6	235.8	6.8	379.833
13.8	235.7	6.9	379.667
14	236	7	379.667
14.2	236.6	7.1	379.833
14.4	236	7.2	379.667
14.6	234.2	7.3	379.833
14.8	233	7.4	379.833
15	231.6	7.5	379.667
15.2	230.8	7.6	379.667
15.4	229.8	7.7	379.333
15.6	228.2	7.8	379.167
15.8	227	7.9	379.167
16	229.2	8	379.333
16.2	230.7	8.1	379.167
16.4	230.2	8.2	379.333
16.6	231	8.3	379.167
16.8	230.7	8.4	378.833
17	229.6	8.5	378.833
17.2	228.9	8.6	378.833
17.4	228.4	8.7	379
17.6	227.5	8.8	378.833
17.8	226.5	8.9	378.833
18	225	9	378.833
18.2	223.9	9.1	378.833
18.4	224	9.2	378.667
18.6	223.1	9.3	378.5
18.8	222.2	9.4	378.5
19	221.8	9.5	378.333
19.2	222.2	9.6	378.333
19.4	221.4	9.7	378.333
19.6	220.1	9.8	378.333
19.8	219.2	9.9	378.167
20	218.6	10	378.167
20.2	219.8	10.1	378
20.4	218.8	10.2	378
20.6	217.6	10.3	378.167
20.8	216.9	10.4	378.167
21	216	10.5	378.167
21.2	214.6	10.6	378.167
21.4	213.6	10.7	378.167
21.6	212.2	10.8	378
21.8	212.2	10.9	378
22	212.1	11	377.833
22.2	211.5	11.1	377.833
22.4	210.9	11.2	377.667
22.6	210.6	11.3	377.667
22.8	209.3	11.4	377.667
23	208.8	11.5	377.667
23.2	208.5	11.6	377.833
23.4	208.7	11.7	377.667
23.6	208.1	11.8	377.5
23.8	207.1	11.9	377.667
24	206	12	377.667
24.2	205.6	12.1	377.667
24.4	205.4	12.2	377.5
24.6	205.4	12.3	377.5
24.8	205.3	12.4	377.5
25	204.2	12.5	377.333
25.2	202.7	12.6	377.5
25.4	202.1	12.7	377.5
25.6	200.7	12.8	377.333
25.8	199.9	12.9	377.333
26	199.4	13	377.167
26.2	198.8	13.1	377
26.4	197.9	13.2	377
26.6	197.8	13.3	377.167
26.8	197.2	13.4	377
27	196.8	13.5	377
27.2	196	13.6	377
27.4	194.9	13.7	377
27.6	194.6	13.8	377
27.8	194.3	13.9	376.833
28	193.3	14	376.833
28.2	192.7	14.1	376.667
28.4	192.9	14.2	376.833
28.6	191.3	14.3	376.5
28.8	190.3	14.4	376.667
29	191.1	14.5	376.5
29.2	191	14.6	376.333
29.4	190.7	14.7	376.5
29.6	190.4	14.8	376.5
29.8	189.6	14.9	376.5
30	188.8	15	376.5
30.2	187.2	15.1	376.5
30.4	185.8	15.2	376.333
30.6	185.6	15.3	376.333
30.8	185.4	15.4	376.333
31	185.2	15.5	376.5
31.2	184.8	15.6	376.5
31.4	183.7	15.7	376.5
31.6	182.9	15.8	376.333
31.8	181.8	15.9	376.167
32	180.4	16	376.167
32.2	179.4	16.1	376.333
32.4	179.2	16.2	376.333
32.6	179.3	16.3	376.333
32.8	178.9	16.4	376.333
33	178.3	16.5	376.167
33.2	177.8	16.6	376.167
33.4	177	16.7	376
33.6	176.8	16.8	376
33.8	176.6	16.9	376
34	175.9	17	375.833
34.2	174.7	17.1	376
34.4	173.9	17.2	376
34.6	173.3	17.3	376
34.8	173.2	17.4	375.833
35	172.9	17.5	375.833
35.2	172.5	17.6	375.667
35.4	170.5	17.7	375.667
35.6	170	17.8	375.667
35.8	168.3	17.9	375.5
36	167.8	18	375.5
36.2	167.6	18.1	375.5
36.4	167.1	18.2	375.667
36.6	167	18.3	375.667
36.8	165.9	18.4	375.667
37	164.7	18.5	375.667
37.2	164.3	18.6	375.5
37.4	163.2	18.7	375.333
37.6	162.6	18.8	375.5
37.8	161.4	18.9	375.667
38	160.8	19	375.5
38.2	160.7	19.1	375.5
38.4	160.5	19.2	375.5
38.6	160.4	19.3	375.333
38.8	159	19.4	375.5
39	158.7	19.5	375.5
39.2	157.5	19.6	375.5
39.4	156.4	19.7	375.333
39.6	154.9	19.8	375.333
39.8	153.4	19.9	375.333
40	152.4	20	375.333
40.2	151.3	20.1	375.167
40.4	150.4	20.2	375.333
40.6	148.6	20.3	375.167
40.8	146.7	20.4	375.333
41	146.2	20.5	375.167
41.2	145.5	20.6	375.167
41.4	145.6	20.7	375
41.6	145.7	20.8	375
41.8	145.8	20.9	375
42	144.6	21	375
42.2	143.3	21.1	375
42.4	141.5	21.2	375
42.6	140	21.3	375
42.8	138.3	21.4	375.167
43	136.5	21.5	374.833
43.2	136.9	21.6	374.667
43.4	135.9	21.7	374.667
43.6	134.8	21.8	374.667
43.8	133.7	21.9	374.667
44	132.9	22	374.5
44.2	131.2	22.1	374.5
44.4	130	22.2	374.5
44.6	128.2	22.3	374.667
44.8	126.7	22.4	374.667
45	126	22.5	374.667
45.2	124.5	22.6	374.667
45.4	123.3	22.7	374.5
45.6	122	22.8	374.333
45.8	120.2	22.9	374.333
46	118.5	23	374.5
46.2	116.9	23.1	374.333
46.4	115.4	23.2	374.333
46.6	113.5	23.3	374.333
46.8	112.1	23.4	374.167
47	109.7	23.5	374.333
47.2	108.6	23.6	374.5
47.4	106.9	23.7	374.167
47.6	105.7	23.8	374.167
47.8	104.6	23.9	374.333
48	103.8	24	374.167
48.2	102.4	24.1	374
48.4	101.1	24.2	374
48.6	100.4	24.3	374
48.8	99.56	24.4	374
49	98.48	24.5	374
49.2	97.15	24.6	374.167
49.4	95.51	24.7	374.167
49.6	94.68	24.8	374
49.8	93.24	24.9	374.167
50	91.79	25	373.833
50.2	91.02	25.1	373.833
50.4	89.88	25.2	373.833
50.6	87.99	25.3	373.833
50.8	86.46	25.4	373.833
51	85.27	25.5	373.833
51.2	83.94	25.6	373.667
51.4	82.48	25.7	373.667
51.6	81.33	25.8	373.667
51.8	81.09	25.9	373.667
52	80.75	26	373.5
52.2	80.79	26.1	373.667
52.4	79.74	26.2	373.5
52.6	79.33	26.3	373.667
52.8	78.72	26.4	373.5
53	78.32	26.5	373.333
53.2	77.93	26.6	373.333
53.4	77.12	26.7	373.333
53.6	76.8	26.8	373.333
53.8	76.12	26.9	373.5
54	75.31	27	373.5
54.2	74.55	27.1	373.5
54.4	73.2	27.2	373.333
54.6	72.28	27.3	373.333
54.8	71.64	27.4	373.333
55	70.75	27.5	373.333
55.2	69.93	27.6	373.333
55.4	69.25	27.7	373.5
55.6	68.64	27.8	373.333
55.8	68.17	27.9	373.333
56	67.48	28	373.333
56.2	66.65	28.1	373.167
56.4	66.12	28.2	373.167
56.6	65.7	28.3	373.167
56.8	65.48	28.4	373.167
57	65.43	28.5	373
57.2	65.37	28.6	373.167
57.4	65.22	28.7	373
57.6	65.51	28.8	373
57.8	64.56	28.9	372.833
58	64.2	29	373
58.2	63.78	29.1	372.833
58.4	62.85	29.2	372.5
58.6	61.89	29.3	372.5
58.8	61.02	29.4	372.333
59	60.52	29.5	372.5
59.2	60.45	29.6	372.667
59.4	59.75	29.7	372.667
59.6	59.46	29.8	372.5
59.8	59.9	29.9	372.333
60	59.22	30	372.5
60.2	59.35	30.1	372.333
60.4	59.59	30.2	372.333
60.6	59.76	30.3	372.333
60.8	59.78	30.4	372.167
61	59.12	30.5	372.333
61.2	58.56	30.6	372
61.4	58.49	30.7	372
61.6	59.1	30.8	372.333
61.8	58.47	30.9	372.5
62	57.92	31	372.667
62.2	57.56	31.1	372.5
62.4	56.79	31.2	372.333
62.6	56.85	31.3	372.333
62.8	56.41	31.4	372.333
63	56.12	31.5	372.333
63.2	55.73	31.6	372.167
63.4	55.37	31.7	372.333
63.6	55.31	31.8	372.167
63.8	54.82	31.9	372.167
64	54.81	32	372.333
64.2	54.41	32.1	372.167
64.4	54.21	32.2	372.333
64.6	53.87	32.3	372.167
64.8	53.82	32.4	372.167
65	53.95	32.5	372
65.2	53.54	32.6	371.833
65.4	54	32.7	371.833
65.6	54.14	32.8	372.167
65.8	53.96	32.9	372
66	53.89	33	371.833
66.2	53.48	33.1	371.833
66.4	53.42	33.2	371.667
66.6	53.13	33.3	371.667
66.8	52.7	33.4	371.667
67	52.32	33.5	371.667
67.2	51.97	33.6	371.5
67.4	51.94	33.7	371.5
67.6	51.87	33.8	371.167
67.8	52	33.9	371.167
68	51.42	34	371.333
68.2	51.24	34.1	371.167
68.4	50.92	34.2	371.333
68.6	50.78	34.3	371.5
68.8	50.52	34.4	371.333
69	50.46	34.5	371.333
69.2	50.18	34.6	371.333
69.4	50.02	34.7	371.333
69.6	49.61	34.8	371.333
69.8	49.58	34.9	371.333
70	50.05	35	371.333
70.2	49.83	35.1	371.333
70.4	49.36	35.2	371.333
70.6	49.15	35.3	371.167
70.8	49.13	35.4	371.167
71	49.06	35.5	371
71.2	48.44	35.6	371
71.4	48.01	35.7	371
71.6	47.59	35.8	371
71.8	47.25	35.9	371
72	46.46	36	371.167
72.2	46.08	36.1	371.167
72.4	46.19	36.2	371.167
72.6	46.5	36.3	371.167
72.8	47.03	36.4	371
73	47.9	36.5	371
73.2	47.92	36.6	371
73.4	47.73	36.7	371
73.6	47.56	36.8	370.833
73.8	47.11	36.9	371
74	46.36	37	370.833
74.2	45.68	37.1	370.833
74.4	45.25	37.2	370.667
74.6	45.47	37.3	370.667
74.8	45.45	37.4	370.5
75	45.65	37.5	370.667
75.2	45.36	37.6	370.833
75.4	45.06	37.7	371
75.6	45.15	37.8	370.833
75.8	44.94	37.9	370.833
76	44.79	38	370.667
76.2	44.69	38.1	370.667
76.4	44.51	38.2	370.5
76.6	44.37	38.3	370.667
76.8	44.92	38.4	370.667
77	44.19	38.5	370.5
77.2	43.6	38.6	370.667
77.4	42.96	38.7	370.5
77.6	42.39	38.8	370.5
77.8	42.75	38.9	370.5
78	43.56	39	370.5
78.2	43.97	39.1	370.5
78.4	44.19	39.2	370.333
78.6	44.35	39.3	370.333
78.8	44.16	39.4	370.333
79	44.08	39.5	370.333
79.2	43.73	39.6	370.5
79.4	43.75	39.7	370.333
79.6	43.37	39.8	370.333
79.8	43.08	39.9	370.333
80	42.78	40	370.167
80.2	42.44	40.1	370.167
80.4	41.83	40.2	370.167
80.6	41.39	40.3	370
80.8	41.17	40.4	370.167
81	41.44	40.5	370.167
81.2	41.29	40.6	370
81.4	41.32	40.7	370.167
81.6	41.44	40.8	370.167
81.8	41.84	40.9	370
82	42.09	41	370.167
82.2	41.44	41.1	370.167
82.4	41.39	41.2	370
82.6	41.6	41.3	370
82.8	41.53	41.4	370
83	41.44	41.5	370
83.2	41.24	41.6	369.833
83.4	40.94	41.7	369.833
83.6	40.62	41.8	369.833
83.8	40.41	41.9	369.667
84	40.37	42	369.667
84.2	40.42	42.1	369.833
84.4	40.37	42.2	369.333
84.6	40.47	42.3	369.167
84.8	40.59	42.4	369.167
85	40.43	42.5	369.167
85.2	40.24	42.6	369.5
85.4	40.07	42.7	369.5
85.6	39.69	42.8	369.5
85.8	38.77	42.9	369.333
86	38.33	43	369.333
86.2	38.66	43.1	369.333
86.4	38.88	43.2	369.333
86.6	39.35	43.3	369.333
86.8	39.64	43.4	369.167
87	39.66	43.5	369.167
87.2	39.84	43.6	369.167
87.4	39.73	43.7	369.333
87.6	39.3	43.8	369.333
87.8	39.06	43.9	369.167
88	38.61	44	369.167
88.2	38.92	44.1	369
88.4	38.92	44.2	369
88.6	38.95	44.3	369
88.8	39.05	44.4	369
89	38.67	44.5	369
89.2	38.48	44.6	369
89.4	38.37	44.7	369
89.6	38.05	44.8	369
89.8	37.78	44.9	369.167
90	37.48	45	368.833
90.2	37.43	45.1	368.833
90.4	37.99	45.2	368.5
90.6	38.43	45.3	368.667
90.8	38.05	45.4	368.5
91	38.07	45.5	368.5
91.2	37.69	45.6	368.5
91.4	37.78	45.7	368.5
91.6	37.83	45.8	368.667
91.8	37.76	45.9	368.5
92	37.5	46	368.333
92.2	37.48	46.1	368.5
92.4	37.44	46.2	368
92.6	37.35	46.3	368.5
92.8	36.65	46.4	368.333
93	36.75	46.5	368.5
93.2	36.53	46.6	368.333
93.4	36.47	46.7	368.333
93.6	36.43	46.8	368.167
93.8	36.11	46.9	368
94	36.34	47	368.167
94.2	36.4	47.1	368.5
94.4	36.66	47.2	368.5
94.6	36.29	47.3	368.333
94.8	35.91	47.4	368.333
95	35.92	47.5	368.167
95.2	35.96	47.6	368.167
95.4	36.05	47.7	368
95.6	36.21	47.8	368
95.8	36.22	47.9	368
96	36.11	48	368
96.2	36.28	48.1	368
96.4	35.9	48.2	367.833
96.6	35.96	48.3	367.833
96.8	35.77	48.4	367.833
97	35.81	48.5	368
97.2	35.5	48.6	367.833
97.4	34.87	48.7	367.833
97.6	34.26	48.8	367.833
97.8	33.95	48.9	367.833
98	33.98	49	367.667
98.2	34.45	49.1	367.667
98.4	35.06	49.2	367.667
98.6	35.49	49.3	367.667
98.8	35.55	49.4	367.5
99	35.7	49.5	367.833
99.2	35.63	49.6	367.833
99.4	35.27	49.7	367.833
99.6	35.03	49.8	367.667
99.8	34.81	49.9	367.667
100	34.61	50	367.667
100.2	33.55	50.1	367.667
100.4	33.38	50.2	367.667
100.6	33.56	50.3	367.667
100.8	33.69	50.4	367.667
101	33.69	50.5	367.5
101.2	34.4	50.6	367.5
101.4	33.72	50.7	367.5
101.6	32.63	50.8	367.5
101.8	32.11	50.9	367.5
102	29.82	51	367.5
102.2	29.87	51.1	367.5
102.4	31.17	51.2	367.5
102.6	31.08	51.3	367.5
102.8	30.87	51.4	367.5
103	31.14	51.5	367.5
103.2	30.84	51.6	367.5
103.4	30.9	51.7	367.333
103.6	30.98	51.8	367.333
103.8	30.75	51.9	367.5
104	30.46	52	367.333
104.2	30.78	52.1	367.333
104.4	30.67	52.2	367.333
104.6	30.32	52.3	367.333
104.8	30.25	52.4	367.167
105	29.97	52.5	367.333
105.2	30.17	52.6	367.333
105.4	30.37	52.7	367.167
105.6	30.11	52.8	367.167
105.8	30.27	52.9	367.333
106	30.09	53	367.333
106.2	30.09	53.1	367.167
106.4	29.87	53.2	367.167
106.6	29.83	53.3	366.833
106.8	29.43	53.4	366.833
107	29.48	53.5	366.833
107.2	29.31	53.6	367
107.4	29.51	53.7	367
107.6	29.36	53.8	367
107.8	29.4	53.9	366.833
108	30.07	54	366.833
108.2	30.38	54.1	366.833
108.4	30.51	54.2	366.833
108.6	31.08	54.3	366.833
108.8	30.93	54.4	366.667
109	30.67	54.5	366.667
109.2	30.27	54.6	366.667
109.4	30.08	54.7	366.667
109.6	30.02	54.8	366.667
109.8	29.91	54.9	366.5
110	30.02	55	366.667
110.2	30.26	55.1	366.667
110.4	29.78	55.2	366.667
110.6	29.74	55.3	366.833
110.8	29.75	55.4	366.667
111	29.6	55.5	366.667
111.2	29.58	55.6	366.5
111.4	28.36	55.7	366.5
111.6	28.29	55.8	366.333
111.8	28.77	55.9	366.5
112	29.39	56	366.5
112.2	29.61	56.1	366.333
112.4	29.72	56.2	366.5
112.6	29.99	56.3	366.333
112.8	29.99	56.4	366.333
113	29.4	56.5	366.333
113.2	29.53	56.6	366.333
113.4	29.82	56.7	366.167
113.6	30.01	56.8	366
113.8	29.61	56.9	365.833
114	29.53	57	366.167
114.2	29.27	57.1	366
114.4	29.06	57.2	366.167
114.6	29.13	57.3	366.167
114.8	28.97	57.4	366
115	29.01	57.5	366.167
115.2	28.66	57.6	366
115.4	28.63	57.7	365.833
115.6	28.38	57.8	365.833
115.8	27.64	57.9	365.833
116	27.01	58	365.833
116.2	26.63	58.1	365.667
116.4	27.03	58.2	365.667
116.6	27.6	58.3	365.667
116.8	28.45	58.4	365.667
117	29.32	58.5	365.667
117.2	29.74	58.6	365.5
117.4	29.43	58.7	365.5
117.6	29.22	58.8	365.667
117.8	28.83	58.9	365.667
118	28.17	59	365.667
118.2	27.9	59.1	365.833
118.4	27.81	59.2	365.833
118.6	28.2	59.3	365.667
118.8	28.77	59.4	365.667
119	29.09	59.5	365.667
119.2	29.13	59.6	365.833
119.4	29.45	59.7	365.667
119.6	28.75	59.8	365.667
119.8	28.68	59.9	365.667
120	28.37	60	365.5
120.2	28.48	60.1	365.5
120.4	28.12	60.2	365.5
120.6	28.01	60.3	365.667
120.8	27.52	60.4	365.667
121	26.97	60.5	365.667
121.2	27.19	60.6	365.333
121.4	27.89	60.7	365.333
121.6	28.67	60.8	365.333
121.8	29.2	60.9	365.333
122	28.87	61	365.333
122.2	28.27	61.1	365.333
122.4	27.92	61.2	365.333
122.6	27.59	61.3	365.333
122.8	28.31	61.4	365.333
123	28.99	61.5	365.333
123.2	29.3	61.6	365.333
123.4	29.06	61.7	365.333
123.6	28.83	61.8	365.333
123.8	28.43	61.9	365.333
124	27.87	62	365.167
124.2	27.96	62.1	365.167
124.4	28.09	62.2	365
124.6	28.16	62.3	365
124.8	28.2	62.4	365
125	28.45	62.5	365
125.2	28.1	62.6	364.833
125.4	27.86	62.7	364.833
125.6	27.75	62.8	364.5
125.8	27.56	62.9	364.667
126	27.33	63	364.833
126.2	27.9	63.1	365.167
126.4	28.04	63.2	365.333
126.6	28.13	63.3	365.5
126.8	28.51	63.4	365.667
127	28.44	63.5	365.667
127.2	28.42	63.6	365.5
127.4	28.4	63.7	365.167
127.6	28.18	63.8	365.5
127.8	28.27	63.9	365.5
128	28.29	64	365.5
128.2	28.15	64.1	365.5
128.4	28.07	64.2	365.5
128.6	27.99	64.3	365.5
128.8	27.63	64.4	365.333
129	27.36	64.5	365.333
129.2	27.24	64.6	365.167
129.4	27.02	64.7	365.167
129.6	27.04	64.8	365.167
129.8	26.95	64.9	365.167
130	26.96	65	365.167
130.2	26.72	65.1	365.167
130.4	26.69	65.2	365.167
130.6	26.55	65.3	365.333
130.8	26.34	65.4	365.167
131	25.98	65.5	365.167
131.2	26.11	65.6	365.167
131.4	26.66	65.7	365
131.6	27.24	65.8	364.833
131.8	27.15	65.9	364.667
132	27.41	66	365
132.2	27.43	66.1	365
132.4	27.09	66.2	364.833
132.6	26.85	66.3	364.667
132.8	27.08	66.4	364.833
133	27.49	66.5	364.5
133.2	27.7	66.6	364.5
133.4	27.84	66.7	364.167
133.6	27.15	66.8	364
133.8	26.89	66.9	364.333
134	26.47	67	364.333
134.2	26.71	67.1	364.167
134.4	27.22	67.2	364.333
134.6	27.5	67.3	364.167
134.8	27.56	67.4	364.333
135	27.66	67.5	364.667
135.2	27.22	67.6	364.5
135.4	27.5	67.7	364.5
135.6	27.22	67.8	364.5
135.8	27.09	67.9	364.5
136	26.71	68	364.5
136.2	26.72	68.1	364.5
136.4	26.67	68.2	364.5
136.6	26.72	68.3	364.5
136.8	26.73	68.4	364.333
137	27.18	68.5	364.333
137.2	27.04	68.6	364.167
137.4	26.97	68.7	364.167
137.6	26.63	68.8	364.167
137.8	26.73	68.9	364
138	26.65	69	364.167
138.2	26.44	69.1	364
138.4	26.3	69.2	364
138.6	26.28	69.3	364
138.8	26.14	69.4	364.167
139	26.02	69.5	364
139.2	26.19	69.6	364
139.4	26.11	69.7	364.167
139.6	25.94	69.8	364.167
139.8	26.05	69.9	363.833
140	25.71	70	364
140.2	26.07	70.1	363.833
140.4	25.81	70.2	364
140.6	25.93	70.3	364
140.8	26.04	70.4	363.833
141	25.73	70.5	363.833
141.2	25.73	70.6	363.833
141.4	25.41	70.7	364
141.6	25.23	70.8	364
141.8	25.22	70.9	364.167
142	25.16	71	364.167
142.2	25.48	71.1	364
142.4	25.54	71.2	364
142.6	25.5	71.3	364
142.8	25.52	71.4	364
143	25.34	71.5	364
143.2	25	71.6	364
143.4	24.3	71.7	364
143.6	24.59	71.8	363.667
143.8	25.71	71.9	363.667
144	25.83	72	363.5
144.2	25.78	72.1	363.5
144.4	25.7	72.2	363.5
144.6	25.66	72.3	363.5
144.8	25.8	72.4	363.333
145	25.95	72.5	363.333
145.2	26.09	72.6	363.5
145.4	25.83	72.7	363.5
145.6	25.62	72.8	363.333
145.8	25.52	72.9	363.5
146	25.51	73	363.5
146.2	25.48	73.1	363.5
146.4	25.37	73.2	363.5
146.6	25.38	73.3	363.333
146.8	25.7	73.4	363.5
147	25.35	73.5	363.5
147.2	25.27	73.6	363.333
147.4	25.16	73.7	363.333
147.6	24.73	73.8	363.167
147.8	24.38	73.9	363.167
148	23.8	74	363
148.2	23.77	74.1	362.833
148.4	23.24	74.2	363.167
148.6	23.6	74.3	363.333
148.8	23.81	74.4	363.167
149	25.3	74.5	363
149.2	25.87	74.6	363
149.4	25.9	74.7	363
149.6	25.65	74.8	363
149.8	25.56	74.9	363
150	25.34	75	362.833
150.2	24.96	75.1	362.833
150.4	25.1	75.2	362.833
150.6	25.01	75.3	362.667
150.8	24.88	75.4	362.833
151	25.05	75.5	362.667
151.2	24.86	75.6	363
151.4	24.86	75.7	362.833
151.6	24.6	75.8	362.833
151.8	24.44	75.9	363
152	24.26	76	362.833
152.2	24.24	76.1	363
152.4	24.52	76.2	363
152.6	24.41	76.3	363
152.8	24.63	76.4	362.833
153	24.94	76.5	363
153.2	25.08	76.6	362.833
153.4	25	76.7	362.667
153.6	24.65	76.8	362.5
153.8	24.72	76.9	362.167
154	24.51	77	362.167
154.2	24.41	77.1	362
154.4	23.86	77.2	362.5
154.6	23.57	77.3	362.667
154.8	23.76	77.4	362.667
155	23.77	77.5	362.667
155.2	24.44	77.6	362.5
155.4	25.03	77.7	362.5
155.6	25.18	77.8	362.5
155.8	25.37	77.9	362.5
156	25.31	78	362.5
156.2	25.12	78.1	362.5
156.4	25.01	78.2	362.5
156.6	24.65	78.3	362.833
156.8	24.41	78.4	363
157	24.19	78.5	363
157.2	24.16	78.6	362.833
157.4	24.16	78.7	362.833
157.6	24.44	78.8	362.833
157.8	24.43	78.9	362.833
158	24.06	79	362.833
158.2	23.89	79.1	362.667
158.4	23.9	79.2	362.5
158.6	23.79	79.3	362.333
158.8	24.05	79.4	362.333
159	24.3	79.5	362.333
159.2	24.53	79.6	362.333
159.4	24.76	79.7	362.167
159.6	24.38	79.8	362.333
159.8	24	79.9	362.333
160	23.69	80	362.333
160.2	24.03	80.1	362.333
160.4	24.22	80.2	362.333
160.6	24.44	80.3	362.333
160.8	24.73	80.4	362.333
161	24.61	80.5	362.167
161.2	24.84	80.6	362.167
161.4	24.47	80.7	362.5
161.6	24.3	80.8	362.333
161.8	23.62	80.9	362.333
162	23.88	81	362.167
162.2	23.91	81.1	361.833
162.4	23.83	81.2	361.833
162.6	24.09	81.3	361.667
162.8	24.27	81.4	361.833
163	23.98	81.5	361.667
163.2	23.88	81.6	361.667
163.4	23.78	81.7	361.833
163.6	23.97	81.8	361.833
163.8	24.09	81.9	361.833
164	24.15	82	361.667
164.2	24.25	82.1	361.667
164.4	24.13	82.2	361.667
164.6	23.95	82.3	361.833
164.8	23.68	82.4	361.833
165	23.76	82.5	361.833
165.2	23.63	82.6	361.833
165.4	23.7	82.7	361.667
165.6	24.01	82.8	361.5
165.8	24.22	82.9	361.667
166	24.27	83	361.667
166.2	24.21	83.1	361.5
166.4	23.81	83.2	361.333
166.6	23.96	83.3	361.333
166.8	23.83	83.4	361.333
167	23.61	83.5	361.333
167.2	23.62	83.6	361.333
167.4	23.82	83.7	361.167
167.6	23.45	83.8	361.167
167.8	23.67	83.9	361.167
168	23.62	84	361.333
168.2	23.62	84.1	361.167
168.4	23.73	84.2	361.333
168.6	23.54	84.3	361.167
168.8	23.4	84.4	361.167
169	23.06	84.5	361.167
169.2	22.64	84.6	361
169.4	22.55	84.7	361
169.6	22.24	84.8	361
169.8	22.64	84.9	361
170	23.23	85	361.167
170.2	23.57	85.1	361
170.4	23.64	85.2	360.833
170.6	23.44	85.3	360.833
170.8	23.41	85.4	361.167
171	23.48	85.5	361
171.2	23.24	85.6	361
171.4	23.26	85.7	361
171.6	23.31	85.8	361
171.8	23.21	85.9	361
172	23.33	86	360.833
172.2	23.76	86.1	361
172.4	23.83	86.2	361
172.6	23.79	86.3	360.833
172.8	23.77	86.4	360.833
173	23.52	86.5	361
173.2	23.25	86.6	361.167
173.4	23.2	86.7	361
173.6	23.03	86.8	361.167
173.8	22.81	86.9	361
174	22.51	87	361.167
174.2	22.27	87.1	361.333
174.4	22.1	87.2	361.333
174.6	21.5	87.3	361.333
174.8	21.27	87.4	361.333
175	21.52	87.5	361.167
175.2	21.85	87.6	361.167
175.4	22.19	87.7	361.5
175.6	22.86	87.8	361.333
175.8	23.46	87.9	361.167
176	23.05	88	361.333
176.2	22.62	88.1	361.167
176.4	22.62	88.2	361.167
176.6	22.66	88.3	361.167
176.8	22.35	88.4	361.167
177	22.21	88.5	361
177.2	22.21	88.6	360.833
177.4	22.01	88.7	361
177.6	22.36	88.8	360.833
177.8	22.63	88.9	360.833
178	22.97	89	360.833
178.2	23.02	89.1	360.833
178.4	22.72	89.2	360.833
178.6	22.54	89.3	360.667
178.8	22.7	89.4	360.667
179	21.96	89.5	360.667
179.2	22.39	89.6	360.667
179.4	22.38	89.7	360.5
179.6	22.23	89.8	360.5
179.8	22.24	89.9	360.5
180	21.99	90	360.5
180.2	22.15	90.1	360.333
180.4	22.25	90.2	360.333
180.6	22.35	90.3	360.333
180.8	22.32	90.4	360.5
181	22.21	90.5	360.667
181.2	22.08	90.6	360.667
181.4	22.14	90.7	360.833
181.6	22.28	90.8	360.667
181.8	22.18	90.9	360.5
182	22.26	91	360.5
182.2	22.11	91.1	360.667
182.4	22.34	91.2	360.5
182.6	22.22	91.3	360.5
182.8	22.34	91.4	360.333
183	22.41	91.5	360.333
183.2	22.11	91.6	360.333
183.4	21.82	91.7	360.333
183.6	21.86	91.8	360.167
183.8	21.57	91.9	360.333
184	21.46	92	360
184.2	21.49	92.1	359.833
184.4	21.67	92.2	360
184.6	21.38	92.3	359.833
184.8	20.82	92.4	359.333
185	20.31	92.5	359.667
185.2	20.73	92.6	359.833
185.4	21.09	92.7	359.833
185.6	21.6	92.8	359.833
185.8	22.04	92.9	359.667
186	22.04	93	359.667
186.2	22.11	93.1	359.667
186.4	21.86	93.2	359.667
186.6	21.79	93.3	360
186.8	21.47	93.4	360
187	21.47	93.5	360.167
187.2	21.32	93.6	360.167
187.4	21.59	93.7	360.167
187.6	21.74	93.8	360.167
187.8	21.8	93.9	360
188	21.66	94	360
188.2	21.42	94.1	359.833
188.4	21.55	94.2	359.833
188.6	21.46	94.3	360
188.8	21.43	94.4	360.167
189	21.02	94.5	360.167
189.2	21.05	94.6	360
189.4	21.08	94.7	360
189.6	21.05	94.8	360
189.8	21.05	94.9	360
190	21.27	95	360.167
190.2	21.16	95.1	360.167
190.4	20.97	95.2	360.167
190.6	21.05	95.3	360.167
190.8	20.99	95.4	360.167
191	21.17	95.5	360.167
191.2	21.24	95.6	360
191.4	21.11	95.7	360.167
191.6	21.16	95.8	359.833
191.8	21.11	95.9	359.5
192	21.25	96	359.5
192.2	21.43	96.1	359.333
192.4	21.42	96.2	359.833
192.6	21.22	96.3	359.833
192.8	21.01	96.4	359.833
193	21.01	96.5	360
193.2	21.1	96.6	360.167
193.4	21.14	96.7	360.167
193.6	20.92	96.8	360.167
193.8	21.1	96.9	360.167
194	21.02	97	360
194.2	20.78	97.1	360
194.4	20.8	97.2	360
194.6	20.92	97.3	360
194.8	21.19	97.4	360
195	21.02	97.5	360
195.2	20.99	97.6	360
195.4	20.89	97.7	359.833
195.6	20.79	97.8	360
195.8	20.78	97.9	360
196	20.85	98	359.833
196.2	20.74	98.1	359.833
196.4	20.4	98.2	359.833
196.6	20.07	98.3	359.833
196.8	19.69	98.4	359.667
197	19.78	98.5	359.667
197.2	20.48	98.6	359.667
197.4	20.81	98.7	359.667
197.6	20.94	98.8	359.667
197.8	20.94	98.9	359.833
198	21.07	99	359.667
198.2	20.92	99.1	359.667
198.4	20.74	99.2	359.5
198.6	20.62	99.3	359.5
198.8	20.34	99.4	359.5
199	20.45	99.5	359.5
199.2	20.78	99.6	359.5
199.4	20.9	99.7	359.333
199.6	21.03	99.8	359.333
199.8	20.77	99.9	359.333
200	20.75	100	359.167
200.2	20.65	100.1	359.167
200.4	20.64	100.2	359.167
200.6	20.7	100.3	359.167
200.8	20.5	100.4	359.167
201	20.33	100.5	359.167
201.2	20.35	100.6	359.167
201.4	20.35	100.7	359.167
201.6	20.3	100.8	359
201.8	20.34	100.9	359.167
202	20.24	101	359.167
202.2	20.39	101.1	359.167
202.4	20.28	101.2	359
202.6	20.55	101.3	359
202.8	20.45	101.4	359
203	20.21	101.5	359
203.2	20.1	101.6	359
203.4	20.05	101.7	358.833
203.6	20.21	101.8	358.833
203.8	20.32	101.9	358.667
204	20.39	102	358.667
204.2	20.29	102.1	358.833
204.4	20.11	102.2	358.667
204.6	19.89	102.3	358.667
204.8	19.79	102.4	358.667
205	19.73	102.5	358.667
205.2	19.66	102.6	358.833
205.4	19.72	102.7	358.833
205.6	19.69	102.8	358.667
205.8	19.77	102.9	358.833
206	19.97	103	358.667
206.2	19.96	103.1	358.667
206.4	20.04	103.2	358.5
206.6	20.02	103.3	358.5
206.8	19.9	103.4	358.5
207	19.89	103.5	358.667
207.2	19.82	103.6	358.5
207.4	19.79	103.7	358.333
207.6	19.78	103.8	358.333
207.8	19.63	103.9	358.167
208	19.57	104	358.333
208.2	19.25	104.1	358.333
208.4	18.75	104.2	358.333
208.6	18.8	104.3	358.333
208.8	18.56	104.4	358.333
209	19.08	104.5	358.333
209.2	19.67	104.6	358.167
209.4	19.93	104.7	358.167
209.6	20.04	104.8	358
209.8	19.97	104.9	358.167
210	19.72	105	358
210.2	19.71	105.1	357.833
210.4	19.71	105.2	358
210.6	19.49	105.3	358.167
210.8	19.61	105.4	358.167
211	19.58	105.5	358.167
211.2	19.75	105.6	358
211.4	19.74	105.7	358
211.6	19.8	105.8	358
211.8	19.82	105.9	358
212	20.11	106	358.167
212.2	19.71	106.1	358
212.4	19.66	106.2	357.833
212.6	19.42	106.3	358
212.8	19.07	106.4	358
213	18.83	106.5	358.167
213.2	18.55	106.6	358.167
213.4	18.69	106.7	358.333
213.6	18.86	106.8	358.5
213.8	19.36	106.9	358.333
214	19.51	107	358.333
214.2	19.52	107.1	358.5
214.4	19.53	107.2	358.333
214.6	19.56	107.3	358.333
214.8	19.55	107.4	358.333
215	19.38	107.5	358.167
215.2	19.25	107.6	358.167
215.4	19.61	107.7	358.167
215.6	19.77	107.8	358.167
215.8	19.75	107.9	358.167
216	19.61	108	358.333
216.2	19.64	108.1	358.333
216.4	19.59	108.2	358.167
216.6	19.3	108.3	358.333
216.8	19.16	108.4	358.333
217	19.09	108.5	358.5
217.2	18.86	108.6	358.333
217.4	19.07	108.7	358.5
217.6	18.82	108.8	358.333
217.8	18.9	108.9	358.333
218	18.82	109	358.333
218.2	18.94	109.1	358.167
218.4	18.5	109.2	358.333
218.6	18.37	109.3	358.167
218.8	18.46	109.4	358.333
219	19.06	109.5	358.167
219.2	19.23	109.6	358.167
219.4	19.12	109.7	358
219.6	19.08	109.8	357.833
219.8	18.79	109.9	357.667
220	18.71	110	357.667
220.2	18.28	110.1	357.667
220.4	17.84	110.2	357.5
220.6	17.95	110.3	357.5
220.8	18.15	110.4	357.333
221	18.99	110.5	357.333
221.2	19.32	110.6	357.5
221.4	19.43	110.7	357.5
221.6	19.34	110.8	357.333
221.8	18.86	110.9	357.5
222	18.65	111	357.333
222.2	18.45	111.1	357.333
222.4	18.61	111.2	357.333
222.6	18.71	111.3	357.333
222.8	18.5	111.4	357.333
223	18.57	111.5	357.333
223.2	18.59	111.6	357.333
223.4	18.88	111.7	357.333
223.6	19.25	111.8	357.333
223.8	19.06	111.9	357.333
224	19.09	112	357.5
224.2	18.9	112.1	357.333
224.4	18.88	112.2	357.5
224.6	18.84	112.3	357.333
224.8	18.8	112.4	357.167
225	18.73	112.5	357.167
225.2	18.67	112.6	357.333
225.4	18.5	112.7	357.167
225.6	18.49	112.8	357.333
225.8	18.39	112.9	357.5
226	18.47	113	357.5
226.2	18.47	113.1	357.333
226.4	18.39	113.2	357.333
226.6	18.19	113.3	357.5
226.8	18.05	113.4	357.5
227	18.06	113.5	357.333
227.2	18.11	113.6	357.333
227.4	18.33	113.7	357.167
227.6	18.35	113.8	357.167
227.8	18.38	113.9	357.333
228	18.61	114	357.167
228.2	18.71	114.1	357.167
228.4	18.64	114.2	357.167
228.6	18.67	114.3	357
228.8	18.62	114.4	356.833
229	18.3	114.5	356.833
229.2	18.21	114.6	356.667
229.4	18.02	114.7	356.667
229.6	18.15	114.8	356.5
229.8	18.17	114.9	356.5
230	18.14	115	356.5
230.2	18.17	115.1	356.5
230.4	18.22	115.2	356.5
230.6	18.08	115.3	356.5
230.8	18.06	115.4	356.333
231	17.99	115.5	356.333
231.2	17.76	115.6	356.167
231.4	17.99	115.7	356.167
231.6	17.93	115.8	356.167
231.8	17.78	115.9	356.167
232	17.75	116	356.167
232.2	17.38	116.1	356
232.4	17.17	116.2	356
232.6	17.29	116.3	355.833
232.8	17.54	116.4	355.833
233	17.86	116.5	355.833
233.2	18.06	116.6	355.667
233.4	18.19	116.7	355.667
233.6	18.3	116.8	355.667
233.8	18.42	116.9	355.5
234	18.25	117	355.667
234.2	18.13	117.1	355.667
234.4	18.03	117.2	355.5
234.6	17.79	117.3	355.667
234.8	17.78	117.4	355.5
235	17.8	117.5	355.5
235.2	18.04	117.6	355.667
235.4	18.28	117.7	355.667
235.6	18.21	117.8	355.667
235.8	17.93	117.9	355.667
236	17.75	118	355.5
236.2	17.55	118.1	355.333
236.4	17.35	118.2	355.5
236.6	17.43	118.3	355.5
236.8	17.43	118.4	355.333
237	17.9	118.5	355.333
237.2	17.75	118.6	355.333
237.4	17.75	118.7	355.333
237.6	17.86	118.8	355.333
237.8	17.95	118.9	355.333
238	17.81	119	355.333
238.2	17.86	119.1	355.333
238.4	17.79	119.2	355.333
238.6	17.93	119.3	355.333
238.8	17.76	119.4	355.333
239	17.58	119.5	355.333
239.2	17.46	119.6	355.167
239.4	17.58	119.7	355
239.6	17.63	119.8	354.833
239.8	17.62	119.9	354.667
240	17.71	120	354.667
240.2	17.74	120.1	354.5
240.4	17.76	120.2	354.5
240.6	17.68	120.3	354.667
240.8	17.71	120.4	354.5
241	17.61	120.5	354.5
241.2	17.58	120.6	354.5
241.4	17.41	120.7	354.667
241.6	17.32	120.8	354.833
241.8	17.35	120.9	354.833
242	17.26	121	354.833
242.2	17.17	121.1	354.667
242.4	17.25	121.2	354.5
242.6	17.02	121.3	354.667
242.8	16.97	121.4	354.667
243	16.58	121.5	354.5
243.2	16.56	121.6	354.5
243.4	16.73	121.7	354.333
243.6	16.99	121.8	354.333
243.8	17.19	121.9	354.333
244	17.22	122	354.333
244.2	17.16	122.1	354.5
244.4	17.08	122.2	354.5
244.6	17.18	122.3	354.5
244.8	17.15	122.4	354.333
245	17.37	122.5	354.5
245.2	17.45	122.6	354.5
245.4	17.38	122.7	354.333
245.6	17.41	122.8	354.5
245.8	17.35	122.9	354.5
246	17.29	123	354.333
246.2	17.22	123.1	354.333
246.4	17.13	123.2	354.333
246.6	16.98	123.3	354.167
246.8	16.87	123.4	354
247	17.14	123.5	354
247.2	16.93	123.6	354
247.4	17.09	123.7	354
247.6	17.11	123.8	354
247.8	16.99	123.9	354
248	16.94	124	354
248.2	16.89	124.1	354.167
248.4	16.65	124.2	354.167
248.6	16.64	124.3	354.167
248.8	16.6	124.4	354.167
249	16.55	124.5	354.167
249.2	16.64	124.6	354.167
249.4	16.59	124.7	354
249.6	16.55	124.8	353.833
249.8	16.58	124.9	354
250	16.61	125	353.833
250.2	16.6	125.1	353.833
250.4	16.45	125.2	353.833
250.6	16.63	125.3	353.833
250.8	16.66	125.4	353.667
251	16.8	125.5	353.667
251.2	16.84	125.6	353.667
251.4	16.99	125.7	353.5
251.6	16.91	125.8	353.5
251.8	16.64	125.9	353.333
252	16.7	126	353.5
252.2	16.59	126.1	353.5
252.4	16.63	126.2	353.5
252.6	16.8	126.3	353.333
252.8	16.79	126.4	353.167
253	16.85	126.5	353
253.2	16.69	126.6	353
253.4	16.51	126.7	353.167
253.6	16.34	126.8	353.167
253.8	16.22	126.9	353.167
254	16.22	127	353.167
254.2	16.37	127.1	353
254.4	16.47	127.2	353.167
254.6	16.62	127.3	353.167
254.8	16.7	127.4	353
255	16.66	127.5	353
255.2	16.75	127.6	353
255.4	16.55	127.7	353
255.6	16.57	127.8	353.167
255.8	16.38	127.9	353
256	16.36	128	353
256.2	16.47	128.1	353
256.4	16.49	128.2	353
256.6	16.54	128.3	352.833
256.8	16.39	128.4	352.667
257	16.39	128.5	352.5
257.2	16.33	128.6	352.333
257.4	16.26	128.7	352.167
257.6	16.02	128.8	352.167
257.8	15.75	128.9	352
258	15.64	129	352
258.2	15.86	129.1	352.167
258.4	16.01	129.2	352.167
258.6	16.21	129.3	352
258.8	16.25	129.4	352
259	16.18	129.5	352
259.2	16.21	129.6	351.833
259.4	16.14	129.7	352
259.6	16.05	129.8	352
259.8	16.16	129.9	352
260	16.2	130	352
260.2	16.38	130.1	352
260.4	16.47	130.2	352
260.6	16.5	130.3	352
260.8	16.34	130.4	352
261	16.27	130.5	351.833
261.2	16.09	130.6	351.833
261.4	15.82	130.7	351.667
261.6	15.92	130.8	351.667
261.8	15.86	130.9	351.667
262	15.95	131	351.833
262.2	15.96	131.1	351.667
262.4	16.01	131.2	351.5
262.6	15.78	131.3	351.5
262.8	15.64	131.4	351.667
263	15.65	131.5	351.5
263.2	15.43	131.6	351.333
263.4	15.61	131.7	351.333
263.6	15.74	131.8	351.5
263.8	15.87	131.9	351.333
264	15.83	132	351.333
264.2	15.88	132.1	351.333
264.4	15.95	132.2	351.333
264.6	15.99	132.3	351.167
264.8	16.2	132.4	351.333
265	16.23	132.5	351.167
265.2	16.08	132.6	351.333
265.4	16.06	132.7	351.167
265.6	15.88	132.8	351
265.8	15.69	132.9	350.833
266	15.8	133	351
266.2	15.83	133.1	351
266.4	15.74	133.2	350.667
266.6	15.78	133.3	350.333
266.8	15.92	133.4	350.333
267	15.93	133.5	350.167
267.2	15.78	133.6	350.167
267.4	15.63	133.7	350
267.6	15.62	133.8	350.167
267.8	15.55	133.9	350.167
268	15.42	134	350.333
268.2	15.33	134.1	350.167
268.4	15.44	134.2	350.167
268.6	15.58	134.3	350
268.8	15.41	134.4	350.167
269	15.26	134.5	350
269.2	15.34	134.6	350.167
269.4	15.29	134.7	350.333
269.6	15.41	134.8	350.333
269.8	15.37	134.9	350.333
270	15.54	135	350.333
270.2	15.56	135.1	350.167
270.4	15.38	135.2	350
270.6	15.53	135.3	350
270.8	15.54	135.4	349.833
271	15.43	135.5	350
271.2	15.26	135.6	350
271.4	15.23	135.7	349.833
271.6	15.11	135.8	349.833
271.8	15.03	135.9	349.833
272	14.88	136	349.5
272.2	15.3	136.1	349.5
272.4	15.41	136.2	349.667
272.6	15.46	136.3	349.667
272.8	15.51	136.4	349.667
273	15.4	136.5	349.5
273.2	15.25	136.6	349.5
273.4	15.22	136.7	349.5
273.6	15.26	136.8	349.5
273.8	15.44	136.9	349.5
274	15.46	137	349.5
274.2	15.42	137.1	349.5
274.4	15.33	137.2	349.5
274.6	15.32	137.3	349.333
274.8	15.34	137.4	349.333
275	15.4	137.5	349.5
275.2	15.41	137.6	349.5
275.4	15.38	137.7	349.833
275.6	15.29	137.8	349.667
275.8	15.19	137.9	349.667
276	15.32	138	349.667
276.2	15.19	138.1	349.5
276.4	15.19	138.2	349.5
276.6	15.18	138.3	349.5
276.8	14.93	138.4	349.333
277	15.13	138.5	349.333
277.2	15.04	138.6	349.167
277.4	14.96	138.7	349.333
277.6	14.93	138.8	349.333
277.8	14.71	138.9	349.167
278	14.65	139	349
278.2	14.76	139.1	348.667
278.4	14.97	139.2	348.833
278.6	14.98	139.3	348.833
278.8	15	139.4	348.667
279	15.11	139.5	348.667
279.2	15.01	139.6	348.5
279.4	14.96	139.7	348.667
279.6	14.86	139.8	348.5
279.8	14.76	139.9	348.5
280	14.59	140	348.667
280.2	14.67	140.1	348.667
280.4	14.75	140.2	348.667
280.6	14.84	140.3	348.5
280.8	14.87	140.4	348.167
281	14.93	140.5	348.667
281.2	14.77	140.6	348.833
281.4	14.85	140.7	348.667
281.6	14.69	140.8	349
281.8	14.59	140.9	349
282	14.61	141	348.833
282.2	14.71	141.1	348.833
282.4	14.81	141.2	348.833
282.6	14.82	141.3	348.667
282.8	14.86	141.4	348.667
283	14.71	141.5	348.667
283.2	14.71	141.6	348.667
283.4	14.6	141.7	348.5
283.6	14.68	141.8	348.667
283.8	14.81	141.9	348.667
284	14.79	142	348.667
284.2	14.72	142.1	348.667
284.4	14.58	142.2	348.667
284.6	14.59	142.3	348.667
284.8	14.68	142.4	348.667
285	14.52	142.5	348.5
285.2	14.59	142.6	348.667
285.4	14.4	142.7	348.667
285.6	14.25	142.8	348.5
285.8	14.02	142.9	348.333
286	14	143	348.333
286.2	14.11	143.1	348.333
286.4	14.11	143.2	348.167
286.6	14.57	143.3	348.167
286.8	14.73	143.4	348.167
287	14.67	143.5	348.167
287.2	14.69	143.6	348.167
287.4	14.63	143.7	348.167
287.6	14.53	143.8	348.167
287.8	14.57	143.9	348.167
288	14.52	144	348
288.2	14.56	144.1	348.167
288.4	14.61	144.2	348
288.6	14.45	144.3	348
288.8	14.4	144.4	348
289	14.34	144.5	347.833
289.2	14.46	144.6	347.833
289.4	14.32	144.7	347.667
289.6	14.52	144.8	348
289.8	14.44	144.9	347.833
290	14.36	145	347.833
290.2	14.33	145.1	347.833
290.4	14.49	145.2	347.667
290.6	14.43	145.3	347.667
290.8	14.6	145.4	347.5
291	14.46	145.5	347.5
291.2	14.45	145.6	347.5
291.4	14.5	145.7	347.5
291.6	14.58	145.8	347.5
291.8	14.5	145.9	347.5
292	14.4	146	347.5
292.2	14.47	146.1	347.667
292.4	14.25	146.2	347.667
292.6	14.03	146.3	347.667
292.8	13.77	146.4	347.667
293	13.36	146.5	347.5
293.2	13.44	146.6	347.5
293.4	13.62	146.7	347.5
293.6	14.09	146.8	347.333
293.8	14.43	146.9	347.333
294	14.52	147	347.333
294.2	14.52	147.1	347.333
294.4	14.44	147.2	347.333
294.6	14.23	147.3	347.333
294.8	14.09	147.4	347.333
295	14.17	147.5	347.5
295.2	14	147.6	347.333
295.4	13.86	147.7	347.5
295.6	14.01	147.8	347.5
295.8	14.06	147.9	347.5
296	14.11	148	347.5
296.2	14.19	148.1	347.667
296.4	14.09	148.2	347.667
296.6	13.9	148.3	347.667
296.8	13.85	148.4	347.667
297	13.74	148.5	347.667
297.2	13.79	148.6	347.667
297.4	13.73	148.7	347.667
297.6	13.75	148.8	347.667
297.8	13.99	148.9	347.667
298	14.11	149	347.667
298.2	14.14	149.1	347.667
298.4	14.17	149.2	347.5
298.6	14.13	149.3	347.5
298.8	14.03	149.4	347.5
299	14.08	149.5	347.333
299.2	14.09	149.6	347.333
299.4	13.83	149.7	347.167
299.6	13.75	149.8	347.333
299.8	13.7	149.9	347.167
300	13.52	150	347.167
300.2	13.47	150.1	347.333
300.4	13.53	150.2	347.333
300.6	13.52	150.3	347.167
300.8	13.39	150.4	347.167
301	13.1	150.5	347
301.2	13.47	150.6	347
301.4	13.68	150.7	347
301.6	13.87	150.8	347.167
301.8	14.05	150.9	347.167
302	14.11	151	347.167
302.2	14.02	151.1	347.333
302.4	13.93	151.2	347.167
302.6	13.77	151.3	347
302.8	13.75	151.4	347
303	13.8	151.5	347
303.2	13.77	151.6	347
303.4	13.73	151.7	347
303.6	13.7	151.8	347
303.8	13.87	151.9	347.167
304	13.83	152	347
304.2	14	152.1	347
304.4	14.05	152.2	346.833
304.6	13.96	152.3	346.833
304.8	13.94	152.4	346.833
305	14.1	152.5	346.833
305.2	13.9	152.6	346.833
305.4	13.73	152.7	346.667
305.6	13.81	152.8	346.667
305.8	13.87	152.9	346.5
306	13.85	153	346.667
306.2	13.75	153.1	346.5
306.4	13.77	153.2	346.667
306.6	13.7	153.3	346.833
306.8	13.71	153.4	346.833
307	13.75	153.5	346.833
307.2	13.7	153.6	346.833
307.4	13.62	153.7	346.667
307.6	13.5	153.8	346.667
307.8	13.37	153.9	346.5
308	13.68	154	346.5
308.2	13.64	154.1	346.5
308.4	13.72	154.2	346.5
308.6	13.72	154.3	346.5
308.8	13.63	154.4	346.5
309	13.54	154.5	346.667
309.2	13.53	154.6	346.667
309.4	13.49	154.7	346.667
309.6	13.23	154.8	346.333
309.8	13.24	154.9	346.333
310	13.55	155	346.333
310.2	13.74	155.1	346.333
310.4	13.81	155.2	346.333
310.6	13.79	155.3	346.333
310.8	13.72	155.4	346.5
311	13.57	155.5	346.333
311.2	13.47	155.6	346.5
311.4	13.37	155.7	346.167
311.6	13.46	155.8	346.333
311.8	13.44	155.9	346
312	13.59	156	346.5
312.2	13.62	156.1	346.667
312.4	13.57	156.2	346.667
312.6	13.47	156.3	346.667
312.8	13.41	156.4	346.5
313	13.56	156.5	346.667
313.2	13.63	156.6	346.667
313.4	13.51	156.7	346.667
313.6	13.5	156.8	346.667
313.8	13.51	156.9	346.5
314	13.45	157	346.333
314.2	13.47	157.1	346.5
314.4	13.41	157.2	346.5
314.6	13.29	157.3	346
314.8	13.34	157.4	346.167
315	13.28	157.5	345.833
315.2	13.34	157.6	346
315.4	13.36	157.7	345.833
315.6	13.34	157.8	345.667
315.8	13.33	157.9	345.5
316	13.32	158	345.5
316.2	13.42	158.1	345.667
316.4	13.44	158.2	345.5
316.6	13.28	158.3	345.5
316.8	13.23	158.4	345.5
317	13.17	158.5	345.667
317.2	13.03	158.6	345.667
317.4	13.06	158.7	345.667
317.6	13.03	158.8	345.667
317.8	12.94	158.9	345.5
318	12.93	159	345.5
318.2	12.86	159.1	345.833
318.4	12.86	159.2	345.833
318.6	13	159.3	345.333
318.8	13.1	159.4	345.667
319	13.07	159.5	345.167
319.2	13.14	159.6	345.5
319.4	13.16	159.7	345.667
319.6	13.14	159.8	345.833
319.8	13.26	159.9	346
320	13.26	160	346.167
320.2	13.14	160.1	345.833
320.4	13.06	160.2	345.667
320.6	13.09	160.3	345.5
320.8	13.03	160.4	345.333
321	13.07	160.5	345.833
321.2	13.07	160.6	346.667
321.4	12.98	160.7	346.5
321.6	13.08	160.8	346.5
321.8	13.22	160.9	346.333
322	13.22	161	346.167
322.2	13.16	161.1	346.333
322.4	13.09	161.2	346.5
322.6	12.88	161.3	346.333
322.8	12.75	161.4	346.333
323	12.77	161.5	346.167
323.2	12.97	161.6	346.167
323.4	12.92	161.7	346
323.6	13.03	161.8	346
323.8	13	161.9	346
324	12.96	162	346
324.2	12.87	162.1	346
324.4	12.78	162.2	346
324.6	12.82	162.3	346
324.8	12.82	162.4	346
325	12.9	162.5	346
325.2	12.84	162.6	346
325.4	12.89	162.7	346
325.6	12.93	162.8	345.833
325.8	12.95	162.9	345.667
326	12.89	163	346.167
326.2	12.81	163.1	346.167
326.4	12.91	163.2	345.833
326.6	12.91	163.3	346.167
326.8	12.92	163.4	346.333
327	12.81	163.5	346.333
327.2	12.79	163.6	346
327.4	12.68	163.7	346.167
327.6	12.63	163.8	346.167
327.8	12.68	163.9	346.167
328	12.79	164	346.167
328.2	12.79	164.1	346
328.4	12.76	164.2	346.167
328.6	12.89	164.3	346.167
328.8	12.8	164.4	346.333
329	12.8	164.5	346.167
329.2	12.64	164.6	346
329.4	12.71	164.7	345.833
329.6	12.61	164.8	346.333
329.8	12.64	164.9	346.167
330	12.62	165	346.333
330.2	12.68	165.1	346.167
330.4	12.7	165.2	346.167
330.6	12.81	165.3	346.167
330.8	12.64	165.4	346.167
331	12.67	165.5	346.333
331.2	12.41	165.6	346.333
331.4	12.5	165.7	346.333
331.6	12.56	165.8	346
331.8	12.56	165.9	346
332	12.47	166	346
332.2	12.6	166.1	346
332.4	12.5	166.2	345.833
332.6	12.48	166.3	345.833
332.8	12.37	166.4	345.833
333	12.33	166.5	345.833
333.2	12.29	166.6	345.833
333.4	12.49	166.7	345.833
333.6	12.58	166.8	345.833
333.8	12.61	166.9	345.667
334	12.68	167	345.833
334.2	12.65	167.1	345.833
334.4	12.63	167.2	345.833
334.6	12.45	167.3	345.833
334.8	12.44	167.4	345.833
335	12.35	167.5	345.833
335.2	12.42	167.6	345.833
335.4	12.48	167.7	345.667
335.6	12.5	167.8	345.5
335.8	12.49	167.9	345.5
336	12.41	168	345.667
336.2	12.32	168.1	345.667
336.4	12.22	168.2	345.667
336.6	12.32	168.3	345.667
336.8	12.24	168.4	345.5
337	12.33	168.5	345.5
337.2	12.47	168.6	345.5
337.4	12.52	168.7	345.5
337.6	12.36	168.8	345.5
337.8	12.42	168.9	345.5
338	12.37	169	345.5
338.2	12.33	169.1	345.5
338.4	12.41	169.2	345.333
338.6	12.4	169.3	345.333
338.8	12.39	169.4	345.333
339	12.43	169.5	345.333
339.2	12.45	169.6	345.167
339.4	12.38	169.7	345.333
339.6	12.33	169.8	345.333
339.8	12.33	169.9	345.667
340	12.35	170	345.5
340.2	12.24	170.1	345.5
340.4	12.22	170.2	345.333
340.6	12.22	170.3	345.333
340.8	12.1	170.4	345.333
341	12.19	170.5	345.167
341.2	12.28	170.6	345
341.4	12.23	170.7	344.833
341.6	12.19	170.8	345.167
341.8	12.15	170.9	345.167
342	12.18	171	345.167
342.2	12.13	171.1	345
342.4	12.25	171.2	345
342.6	12.18	171.3	345.167
342.8	12.17	171.4	344.833
343	12.05	171.5	345.333
343.2	12.07	171.6	345.333
343.4	12.15	171.7	345.167
343.6	12.07	171.8	345.333
343.8	12.06	171.9	345.167
344	12.1	172	345.167
344.2	12.13	172.1	345.167
344.4	12.13	172.2	344.833
344.6	12.09	172.3	345
344.8	12.06	172.4	344.833
345	11.97	172.5	345
345.2	12.02	172.6	345
345.4	11.94	172.7	345.167
345.6	11.88	172.8	345.167
345.8	11.93	172.9	345.333
346	12.02	173	345.333
346.2	12.05	173.1	345.167
346.4	12.04	173.2	345.167
346.6	11.98	173.3	345.167
346.8	11.9	173.4	345
347	11.89	173.5	345
347.2	11.83	173.6	344.833
347.4	11.9	173.7	345
347.6	11.9	173.8	344.667
347.8	11.95	173.9	344.667
348	11.91	174	344.833
348.2	11.89	174.1	344.833
348.4	11.93	174.2	344.667
348.6	11.99	174.3	344.667
348.8	11.94	174.4	344.667
349	11.92	174.5	344.667
349.2	11.9	174.6	344.5
349.4	11.87	174.7	344.5
349.6	11.77	174.8	344.5
349.8	11.85	174.9	344.667
350	11.71	175	344.5
350.2	11.75	175.1	344.333
350.4	11.7	175.2	344.333
350.6	11.59	175.3	344.333
350.8	11.36	175.4	344.167
351	11.29	175.5	344.167
351.2	11.37	175.6	344.167
351.4	11.47	175.7	344.333
351.6	11.72	175.8	344.167
351.8	11.86	175.9	344.167
352	11.87	176	344
352.2	11.88	176.1	344
352.4	11.82	176.2	343.833
352.6	11.81	176.3	343.833
352.8	11.71	176.4	343.667
353	11.6	176.5	343.833
353.2	11.58	176.6	343.833
353.4	11.6	176.7	343.833
353.6	11.74	176.8	343.833
353.8	11.69	176.9	343.667
354	11.77	177	343.667
354.2	11.64	177.1	343.667
354.4	11.52	177.2	343.667
354.6	11.37	177.3	343.667
354.8	11.18	177.4	343.5
355	11.08	177.5	343.667
355.2	11.05	177.6	343.5
355.4	11.16	177.7	343.667
355.6	11.64	177.8	343.5
355.8	11.68	177.9	343.5
356	11.8	178	343.333
356.2	11.74	178.1	343.333
356.4	11.77	178.2	343.333
356.6	11.71	178.3	343.333
356.8	11.72	178.4	343.333
357	11.71	178.5	343.167
357.2	11.68	178.6	343.167
357.4	11.66	178.7	343.5
357.6	11.75	178.8	343.5
357.8	11.73	178.9	343.5
358	11.77	179	343.5
358.2	11.7	179.1	343.667
358.4	11.67	179.2	343.833
358.6	11.52	179.3	343.667
358.8	11.53	179.4	343.667
359	11.52	179.5	343.5
359.2	11.5	179.6	343.667
359.4	11.43	179.7	343.667
359.6	11.48	179.8	343.5
359.8	11.52	179.9	343.5
360	11.59	180	343.5
360.2	11.67	180.1	343.5
360.4	11.59	180.2	343.667
360.6	11.59	180.3	343.667
360.8	11.53	180.4	343.5
361	11.45	180.5	343.5
361.2	11.57	180.6	343.5
361.4	11.57	180.7	343.667
361.6	11.54	180.8	343.667
361.8	11.57	180.9	343.833
362	11.47	181	343.833
362.2	11.45	181.1	343.667
362.4	11.41	181.2	343.833
362.6	11.4	181.3	343.833
362.8	11.38	181.4	343.833
363	11.4	181.5	343.833
363.2	11.45	181.6	343.667
363.4	11.41	181.7	343.5
363.6	11.35	181.8	343.5
363.8	11.32	181.9	343.5
364	11.29	182	343.333
364.2	11.3	182.1	343.333
364.4	11.36	182.2	343.167
364.6	11.35	182.3	343.167
364.8	11.36	182.4	343
365	11.42	182.5	343
365.2	11.29	182.6	343
365.4	11.28	182.7	342.833
365.6	11.34	182.8	342.833
365.8	11.29	182.9	343
366	11.36	183	343.167
366.2	11.29	183.1	343.333
366.4	11.25	183.2	343.5
366.6	11.31	183.3	343.833
366.8	11.2	183.4	343.667
367	11.24	183.5	343.5
367.2	11.26	183.6	343.5
367.4	11.21	183.7	343.667
367.6	11.19	183.8	343.5
367.8	11.22	183.9	343.667
368	11.24	184	343.667
368.2	11.19	184.1	343.5
368.4	11.22	184.2	343.5
368.6	11.18	184.3	343.5
368.8	11.15	184.4	343.5
369	11.24	184.5	343.333
369.2	11.24	184.6	343.333
369.4	11.24	184.7	343.167
369.6	11.27	184.8	343.333
369.8	11.3	184.9	343.333
370	11.29	185	343.167
370.2	11.23	185.1	343.333
370.4	11.28	185.2	343.167
370.6	11.32	185.3	343.167
370.8	11.32	185.4	343.167
371	11.27	185.5	343
371.2	11.27	185.6	343
371.4	11.22	185.7	343
371.6	11.17	185.8	343
371.8	11.15	185.9	343.167
372	11.03	186	343
372.2	11.03	186.1	342.667
372.4	10.85	186.2	342.667
372.6	10.87	186.3	342.833
372.8	10.81	186.4	343
373	10.76	186.5	343
373.2	10.8	186.6	343
373.4	10.69	186.7	343
373.6	10.63	186.8	343
373.8	10.62	186.9	342.833
374	10.69	187	342.833
374.2	10.88	187.1	342.833
374.4	10.97	187.2	343
374.6	11.14	187.3	342.833
374.8	11.17	187.4	343
375	11.21	187.5	343
375.2	11.17	187.6	342.667
375.4	11.14	187.7	342.5
375.6	11.21	187.8	342.5
375.8	11.11	187.9	342.333
376	11.13	188	342.333
376.2	11.18	188.1	342.5
376.4	11.11	188.2	342.667
376.6	11.12	188.3	342.667
376.8	11.1	188.4	342.667
377	11.05	188.5	342.667
377.2	11.07	188.6	342.667
377.4	11.03	188.7	342.5
377.6	11.06	188.8	342.333
377.8	11.08	188.9	342.333
378	11	189	342.333
378.2	10.9	189.1	342.333
378.4	10.87	189.2	342.333
378.6	10.89	189.3	342.333
378.8	10.79	189.4	342.333
379	10.66	189.5	342.333
379.2	10.64	189.6	342.5
379.4	10.67	189.7	342.333
379.6	10.68	189.8	342.333
379.8	10.67	189.9	342.333
380	10.87	190	342.333
380.2	10.79	190.1	342.167
380.4	10.84	190.2	342.167
380.6	10.86	190.3	342.167
380.8	10.99	190.4	342.167
381	10.92	190.5	342.167
381.2	10.96	190.6	342.167
381.4	10.93	190.7	342.167
381.6	10.93	190.8	342
381.8	10.98	190.9	342
382	10.94	191	341.833
382.2	10.82	191.1	341.667
382.4	10.79	191.2	341.833
382.6	10.79	191.3	342
382.8	10.79	191.4	342
383	10.82	191.5	342
383.2	10.71	191.6	342
383.4	10.71	191.7	342.167
383.6	10.69	191.8	342
383.8	10.65	191.9	341.833
384	10.64	192	341.833
384.2	10.63	192.1	341.833
384.4	10.59	192.2	341.833
384.6	10.65	192.3	341.833
384.8	10.68	192.4	341.667
385	10.7	192.5	341.833
385.2	10.78	192.6	341.833
385.4	10.72	192.7	341.5
385.6	10.74	192.8	341.667
385.8	10.75	192.9	341.833
386	10.72	193	341.833
386.2	10.69	193.1	341.667
386.4	10.63	193.2	341.833
386.6	10.69	193.3	341.667
386.8	10.64	193.4	341.667
387	10.59	193.5	341.5
387.2	10.6	193.6	341.667
387.4	10.63	193.7	341.667
387.6	10.7	193.8	341.5
387.8	10.69	193.9	341.5
388	10.73	194	341.5
388.2	10.59	194.1	341.5
388.4	10.67	194.2	341.5
388.6	10.59	194.3	341.333
388.8	10.51	194.4	341.333
389	10.62	194.5	341.333
389.2	10.53	194.6	341.167
389.4	10.45	194.7	341.167
389.6	10.54	194.8	341
389.8	10.5	194.9	341.167
390	10.42	195	341
390.2	10.41	195.1	341
390.4	10.4	195.2	341
390.6	10.39	195.3	341
390.8	10.48	195.4	341
391	10.6	195.5	341
391.2	10.58	195.6	340.833
391.4	10.55	195.7	340.833
391.6	10.57	195.8	340.5
391.8	10.54	195.9	340.667
392	10.54	196	340.667
392.2	10.55	196.1	340.667
392.4	10.52	196.2	340.667
392.6	10.48	196.3	340.667
392.8	10.45	196.4	341
393	10.42	196.5	341.167
393.2	10.32	196.6	341
393.4	10.44	196.7	341
393.6	10.47	196.8	340.833
393.8	10.5	196.9	340.667
394	10.56	197	340.667
394.2	10.6	197.1	340.667
394.4	10.45	197.2	340.667
394.6	10.46	197.3	340.667
394.8	10.52	197.4	340.833
395	10.33	197.5	340.833
395.2	10.35	197.6	340.833
395.4	10.38	197.7	340.833
395.6	10.31	197.8	340.333
395.8	10.21	197.9	340.333
396	10.35	198	340.333
396.2	10.19	198.1	340.833
396.4	10.12	198.2	340.5
396.6	10.36	198.3	340.333
396.8	10.5	198.4	340.5
397	10.47	198.5	340.333
397.2	10.44	198.6	340.5
397.4	10.49	198.7	340.333
397.6	10.42	198.8	340.5
397.8	10.36	198.9	340.5
398	10.27	199	340.5
398.2	10.29	199.1	340.5
398.4	10.31	199.2	340.333
398.6	10.33	199.3	340.5
398.8	10.27	199.4	340.5
399	10.25	199.5	340.333
399.2	10.34	199.6	340.333
399.4	10.34	199.7	340
399.6	10.31	199.8	340
[truncated: 212,360+ more rows]

## Sheet: Fig. 6b
	Au foil		Au2O3		Potential OFF	Potential ON
R (Å)	FT	R (Å)	FT	R (Å)	FT	FT
-0.04	0.0143	0	0.09901	--	--	--
-0.00932	0.01383	0.03068	0.1002	-0.02	0.000496205	0.00958
0.02136	0.01256	0.06136	0.10331	0.01068	0.00701	0.01364
0.05204	0.0109	0.09204	0.10726	0.04136	0.01332	0.02085
0.08272	0.00967	0.12272	0.11082	0.07204	0.01834	0.02733
0.1134	0.00984	0.1534	0.11311	0.10272	0.02155	0.03174
0.14408	0.01158	0.18408	0.11381	0.1334	0.02259	0.03342
0.17476	0.01404	0.21476	0.1132	0.16408	0.02132	0.03213
0.20544	0.01636	0.24544	0.11211	0.19476	0.01778	0.02797
0.23612	0.01795	0.27612	0.11157	0.22544	0.0124	0.02158
0.2668	0.01844	0.3068	0.11243	0.25612	0.00652	0.01478
0.29748	0.0177	0.33748	0.11493	0.2868	0.00709	0.01293
0.32816	0.01578	0.36816	0.11854	0.31748	0.01442	0.01951
0.35884	0.01312	0.39884	0.1223	0.34816	0.02216	0.02892
0.38951	0.01097	0.42951	0.12531	0.37884	0.02864	0.03761
0.42019	0.01166	0.46019	0.12733	0.40951	0.03287	0.04391
0.45087	0.01614	0.49087	0.12917	0.44019	0.03404	0.04669
0.48155	0.02299	0.52155	0.13289	0.47087	0.03155	0.04517
0.51223	0.03109	0.55223	0.14129	0.50155	0.025	0.03891
0.54291	0.03999	0.58291	0.15673	0.53223	0.01432	0.0279
0.57359	0.0495	0.61359	0.17971	0.56291	0.00313	0.01328
0.60427	0.05957	0.64427	0.20874	0.59359	0.01968	0.01254
0.63495	0.07016	0.67495	0.24114	0.62427	0.04109	0.03419
0.66563	0.08117	0.70563	0.27389	0.65495	0.06458	0.0594
0.69631	0.09237	0.73631	0.30407	0.68563	0.08894	0.08545
0.72699	0.10335	0.76699	0.32916	0.71631	0.11286	0.11057
0.75767	0.11356	0.79767	0.34721	0.74699	0.13495	0.13306
0.78835	0.12231	0.82835	0.35699	0.77767	0.15387	0.15128
0.81903	0.12882	0.85903	0.35816	0.80835	0.16834	0.16377
0.84971	0.13231	0.88971	0.3514	0.83903	0.17729	0.16931
0.88039	0.1321	0.92039	0.3386	0.86971	0.1799	0.16704
0.91107	0.12762	0.95107	0.32286	0.90039	0.17569	0.15654
0.94175	0.11856	0.98175	0.30831	0.93107	0.16454	0.13788
0.97243	0.10487	1.01243	0.29946	0.96175	0.14675	0.11169
1.00311	0.08686	1.04311	0.29974	0.99243	0.12303	0.07938
1.03379	0.06521	1.07379	0.31003	1.02311	0.09453	0.04441
1.06447	0.04125	1.10447	0.32834	1.05379	0.06294	0.02685
1.09515	0.01897	1.13515	0.35106	1.08447	0.03155	0.05692
1.12583	0.02146	1.16583	0.37468	1.11515	0.01999	0.09733
1.15651	0.04385	1.19651	0.39688	1.14583	0.04514	0.13626
1.18718	0.06588	1.22718	0.41705	1.17651	0.07278	0.17023
1.21786	0.08398	1.25786	0.43638	1.20718	0.09604	0.1969
1.24854	0.09641	1.28854	0.45748	1.23786	0.11291	0.21446
1.27922	0.10196	1.31922	0.48365	1.26854	0.12223	0.22162
1.3099	0.09988	1.3499	0.51775	1.29922	0.12342	0.2177
1.34058	0.08991	1.38058	0.561	1.3299	0.11654	0.20263
1.37126	0.07237	1.41126	0.61245	1.36058	0.10236	0.17705
1.40194	0.04832	1.44194	0.66917	1.39126	0.08268	0.14227
1.43262	0.02103	1.47262	0.72696	1.42194	0.0614	0.1005
1.4633	0.02249	1.5033	0.78112	1.45262	0.04792	0.05581
1.49398	0.05532	1.53398	0.82706	1.4833	0.05521	0.02891
1.52466	0.0895	1.56466	0.86072	1.51398	0.078	0.06152
1.55534	0.12071	1.59534	0.8789	1.54466	0.10408	0.10638
1.58602	0.14631	1.62602	0.87935	1.57534	0.12731	0.14741
1.6167	0.16414	1.6567	0.86098	1.60602	0.14453	0.18071
1.64738	0.17269	1.68738	0.82379	1.6367	0.15392	0.20398
1.67806	0.17143	1.71806	0.76891	1.66738	0.15472	0.21585
1.70874	0.16134	1.74874	0.69847	1.69806	0.1475	0.21596
1.73942	0.14604	1.77942	0.61549	1.72874	0.13483	0.20523
1.7701	0.13371	1.8101	0.52371	1.75942	0.1226	0.18638
1.80078	0.13717	1.84078	0.42743	1.7901	0.12076	0.16499
1.83146	0.1647	1.87146	0.33139	1.82078	0.13813	0.15076
1.86214	0.21177	1.90214	0.24097	1.85146	0.17371	0.15536
1.89282	0.26912	1.93282	0.16322	1.88214	0.22022	0.18262
1.9235	0.32921	1.9635	0.11028	1.91282	0.27093	0.22543
1.95418	0.38648	1.99418	0.09838	1.9435	0.32097	0.27453
1.98485	0.43681	2.02485	0.1176	1.97418	0.36693	0.32321
2.01553	0.47725	2.05553	0.14101	2.00485	0.40655	0.36714
2.04621	0.50621	2.08621	0.15641	2.03553	0.43877	0.40383
2.07689	0.52362	2.11689	0.16083	2.06621	0.46375	0.43239
2.10757	0.53118	2.14757	0.15487	2.09689	0.48304	0.45355
2.13825	0.53261	2.17825	0.14097	2.12757	0.49942	0.46955
2.16893	0.53338	2.20893	0.12308	2.15825	0.5166	0.48398
2.19961	0.53993	2.23961	0.1068	2.18893	0.53835	0.50109
2.23029	0.55788	2.27029	0.09866	2.21961	0.56749	0.52471
2.26097	0.58984	2.30097	0.10239	2.25029	0.60485	0.55693
2.29165	0.63436	2.33165	0.11522	2.28097	0.64899	0.59734
2.32233	0.68661	2.36233	0.13123	2.31165	0.69657	0.64319
2.35301	0.74004	2.39301	0.14572	2.34233	0.74321	0.69018
2.38369	0.788	2.42369	0.15609	2.37301	0.78428	0.73345
2.41437	0.82474	2.45437	0.16139	2.40369	0.81553	0.76841
2.44505	0.84586	2.48505	0.16185	2.43437	0.83355	0.79122
2.47573	0.8487	2.51573	0.1586	2.46505	0.83606	0.7992
2.50641	0.83246	2.54641	0.15337	2.49573	0.82214	0.79107
2.53709	0.79842	2.57709	0.14811	2.52641	0.79241	0.76715
2.56777	0.75006	2.60777	0.14444	2.55709	0.74926	0.72955
2.59845	0.6933	2.63845	0.14306	2.58777	0.69701	0.6824
2.62913	0.63647	2.66913	0.14351	2.61845	0.64206	0.63198
2.65981	0.58976	2.69981	0.1444	2.64913	0.5928	0.58657
2.69049	0.56306	2.73049	0.14405	2.67981	0.55848	0.55533
2.72117	0.56178	2.76117	0.14102	2.71049	0.54643	0.54554
2.75185	0.5836	2.79185	0.13446	2.74117	0.55838	0.55895
2.78252	0.61967	2.82252	0.12422	2.77185	0.58928	0.59067
2.8132	0.6591	2.8532	0.11096	2.80252	0.63001	0.63176
2.84388	0.69237	2.88388	0.09624	2.8332	0.6711	0.67283
2.87456	0.71256	2.91456	0.08276	2.86388	0.70481	0.70612
2.90524	0.71542	2.94524	0.07428	2.89456	0.72564	0.72607
2.93592	0.69899	2.97592	0.07406	2.92524	0.7302	0.72916
2.9666	0.66327	3.0066	0.08175	2.95592	0.71695	0.71375
2.99728	0.60989	3.03728	0.09377	2.9866	0.68589	0.67976
3.02796	0.54176	3.06796	0.10639	3.01728	0.63834	0.62849
3.05864	0.46283	3.09864	0.11711	3.04796	0.5767	0.56233
3.08932	0.37773	3.12932	0.12452	3.07864	0.5042	0.48456
3.12	0.29165	3.16	0.12796	3.10932	0.42467	0.39909
3.15068	0.2104	3.19068	0.12733	3.14	0.34234	0.31025
3.18136	0.14138	3.22136	0.12299	3.17068	0.2617	0.22264
3.21204	0.09648	3.25204	0.11557	3.20136	0.18759	0.14148
3.24272	0.08839	3.28272	0.10596	3.23204	0.12594	0.07538
3.2734	0.10383	3.3134	0.09518	3.26272	0.08567	0.05233
3.30408	0.11936	3.34408	0.08424	3.2934	0.0755	0.0806
3.33476	0.12522	3.37476	0.07403	3.32408	0.08456	0.11161
3.36544	0.11917	3.40544	0.06519	3.35476	0.09362	0.13096
3.39612	0.10182	3.43612	0.05793	3.38544	0.09424	0.13651
3.4268	0.07508	3.4668	0.05205	3.41612	0.08452	0.12873
3.45748	0.04159	3.49748	0.04706	3.4468	0.06511	0.10925
3.48816	0.00589	3.52816	0.04244	3.47748	0.03787	0.08058
3.51884	0.0351	3.55884	0.0379	3.50816	0.00719	0.04649
3.54952	0.07195	3.58952	0.03348	3.53884	0.03213	0.0214
3.58019	0.10502	3.62019	0.02959	3.56952	0.06826	0.04602
3.61087	0.13254	3.65087	0.02688	3.60019	0.10248	0.08348
3.64155	0.15342	3.68155	0.02584	3.63087	0.13252	0.11852
3.67223	0.16725	3.71223	0.02638	3.66155	0.15667	0.14796
3.70291	0.17429	3.74291	0.02784	3.69223	0.17378	0.1701
3.73359	0.17532	3.77359	0.02934	3.72291	0.18329	0.18403
3.76427	0.17158	3.80427	0.03027	3.75359	0.18519	0.18946
3.79495	0.16453	3.83495	0.03028	3.78427	0.18005	0.18674
3.82563	0.15564	3.86563	0.02935	3.81495	0.1689	0.17671
3.85631	0.14614	3.89631	0.02768	3.84563	0.15316	0.16066
3.88699	0.13688	3.92699	0.02568	3.87631	0.13454	0.14015
3.91767	0.12822	3.95767	0.02392	3.90699	0.11495	0.11696
3.94835	0.12016	3.98835	0.02293	3.93767	0.09635	0.09294
3.97903	0.11257	4.01903	0.02297	3.96835	0.08061	0.06991
4.00971	0.10545	4.04971	0.02388	3.99903	0.06922	0.04966
4.04039	0.09906	4.08039	0.02519	4.02971	0.06265	0.03413
4.07107	0.09387	4.11107	0.02642	4.06039	0.0601	0.02537
4.10175	0.09029	4.14175	0.02721	4.09107	0.06011	0.02375
4.13243	0.08834	4.17243	0.02743	4.12175	0.06152	0.02607
4.16311	0.08745	4.20311	0.02712	4.15243	0.06397	0.02969
4.19379	0.08668	4.23379	0.02645	4.18311	0.06764	0.0345
4.22447	0.08513	4.26447	0.02569	4.21379	0.07278	0.04134
4.25515	0.0825	4.29515	0.02509	4.24447	0.07934	0.0506
4.28583	0.07957	4.32583	0.02483	4.27515	0.08694	0.06191
4.31651	0.07854	4.35651	0.02489	4.30583	0.09501	0.07447
4.34719	0.08262	4.38719	0.02512	4.33651	0.10309	0.08743
4.37786	0.09416	4.41786	0.02528	4.36719	0.11096	0.10013
4.40854	0.11283	4.44854	0.02513	4.39786	0.1187	0.1121
4.43922	0.13636	4.47922	0.02454	4.42854	0.12665	0.12309
4.4699	0.16195	4.5099	0.02345	4.45922	0.13519	0.13301
4.50058	0.18701	4.54058	0.02196	4.4899	0.14458	0.14182
4.53126	0.20927	4.57126	0.02021	4.52058	0.15475	0.14946
4.56194	0.22681	4.60194	0.01847	4.55126	0.16519	0.15577
4.59262	0.23809	4.63262	0.01698	4.58194	0.17501	0.16042
4.6233	0.242	4.6633	0.01594	4.61262	0.1831	0.16292
4.65398	0.23786	4.69398	0.01535	4.6433	0.18826	0.16269
4.68466	0.22548	4.72466	0.01506	4.67398	0.18938	0.15915
4.71534	0.20509	4.75534	0.01479	4.70466	0.18553	0.15176
4.74602	0.17739	4.78602	0.01427	4.73534	0.17609	0.14015
4.7767	0.14339	4.8167	0.01336	4.76602	0.16074	0.12418
4.80738	0.10446	4.84738	0.01196	4.7967	0.13955	0.10401
4.83806	0.06217	4.87806	0.01015	4.82738	0.11294	0.08015
4.86874	0.01871	4.90874	0.00806	4.85806	0.08168	0.05384
4.89942	0.02743	4.93942	0.006	4.88874	0.04681	0.02915
4.9301	0.06996	4.9701	0.00455	4.91942	0.00966	0.02706
4.96078	0.11	5.00078	0.00446	4.9501	0.02865	0.05247
4.99146	0.14609	5.03146	0.0055	4.98078	0.06629	0.08261
5.02214	0.17726	5.06214	0.00677	5.01146	0.10197	0.11208
5.05282	0.20285	5.09282	0.00773	5.04214	0.13435	0.13904
5.0835	0.22246	5.1235	0.00815	5.07282	0.16226	0.16236
5.11418	0.23595	5.15418	0.00794	5.1035	0.18481	0.1812
5.14486	0.24342	5.18486	0.00711	5.13418	0.20133	0.195
5.17553	0.24514	5.21553	0.00572	5.16486	0.21152	0.20348
5.20621	0.24154	5.24621	0.00391	5.19553	0.21537	0.20662
5.23689	0.23317	5.27689	0.00198	5.22621	0.21316	0.20465
5.26757	0.22066	5.30757	0.00164	5.25689	0.20548	0.19805
5.29825	0.20474	5.33825	0.00356	5.28757	0.19315	0.18751
5.32893	0.18624	5.36893	0.00566	5.31825	0.17717	0.17388
5.35961	0.16615	5.39961	0.0075	5.34893	0.15874	0.1582
5.39029	0.14565	5.43029	0.00893	5.37961	0.13914	0.14166
5.42097	0.12625	5.46097	0.00987	5.41029	0.11978	0.1256
5.45165	0.10986	5.49165	0.01026	5.44097	0.10222	0.11148
5.48233	0.09867	5.52233	0.0101	5.47165	0.08808	0.1008
5.51301	0.09437	5.55301	0.00945	5.50233	0.07888	0.09472
5.54369	0.0969	5.58369	0.00837	5.53301	0.07536	0.09355
5.57437	0.1043	5.61437	0.00698	5.56369	0.0769	0.09652
5.60505	0.11391	5.64505	0.00542	5.59437	0.08187	0.10218
5.63573	0.12355	5.67573	0.00388	5.62505	0.08853	0.10901
5.66641	0.13173	5.70641	0.00266	5.65573	0.0956	0.11579
5.69709	0.13757	5.73709	0.00227	5.68641	0.1023	0.12168
5.72777	0.14064	5.76777	0.00273	5.71709	0.10813	0.12611
5.75845	0.1408	5.79845	0.0034	5.74777	0.11279	0.12872
5.78913	0.13821	5.82913	0.00388	5.77845	0.11604	0.1293
5.81981	0.13316	5.85981	0.00405	5.80913	0.11771	0.12778
5.85049	0.12608	5.89049	0.00387	5.83981	0.11765	0.12418
5.88117	0.11748	5.92117	0.00336	5.87049	0.11581	0.11861
5.91185	0.10788	5.95185	0.00256	5.90117	0.1122	0.11129
5.94253	0.09776	5.98253	0.00159	5.93185	0.10693	0.10253
5.9732	0.08754	6.0132	0.000794005	5.96253	0.10025	0.09272
6.00388	0.07756	6.04388	0.0013	5.9932	0.0925	0.08232
6.03456	0.06807	6.07456	0.00239	6.02388	0.08417	0.07186
6.06524	0.05928	6.10524	0.00344	6.05456	0.07584	0.06194
6.09592	0.05142	6.13592	0.00433	6.08524	0.06814	0.05318
6.1266	0.04482	6.1666	0.00498	6.11592	0.06168	0.04615
6.15728	0.03999	6.19728	0.00534	6.1466	0.05691	0.04126
6.18796	0.03747	6.22796	0.0054	6.17728	0.05393	0.03853
6.21864	0.03755	6.25864	0.00517	6.20796	0.05243	0.03756
6.24932	0.03988	6.28932	0.00467	6.23864	0.05181	0.03767
6.28	0.04363	6.32	0.00397	6.26932	0.0514	0.03827
6.31068	0.04786	6.35068	0.00324	6.3	0.05066	0.039
6.34136	0.05179	6.38136	0.00272	6.33068	0.04928	0.03974
6.37204	0.05484	6.41204	0.00279	6.36136	0.04715	0.04049
6.40272	0.0566	6.44272	0.00347	6.39204	0.04434	0.04133
6.4334	0.05679	6.4734	0.00444	6.42272	0.04107	0.04225
6.46408	0.05528	6.50408	0.00545	6.4534	0.03762	0.04317
6.49476	0.05207	6.53476	0.00634	6.48408	0.03429	0.04388
6.52544	0.04723	6.56544	0.00702	6.51476	0.03132	0.04414
6.55612	0.04093	6.59612	0.00742	6.54544	0.02878	0.0437
6.5868	0.03343	6.6268	0.00752	6.57612	0.02659	0.04235
6.61748	0.02502	6.65748	0.00729	6.6068	0.02452	0.04002
6.64816	0.01607	6.68816	0.00674	6.63748	0.02232	0.0368
6.67884	0.00716	6.71884	0.0059	6.66816	0.01981	0.03301
6.70952	0.00434	6.74952	0.0048	6.69884	0.01704	0.02932
6.7402	0.01227	6.7802	0.0035	6.72952	0.01439	0.02683
6.77087	0.0204	6.81087	0.00208	6.7602	0.01281	0.02677
6.80155	0.02776	6.84155	0.000725863	6.79087	0.01346	0.02966
6.83223	0.03407	6.87223	0.00111	6.82155	0.01643	0.03478
6.86291	0.03916	6.90291	0.00245	6.85223	0.02074	0.04098
6.89359	0.04292	6.93359	0.0037	6.88291	0.02539	0.04725
6.92427	0.04528	6.96427	0.00473	6.91359	0.02975	0.05287
6.95495	0.04622	6.99495	0.00552	6.94427	0.0334	0.05734
6.98563	0.04576	7.02563	0.00603	6.97495	0.03604	0.06032
7.01631	0.04396	7.05631	0.00624	7.00563	0.03755	0.06162
7.04699	0.04095	7.08699	0.00617	7.03631	0.03792	0.06118
7.07767	0.03689	7.11767	0.00584	7.06699	0.03727	0.05906
7.10835	0.03201	7.14835	0.00532	7.09767	0.03591	0.05548
7.13903	0.02661	7.17903	0.00466	7.12835	0.03429	0.05077
7.16971	0.02109	7.20971	0.00397	7.15903	0.03299	0.04542
7.20039	0.01605	7.24039	0.00336	7.18971	0.03256	0.04005
7.23107	0.01245	7.27107	0.00296	7.22039	0.03334	0.03541
7.26175	0.01148	7.30175	0.00284	7.25107	0.03524	0.03226
7.29243	0.013	7.33243	0.00293	7.28175	0.03782	0.03103
7.32311	0.01549	7.36311	0.00311	7.31243	0.04049	0.03149
7.35379	0.01773	7.39379	0.00322	7.34311	0.04272	0.03289
7.38447	0.01915	7.42447	0.00321	7.37379	0.04409	0.03434
7.41515	0.0195	7.45515	0.00303	7.40447	0.0443	0.03512
7.44583	0.01876	7.48583	0.00268	7.43515	0.04322	0.0348
7.47651	0.01707	7.51651	0.0022	7.46583	0.04083	0.03317
7.50719	0.01483	7.54719	0.00163	7.49651	0.03727	0.03017
7.53787	0.01286	7.57787	0.00111	7.52719	0.03281	0.02594
7.56854	0.01251	7.60854	0.000938238	7.55787	0.02791	0.02077
7.59922	0.0147	7.63922	0.00128	7.58854	0.02326	0.01524
7.6299	0.01888	7.6699	0.0018	7.61922	0.01993	0.0107
7.66058	0.02402	7.70058	0.00228	7.6499	0.01905	0.01005
7.69126	0.02939	7.73126	0.00265	7.68058	0.02086	0.01396
7.72194	0.03453	7.76194	0.00288	7.71126	0.02435	0.01946
7.75262	0.03913	7.79262	0.00294	7.74194	0.02834	0.02488
7.7833	0.04299	7.8233	0.00286	7.77262	0.03206	0.02954
7.81398	0.04599	7.85398	0.00264	7.8033	0.03509	0.03312
7.84466	0.04808	7.88466	0.00234	7.83398	0.03721	0.03547
7.87534	0.04928	7.91534	0.002	7.86466	0.03838	0.03653
7.90602	0.04964	7.94602	0.00172	7.89534	0.03863	0.03639
7.9367	0.04928	7.9767	0.00159	7.92602	0.03809	0.0352
7.96738	0.04834	8.00738	0.00168	7.9567	0.03691	0.03324
7.99806	0.04697	8.03806	0.00192	7.98738	0.0353	0.03083
8.02874	0.04531	8.06874	0.00224	8.01806	0.03345	0.02835
8.05942	0.0435	8.09942	0.00255	8.04874	0.03151	0.02618
8.0901	0.04162	8.1301	0.00284	8.07942	0.02962	0.02458
8.12078	0.03974	8.16078	0.00307	8.1101	0.02783	0.0236
8.15146	0.03788	8.19146	0.00323	8.14078	0.02613	0.02308
8.18214	0.03601	8.22214	0.00333	8.17146	0.02448	0.02267
8.21282	0.0341	8.25282	0.00337	8.20214	0.02282	0.02203
8.2435	0.03211	8.2835	0.00335	8.23282	0.0211	0.02089
8.27418	0.02997	8.31418	0.00326	8.2635	0.01928	0.01912
8.30486	0.02766	8.34486	0.00312	8.29418	0.01736	0.01672
8.33554	0.02517	8.37554	0.00293	8.32486	0.01538	0.0139
8.36621	0.02251	8.40621	0.0027	8.35554	0.01341	0.01112
8.39689	0.01973	8.43689	0.00246	8.38621	0.01152	0.00933
8.42757	0.01691	8.46757	0.00223	8.41689	0.0098	0.00972
8.45825	0.01418	8.49825	0.00205	8.44757	0.00833	0.01218
8.48893	0.01171	8.52893	0.00194	8.47825	0.00716	0.01559
8.51961	0.00979	8.55961	0.00193	8.50893	0.00632	0.01912
8.55029	0.00872	8.59029	0.002	8.53961	0.00576	0.02235
8.58097	0.00862	8.62097	0.00211	8.57029	0.0054	0.02506
8.61165	0.00926	8.65165	0.00222	8.60097	0.00513	0.02717
8.64233	0.0102	8.68233	0.00231	8.63165	0.00484	0.02867
8.67301	0.01105	8.71301	0.00238	8.66233	0.00449	0.02962
8.70369	0.01158	8.74369	0.00241	8.69301	0.0041	0.03011
8.73437	0.01165	8.77437	0.0024	8.72369	0.00379	0.03024
8.76505	0.0112	8.80505	0.00236	8.75437	0.00386	0.03008
8.79573	0.0102	8.83573	0.00229	8.78505	0.00464	0.02964
8.82641	0.00867	8.86641	0.0022	8.81573	0.00616	0.02888
8.85709	0.00669	8.89709	0.00207	8.84641	0.00826	0.02772
8.88777	0.00437	8.92777	0.00191	8.87709	0.01076	0.02604
8.91845	0.00195	8.95845	0.00173	8.90777	0.0135	0.02373
8.94913	0.00169	8.98913	0.00154	8.93845	0.01634	0.02074
8.97981	0.00415	9.01981	0.00139	8.96913	0.01914	0.01707
9.01049	0.0067	9.05049	0.00137	8.99981	0.02174	0.01286
9.04117	0.00898	9.08117	0.00149	9.03049	0.02402	0.00859
9.07185	0.01087	9.11185	0.00175	9.06117	0.02582	0.00604
9.10253	0.01225	9.14253	0.00206	9.09185	0.02705	0.00823
9.13321	0.01306	9.17321	0.00237	9.12253	0.02761	0.01309
9.16388	0.01329	9.20388	0.00262	9.15321	0.02746	0.01841
9.19456	0.01299	9.23456	0.00278	9.18388	0.02659	0.02346
9.22524	0.01228	9.26524	0.00282	9.21456	0.02502	0.02786
9.25592	0.01136	9.29592	0.00273	9.24524	0.02283	0.03135
9.2866	0.01058	9.3266	0.00253	9.27592	0.02015	0.03377
9.31728	0.01033	9.35728	0.00223	9.3066	0.01713	0.035
9.34796	0.01092	9.38796	0.00189	9.33728	0.01402	0.03503
9.37864	0.01231	9.41864	0.00159	9.36796	0.01118	0.03388
9.40932	0.01423	9.44932	0.00144	9.39864	0.00912	0.0317
9.44	0.01632	9.48	0.0015	9.42932	0.00845	0.02867
9.47068	0.01832	9.51068	0.00172	9.46	0.00923	0.02507
9.50136	0.02004	9.54136	0.00196	9.49068	0.01081	0.02125
9.53204	0.02137	9.57204	0.00214	9.52136	0.01253	0.0177
9.56272	0.02225	9.60272	0.00219	9.55204	0.01404	0.01501
9.5934	0.02268	9.6334	0.00209	9.58272	0.01516	0.0138
9.62408	0.02271	9.66408	0.00184	9.6134	0.01584	0.01422
9.65476	0.02243	9.69476	0.00144	9.64408	0.01607	0.01576
9.68544	0.02195	9.72544	0.000913899	9.67476	0.01593	0.01773
9.71612	0.02142	9.75612	0.000305589	9.70544	0.01548	0.01965
9.7468	0.02095	9.7868	0.000349015	9.73612	0.01483	0.02127
9.77748	0.0206	9.81748	0.000986366	9.7668	0.01409	0.02249
9.80816	0.02041	9.84816	0.00156	9.79748	0.01334	0.02332
9.83884	0.02034	9.87884	0.00203	9.82816	0.01265	0.02377
9.86952	0.0203	9.90952	0.00234	9.85884	0.01204	0.02389
9.9002	0.02021	9.9402	0.00247	9.88952	0.0115	0.0237
9.93088	0.01999	9.97088	0.0024	9.9202	0.01097	0.02323
				9.95088	0.01042	0.02246

## Sheet: Fig. 6c
	Constant potential (CP)		Intermittent potential (IP)
Time/h	Current density	Time/h	Current density
0.000115942	420.486	5.7971e-05	431.906
0.000231884	419.442	8.69565e-05	430.094
0.000347826	418.443	0.000115942	428.37
0.000463768	417.488	0.000144928	426.733
0.00057971	416.578	0.000173913	425.184
0.000695652	415.711	0.000202899	423.723
0.000811594	414.889	0.000231884	422.349
0.000927536	414.111	0.00026087	421.063
0.00104	413.377	0.000289855	419.865
0.00116	412.687	0.000318841	418.755
0.00128	412.042	0.000347826	417.84
0.00139	411.441	0.000376812	417.006
0.00151	410.883	0.000405797	416.224
0.00162	410.371	0.000434783	415.492
0.00174	409.902	0.000463768	414.805
0.00186	409.477	0.000492754	414.149
0.00197	409.324	0.000521739	413.522
0.00209	409.166	0.000550725	412.946
0.0022	409.008	0.00057971	412.392
0.00232	408.847	0.000608696	411.869
0.00243	408.676	0.000637681	411.385
0.00255	408.524	0.000666667	410.93
0.00267	408.372	0.000695652	410.513
0.00278	408.231	0.000724638	410.146
0.0029	408.076	0.000753623	409.811
0.00301	407.932	0.000782609	409.517
0.00313	407.806	0.000811594	409.26
0.00325	407.669	0.00084058	409.037
0.00336	407.542	0.000869565	408.835
0.00348	407.418	0.000898551	408.65
0.00359	407.286	0.000927536	408.475
0.00371	407.155	0.000956522	408.29
0.00383	407.043	0.000985507	408.085
0.00394	406.916	0.00101	407.886
0.00406	406.784	0.00104	407.687
0.00417	406.656	0.00107	407.467
0.00429	406.544	0.0011	407.228
0.00441	406.441	0.00113	406.959
0.00452	406.324	0.00116	406.68
0.00464	406.211	0.00119	406.424
0.00475	406.099	0.00122	406.171
0.00487	405.997	0.00125	405.936
0.00499	405.895	0.00128	405.709
0.0051	405.784	0.0013	405.507
0.00522	405.656	0.00133	405.316
0.00533	405.541	0.00136	405.142
0.00545	405.427	0.00139	404.989
0.00557	405.313	0.00142	404.86
0.00568	405.213	0.00145	404.77
0.0058	405.114	0.00148	404.696
0.00591	405.007	0.00151	404.617
0.00603	404.902	0.00154	404.543
0.00614	404.8	0.00157	404.488
0.00626	404.69	0.00159	404.443
0.00638	404.581	0.00162	404.403
0.00649	404.48	0.00165	404.355
0.00661	404.368	0.00168	404.272
0.00672	404.246	0.00171	404.174
0.00684	404.145	0.00174	404.09
0.00696	404.052	0.00177	403.99
0.00707	403.946	0.0018	403.876
0.00719	403.848	0.00183	403.76
0.0073	403.748	0.00186	403.626
0.00742	403.637	0.00188	403.486
0.00754	403.531	0.00191	403.326
0.00765	403.423	0.00194	403.134
0.00777	403.312	0.00197	402.94
0.00788	403.208	0.002	402.761
0.008	403.099	0.00203	402.59
0.00812	402.98	0.00206	402.416
0.00823	402.868	0.00209	402.254
0.00835	402.736	0.00212	402.094
0.00846	402.601	0.00214	401.972
0.00858	402.453	0.00217	401.862
0.0087	402.332	0.0022	401.774
0.00881	402.21	0.00223	401.693
0.00893	402.088	0.00226	401.6
0.00904	401.955	0.00229	401.513
0.00916	401.816	0.00232	401.455
0.00928	401.689	0.00235	401.394
0.00939	401.553	0.00238	401.369
0.00951	401.436	0.00241	401.348
0.00962	401.318	0.00243	401.327
0.00974	401.201	0.00246	401.316
0.00986	401.086	0.00249	401.28
0.00997	400.964	0.00252	401.232
0.01009	400.861	0.00255	401.204
0.0102	400.764	0.00258	401.175
0.01032	400.665	0.00261	401.158
0.01043	400.557	0.00264	401.146
0.01055	400.438	0.00267	401.141
0.01067	400.309	0.0027	401.139
0.01078	400.189	0.00272	401.15
0.0109	400.069	0.00275	401.159
0.01101	399.956	0.00278	401.173
0.01113	399.838	0.00281	401.169
0.01125	399.716	0.00284	401.153
0.01136	399.581	0.00287	401.112
0.01148	399.443	0.0029	401.066
0.01159	399.3	0.00293	401.02
0.01171	399.164	0.00296	400.971
0.01183	399.007	0.00299	400.899
0.01194	398.87	0.00301	400.803
0.01206	398.733	0.00304	400.699
0.01217	398.598	0.00307	400.557
0.01229	398.454	0.0031	400.411
0.01241	398.31	0.00313	400.257
0.01252	398.159	0.00316	400.111
0.01264	398.029	0.00319	400.002
0.01275	397.912	0.00322	399.873
0.01287	397.79	0.00325	399.744
0.01299	397.673	0.00328	399.622
0.0131	397.549	0.0033	399.497
0.01322	397.445	0.00333	399.398
0.01333	397.338	0.00336	399.298
0.01345	397.23	0.00339	399.196
0.01357	397.116	0.00342	399.093
0.01368	396.995	0.00345	398.998
0.0138	396.861	0.00348	398.911
0.01391	396.726	0.00351	398.848
0.01403	396.601	0.00354	398.77
0.01414	396.477	0.00357	398.702
0.01426	396.372	0.00359	398.627
0.01438	396.259	0.00362	398.559
0.01449	396.136	0.00365	398.485
0.01461	395.997	0.00368	398.409
0.01472	395.868	0.00371	398.352
0.01484	395.736	0.00374	398.318
0.01496	395.614	0.00377	398.292
0.01507	395.483	0.0038	398.262
0.01519	395.36	0.00383	398.235
0.0153	395.234	0.00386	398.214
0.01542	395.126	0.00388	398.21
0.01554	395.005	0.00391	398.22
0.01565	394.865	0.00394	398.211
0.01577	394.745	0.00397	398.208
0.01588	394.615	0.004	398.197
0.016	394.495	0.00403	398.19
0.01612	394.379	0.00406	398.158
0.01623	394.255	0.00409	398.124
0.01635	394.141	0.00412	398.057
0.01646	394.017	0.00414	398.001
0.01658	393.906	0.00417	397.913
0.0167	393.795	0.0042	397.807
0.01681	393.655	0.00423	397.7
0.01693	393.514	0.00426	397.577
0.01704	393.38	0.00429	397.473
0.01716	393.258	0.00432	397.352
0.01728	393.128	0.00435	397.25
0.01739	393.007	0.00438	397.155
0.01751	392.896	0.00441	397.053
0.01762	392.776	0.00443	396.962
0.01774	392.657	0.00446	396.886
0.01786	392.527	0.00449	396.802
0.01797	392.395	0.00452	396.725
0.01809	392.274	0.00455	396.659
0.0182	392.158	0.00458	396.593
0.01832	392.021	0.00461	396.56
0.01843	391.91	0.00464	396.542
0.01855	391.803	0.00467	396.551
0.01867	391.717	0.0047	396.57
0.01878	391.619	0.00472	396.621
0.0189	391.517	0.00475	396.669
0.01901	391.393	0.00478	396.725
0.01913	391.284	0.00481	396.8
0.01925	391.181	0.00484	396.858
0.01936	391.065	0.00487	396.922
0.01948	390.939	0.0049	396.957
0.01959	390.813	0.00493	396.98
0.01971	390.704	0.00496	396.981
0.01983	390.583	0.00499	396.958
0.01994	390.45	0.00501	396.951
0.02006	390.317	0.00504	396.935
0.02017	390.184	0.00507	396.893
0.02029	390.042	0.0051	396.842
0.02041	389.911	0.00513	396.786
0.02052	389.786	0.00516	396.724
0.02064	389.663	0.00519	396.657
0.02075	389.551	0.00522	396.592
0.02087	389.44	0.00525	396.534
0.02099	389.318	0.00528	396.495
0.0211	389.187	0.0053	396.462
0.02122	389.066	0.00533	396.429
0.02133	388.952	0.00536	396.406
0.02145	388.818	0.00539	396.388
0.02157	388.689	0.00542	396.356
0.02168	388.571	0.00545	396.307
0.0218	388.465	0.00548	396.228
0.02191	388.384	0.00551	396.134
0.02203	388.298	0.00554	396.047
0.02214	388.204	0.00557	395.972
0.02226	388.1	0.00559	395.913
0.02238	387.984	0.00562	395.83
0.02249	387.867	0.00565	395.731
0.02261	387.761	0.00568	395.62
0.02272	387.634	0.00571	395.518
0.02284	387.517	0.00574	395.4
0.02296	387.396	0.00577	395.285
0.02307	387.292	0.0058	395.212
0.02319	387.179	0.00583	395.181
0.0233	387.06	0.00586	395.178
0.02342	386.927	0.00588	395.199
0.02354	386.801	0.00591	395.238
0.02365	386.684	0.00594	395.281
0.02377	386.556	0.00597	395.333
0.02388	386.429	0.006	395.384
0.024	386.323	0.00603	395.41
0.02412	386.209	0.00606	395.434
0.02423	386.086	0.00609	395.441
0.02435	385.964	0.00612	395.433
0.02446	385.833	0.00614	395.411
0.02458	385.719	0.00617	395.348
0.0247	385.612	0.0062	395.286
0.02481	385.494	0.00623	395.208
0.02493	385.354	0.00626	395.125
0.02504	385.243	0.00629	395.03
0.02516	385.134	0.00632	394.93
0.02528	385.024	0.00635	394.858
0.02539	384.904	0.00638	394.804
0.02551	384.782	0.00641	394.773
0.02562	384.648	0.00643	394.734
0.02574	384.512	0.00646	394.701
0.02586	384.377	0.00649	394.672
0.02597	384.251	0.00652	394.655
0.02609	384.125	0.00655	394.636
0.0262	384.001	0.00658	394.602
0.02632	383.888	0.00661	394.55
0.02643	383.768	0.00664	394.494
0.02655	383.648	0.00667	394.431
0.02667	383.518	0.0067	394.358
0.02678	383.399	0.00672	394.276
0.0269	383.26	0.00675	394.191
0.02701	383.141	0.00678	394.122
0.02713	383.023	0.00681	394.057
0.02725	382.903	0.00684	393.991
0.02736	382.782	0.00687	393.912
0.02748	382.664	0.0069	393.851
0.02759	382.53	0.00693	393.801
0.02771	382.417	0.00696	393.759
0.02783	382.313	0.00699	393.722
0.02794	382.2	0.00701	393.677
0.02806	382.091	0.00704	393.637
0.02817	381.966	0.00707	393.594
0.02829	381.841	0.0071	393.552
0.02841	381.718	0.00713	393.517
0.02852	381.608	0.00716	393.483
0.02864	381.492	0.00719	393.441
0.02875	381.387	0.00722	393.412
0.02887	381.27	0.00725	393.384
0.02899	381.153	0.00728	393.359
0.0291	381.037	0.0073	393.347
0.02922	380.929	0.00733	393.361
0.02933	380.823	0.00736	393.382
0.02945	380.718	0.00739	393.411
0.02957	380.613	0.00742	393.442
0.02968	380.507	0.00745	393.469
0.0298	380.393	0.00748	393.492
0.02991	380.263	0.00751	393.513
0.03003	380.148	0.00754	393.531
0.03014	380.036	0.00757	393.529
0.03026	379.936	0.00759	393.519
0.03038	379.829	0.00762	393.5
0.03049	379.734	0.00765	393.462
0.03061	379.615	0.00768	393.428
0.03072	379.504	0.00771	393.405
0.03084	379.388	0.00774	393.374
0.03096	379.295	0.00777	393.323
0.03107	379.214	0.0078	393.314
0.03119	379.144	0.00783	393.317
0.0313	379.054	0.00786	393.359
0.03142	378.962	0.00788	393.424
0.03154	378.867	0.00791	393.492
0.03165	378.764	0.00794	393.559
0.03177	378.675	0.00797	393.628
0.03188	378.589	0.008	393.695
0.032	378.506	0.00803	393.737
0.03212	378.417	0.00806	393.759
0.03223	378.342	0.00809	393.746
0.03235	378.257	0.00812	393.702
0.03246	378.172	0.00814	393.639
0.03258	378.088	0.00817	393.554
0.0327	378.013	0.0082	393.433
0.03281	377.926	0.00823	393.28
0.03293	377.844	0.00826	393.117
0.03304	377.757	0.00829	392.956
0.03316	377.644	0.00832	392.778
0.03328	377.505	0.00835	392.596
0.03339	377.381	0.00838	392.469
0.03351	377.285	0.00841	392.359
0.03362	377.196	0.00843	392.296
0.03374	377.111	0.00846	392.246
0.03386	377.017	0.00849	392.21
0.03397	376.925	0.00852	392.19
0.03409	376.835	0.00855	392.189
0.0342	376.769	0.00858	392.203
0.03432	376.7	0.00861	392.228
0.03443	376.642	0.00864	392.27
0.03455	376.597	0.00867	392.303
0.03467	376.532	0.0087	392.341
0.03478	376.465	0.00872	392.383
0.0349	376.405	0.00875	392.425
0.03501	376.33	0.00878	392.452
0.03513	376.252	0.00881	392.469
0.03525	376.192	0.00884	392.449
0.03536	376.123	0.00887	392.411
0.03548	376.044	0.0089	392.365
0.03559	375.974	0.00893	392.326
0.03571	375.904	0.00896	392.294
0.03583	375.833	0.00899	392.246
0.03594	375.758	0.00901	392.184
0.03606	375.687	0.00904	392.118
0.03617	375.611	0.00907	392.049
0.03629	375.494	0.0091	391.958
0.03641	375.377	0.00913	391.851
0.03652	375.251	0.00916	391.737
0.03664	375.114	0.00919	391.604
0.03675	374.988	0.00922	391.46
0.03687	374.908	0.00925	391.285
0.03699	374.829	0.00928	391.114
0.0371	374.752	0.0093	390.953
0.03722	374.683	0.00933	390.809
0.03733	374.626	0.00936	390.671
0.03745	374.57	0.00939	390.548
0.03757	374.525	0.00942	390.433
0.03768	374.471	0.00945	390.344
0.0378	374.418	0.00948	390.274
0.03791	374.378	0.00951	390.202
0.03803	374.35	0.00954	390.144
0.03814	374.29	0.00957	390.098
0.03826	374.247	0.00959	390.09
0.03838	374.198	0.00962	390.118
0.03849	374.134	0.00965	390.132
0.03861	374.072	0.00968	390.135
0.03872	373.996	0.00971	390.126
0.03884	373.907	0.00974	390.103
0.03896	373.826	0.00977	390.05
0.03907	373.75	0.0098	389.982
0.03919	373.661	0.00983	389.9
0.0393	373.576	0.00986	389.826
0.03942	373.476	0.00988	389.752
0.03954	373.359	0.00991	389.68
0.03965	373.234	0.00994	389.626
0.03977	373.1	0.00997	389.564
0.03988	372.997	0.01	389.498
0.04	372.89	0.01003	389.411
0.04012	372.798	0.01006	389.335
0.04023	372.694	0.01009	389.259
0.04035	372.6	0.01012	389.221
0.04046	372.505	0.01014	389.199
0.04058	372.419	0.01017	389.212
0.0407	372.332	0.0102	389.243
0.04081	372.239	0.01023	389.285
0.04093	372.134	0.01026	389.348
0.04104	372.02	0.01029	389.413
0.04116	371.906	0.01032	389.484
0.04128	371.802	0.01035	389.541
0.04139	371.707	0.01038	389.6
0.04151	371.602	0.01041	389.671
0.04162	371.503	0.01043	389.746
0.04174	371.4	0.01046	389.805
0.04186	371.284	0.01049	389.859
0.04197	371.164	0.01052	389.89
0.04209	371.041	0.01055	389.891
0.0422	370.905	0.01058	389.874
0.04232	370.787	0.01061	389.839
0.04243	370.672	0.01064	389.787
0.04255	370.56	0.01067	389.709
0.04267	370.448	0.0107	389.625
0.04278	370.337	0.01072	389.527
0.0429	370.226	0.01075	389.436
0.04301	370.115	0.01078	389.342
0.04313	370.001	0.01081	389.239
0.04325	369.895	0.01084	389.136
0.04336	369.796	0.01087	389.042
0.04348	369.686	0.0109	388.976
0.04359	369.599	0.01093	388.921
0.04371	369.494	0.01096	388.908
0.04383	369.41	0.01099	388.926
0.04394	369.318	0.01101	388.97
0.04406	369.228	0.01104	389.028
0.04417	369.127	0.01107	389.093
0.04429	369.027	0.0111	389.149
0.04441	368.938	0.01113	389.22
0.04452	368.85	0.01116	389.27
0.04464	368.757	0.01119	389.3
0.04475	368.672	0.01122	389.321
0.04487	368.594	0.01125	389.326
0.04499	368.518	0.01128	389.304
0.0451	368.444	0.0113	389.273
0.04522	368.36	0.01133	389.209
0.04533	368.283	0.01136	389.147
0.04545	368.211	0.01139	389.085
0.04557	368.135	0.01142	389.038
0.04568	368.052	0.01145	389.024
0.0458	367.975	0.01148	389.031
0.04591	367.885	0.01151	389.049
0.04603	367.792	0.01154	389.079
0.04614	367.688	0.01157	389.12
0.04626	367.581	0.01159	389.175
0.04638	367.471	0.01162	389.247
0.04649	367.358	0.01165	389.295
0.04661	367.24	0.01168	389.343
0.04672	367.133	0.01171	389.372
0.04684	367.036	0.01174	389.379
0.04696	366.947	0.01177	389.356
0.04707	366.856	0.0118	389.335
0.04719	366.746	0.01183	389.272
0.0473	366.643	0.01186	389.189
0.04742	366.521	0.01188	389.102
0.04754	366.417	0.01191	388.985
0.04765	366.301	0.01194	388.878
0.04777	366.193	0.01197	388.752
0.04788	366.084	0.012	388.642
0.048	365.967	0.01203	388.546
0.04812	365.857	0.01206	388.433
0.04823	365.758	0.01209	388.309
0.04835	365.657	0.01212	388.196
0.04846	365.553	0.01214	388.111
0.04858	365.44	0.01217	388.051
0.0487	365.346	0.0122	388.016
0.04881	365.253	0.01223	387.969
0.04893	365.167	0.01226	387.932
0.04904	365.07	0.01229	387.886
0.04916	364.962	0.01232	387.841
0.04928	364.874	0.01235	387.782
0.04939	364.785	0.01238	387.706
0.04951	364.713	0.01241	387.605
0.04962	364.666	0.01243	387.506
0.04974	364.622	0.01246	387.381
0.04986	364.574	0.01249	387.229
0.04997	364.441	0.01252	387.056
0.05009	364.353	0.01255	386.887
0.0502	364.296	0.01258	386.731
0.05032	364.27	0.01261	386.585
0.05043	364.252	0.01264	386.445
0.05055	364.265	0.01267	386.316
0.05067	364.301	0.0127	386.247
0.05078	364.357	0.01272	386.182
0.0509	364.404	0.01275	386.158
0.05101	364.472	0.01278	386.182
0.05113	364.538	0.01281	386.23
0.05125	364.616	0.01284	386.287
0.05136	364.692	0.01287	386.363
0.05148	364.754	0.0129	386.451
0.05159	364.822	0.01293	386.531
0.05171	364.846	0.01296	386.611
0.05183	364.892	0.01299	386.701
0.05194	364.937	0.01301	386.797
0.05206	364.979	0.01304	386.887
0.05217	365.009	0.01307	386.963
0.05229	365.012	0.0131	387.021
0.05241	365.007	0.01313	387.076
0.05252	364.99	0.01316	387.114
0.05264	364.971	0.01319	387.15
0.05275	364.961	0.01322	387.171
0.05287	364.938	0.01325	387.176
0.05299	364.89	0.01328	387.18
0.0531	364.819	0.0133	387.153
0.05322	364.717	0.01333	387.147
0.05333	364.6	0.01336	387.146
0.05345	364.455	0.01339	387.143
0.05357	364.399	0.01342	387.14
0.05368	364.341	0.01345	387.138
0.0538	364.296	0.01348	387.139
0.05391	364.255	0.01351	387.112
0.05403	364.229	0.01354	387.097
0.05414	364.194	0.01357	387.082
0.05426	364.147	0.01359	387.08
0.05438	364.085	0.01362	387.087
0.05449	364.039	0.01365	387.068
0.05461	364.007	0.01368	387.026
0.05472	363.959	0.01371	386.991
0.05484	363.902	0.01374	386.947
0.05496	363.84	0.01377	386.885
0.05507	363.764	0.0138	386.814
0.05519	363.678	0.01383	386.74
0.0553	363.602	0.01386	386.681
0.05542	363.519	0.01388	386.65
0.05554	363.42	0.01391	386.628
0.05565	363.295	0.01394	386.634
0.05577	363.167	0.01397	386.659
0.05588	363.041	0.014	386.685
0.056	362.912	0.01403	386.707
0.05612	362.78	0.01406	386.724
0.05623	362.655	0.01409	386.736
0.05635	362.491	0.01412	386.77
0.05646	362.323	0.01414	386.826
0.05658	362.18	0.01417	386.887
0.0567	362.039	0.0142	386.944
0.05681	361.908	0.01423	386.973
0.05693	361.786	0.01426	386.985
0.05704	361.671	0.01429	386.997
0.05716	361.585	0.01432	387.003
0.05728	361.509	0.01435	386.977
0.05739	361.44	0.01438	386.95
0.05751	361.37	0.01441	386.913
0.05762	361.309	0.01443	386.874
0.05774	361.245	0.01446	386.838
0.05786	361.198	0.01449	386.784
0.05797	361.16	0.01452	386.707
0.05809	361.13	0.01455	386.613
0.0582	361.093	0.01458	386.506
0.05832	361.056	0.01461	386.388
0.05843	361.012	0.01464	386.265
0.05855	360.957	0.01467	386.157
0.05867	360.916	0.0147	386.071
0.05878	360.863	0.01472	385.992
0.0589	360.815	0.01475	385.897
0.05901	360.741	0.01478	385.819
0.05913	360.641	0.01481	385.744
0.05925	360.553	0.01484	385.697
0.05936	360.447	0.01487	385.654
0.05948	360.337	0.0149	385.636
0.05959	360.233	0.01493	385.62
0.05971	360.123	0.01496	385.614
0.05983	359.986	0.01499	385.591
0.05994	359.895	0.01501	385.582
0.06006	359.788	0.01504	385.577
0.06017	359.688	0.01507	385.576
0.06029	359.612	0.0151	385.584
0.06041	359.534	0.01513	385.606
0.06052	359.445	0.01516	385.634
0.06064	359.365	0.01519	385.652
0.06075	359.295	0.01522	385.685
0.06087	359.238	0.01525	385.698
0.06099	359.163	0.01528	385.693
0.0611	359.103	0.0153	385.668
0.06122	359.057	0.01533	385.628
0.06133	359.005	0.01536	385.577
0.06145	358.948	0.01539	385.507
0.06157	358.905	0.01542	385.423
0.06168	358.84	0.01545	385.3
0.0618	358.757	0.01548	385.186
0.06191	358.705	0.01551	385.075
0.06203	358.67	0.01554	384.952
0.06214	358.631	0.01557	384.829
0.06226	358.587	0.01559	384.729
0.06238	358.547	0.01562	384.643
0.06249	358.518	0.01565	384.581
0.06261	358.485	0.01568	384.554
0.06272	358.479	0.01571	384.546
0.06284	358.415	0.01574	384.564
0.06296	358.359	0.01577	384.587
0.06307	358.323	0.0158	384.627
0.06319	358.293	0.01583	384.651
0.0633	358.256	0.01586	384.68
0.06342	358.225	0.01588	384.728
0.06354	358.188	0.01591	384.759
0.06365	358.166	0.01594	384.778
0.06377	358.085	0.01597	384.779
0.06388	358.038	0.016	384.774
0.064	358.002	0.01603	384.746
0.06412	358.006	0.01606	384.725
0.06423	358.038	0.01609	384.686
0.06435	358.084	0.01612	384.641
0.06446	358.127	0.01614	384.588
0.06458	358.182	0.01617	384.512
0.0647	358.248	0.0162	384.416
0.06481	358.293	0.01623	384.317
0.06493	358.343	0.01626	384.208
0.06504	358.398	0.01629	384.11
0.06516	358.443	0.01632	384.012
0.06528	358.491	0.01635	383.9
0.06539	358.558	0.01638	383.791
0.06551	358.606	0.01641	383.689
0.06562	358.641	0.01643	383.598
0.06574	358.679	0.01646	383.523
0.06586	358.709	0.01649	383.439
0.06597	358.739	0.01652	383.38
0.06609	358.735	0.01655	383.318
0.0662	358.715	0.01658	383.297
0.06632	358.655	0.01661	383.26
0.06643	358.584	0.01664	383.244
0.06655	358.533	0.01667	383.249
0.06667	358.48	0.0167	383.298
0.06678	358.403	0.01672	383.353
0.0669	358.336	0.01675	383.408
0.06701	358.26	0.01678	383.472
0.06713	358.167	0.01681	383.543
0.06725	358.069	0.01684	383.615
0.06736	358.055	0.01687	383.695
0.06748	358.044	0.0169	383.767
0.06759	358.062	0.01693	383.822
0.06771	358.079	0.01696	383.871
0.06783	358.094	0.01699	383.907
0.06794	358.104	0.01701	383.912
0.06806	358.116	0.01704	383.876
0.06817	358.136	0.01707	383.818
0.06829	358.151	0.0171	383.754
0.06841	358.167	0.01713	383.675
0.06852	358.149	0.01716	383.588
0.06864	358.121	0.01719	383.494
0.06875	358.08	0.01722	383.412
0.06887	358.055	0.01725	383.345
0.06899	358.026	0.01728	383.302
0.0691	357.996	0.0173	383.265
0.06922	357.947	0.01733	383.258
0.06933	357.892	0.01736	383.264
0.06945	357.847	0.01739	383.285
0.06957	357.79	0.01742	383.333
0.06968	357.738	0.01745	383.373
0.0698	357.679	0.01748	383.419
0.06991	357.631	0.01751	383.453
0.07003	357.618	0.01754	383.488
0.07014	357.513	0.01757	383.505
0.07026	357.436	0.01759	383.487
0.07038	357.402	0.01762	383.462
0.07049	357.369	0.01765	383.436
0.07061	357.372	0.01768	383.402
0.07072	357.39	0.01771	383.376
0.07084	357.437	0.01774	383.358
0.07096	357.516	0.01777	383.374
0.07107	357.574	0.0178	383.376
0.07119	357.623	0.01783	383.404
0.0713	357.681	0.01786	383.446
0.07142	357.748	0.01788	383.502
0.07154	357.831	0.01791	383.579
0.07165	357.916	0.01794	383.636
0.07177	357.995	0.01797	383.669
0.07188	358.063	0.018	383.691
0.072	358.104	0.01803	383.681
0.07212	358.169	0.01806	383.624
0.07223	358.228	0.01809	383.553
0.07235	358.273	0.01812	383.451
0.07246	358.299	0.01814	383.323
0.07258	358.288	0.01817	383.183
0.0727	358.271	0.0182	383.034
0.07281	358.259	0.01823	382.86
0.07293	358.244	0.01826	382.7
0.07304	358.214	0.01829	382.577
0.07316	358.173	0.01832	382.478
0.07328	358.1	0.01835	382.393
0.07339	358.013	0.01838	382.32
0.07351	357.878	0.01841	382.271
0.07362	357.713	0.01843	382.228
0.07374	357.639	0.01846	382.191
0.07386	357.53	0.01849	382.172
0.07397	357.402	0.01852	382.117
0.07409	357.297	0.01855	382.049
0.0742	357.201	0.01858	381.978
0.07432	357.113	0.01861	381.887
0.07443	357.042	0.01864	381.736
0.07455	356.945	0.01867	381.594
0.07467	356.87	0.0187	381.429
0.07478	356.831	0.01872	381.272
0.0749	356.799	0.01875	381.119
0.07501	356.776	0.01878	380.973
0.07513	356.761	0.01881	380.848
0.07525	356.75	0.01884	380.765
0.07536	356.73	0.01887	380.707
0.07548	356.702	0.0189	380.676
0.07559	356.69	0.01893	380.668
0.07571	356.664	0.01896	380.697
0.07583	356.63	0.01899	380.746
0.07594	356.579	0.01901	380.821
0.07606	356.514	0.01904	380.887
0.07617	356.474	0.01907	380.973
0.07629	356.422	0.0191	381.032
0.07641	356.378	0.01913	381.114
0.07652	356.321	0.01916	381.169
0.07664	356.257	0.01919	381.208
0.07675	356.175	0.01922	381.218
0.07687	356.092	0.01925	381.245
0.07699	355.988	0.01928	381.262
0.0771	355.874	0.0193	381.286
0.07722	355.766	0.01933	381.314
0.07733	355.642	0.01936	381.356
0.07745	355.535	0.01939	381.384
0.07757	355.454	0.01942	381.407
0.07768	355.363	0.01945	381.387
0.0778	355.254	0.01948	381.387
0.07791	355.149	0.01951	381.392
0.07803	355.049	0.01954	381.383
0.07814	354.961	0.01957	381.351
0.07826	354.876	0.01959	381.304
0.07838	354.784	0.01962	381.241
0.07849	354.7	0.01965	381.192
0.07861	354.616	0.01968	381.144
0.07872	354.524	0.01971	381.106
0.07884	354.431	0.01974	381.065
0.07896	354.363	0.01977	381.05
0.07907	354.288	0.0198	381.05
0.07919	354.196	0.01983	381.066
0.0793	354.102	0.01986	381.107
0.07942	354.005	0.01988	381.158
0.07954	353.887	0.01991	381.218
0.07965	353.76	0.01994	381.259
0.07977	353.625	0.01997	381.302
0.07988	353.495	0.02	381.341
0.08	353.353	0.02003	381.356
0.08012	353.229	0.02006	381.393
0.08023	353.112	0.02009	381.413
0.08035	352.992	0.02012	381.406
0.08046	352.89	0.02014	381.384
0.08058	352.793	0.02017	381.363
0.0807	352.713	0.0202	381.361
0.08081	352.618	0.02023	381.348
0.08093	352.5	0.02026	381.326
0.08104	352.408	0.02029	381.283
0.08116	352.319	0.02032	381.257
0.08128	352.232	0.02035	381.237
0.08139	352.161	0.02038	381.222
0.08151	352.091	0.02041	381.215
0.08162	352.043	0.02043	381.226
0.08174	351.992	0.02046	381.232
0.08186	351.949	0.02049	381.228
0.08197	351.89	0.02052	381.215
0.08209	351.835	0.02055	381.212
0.0822	351.802	0.02058	381.181
0.08232	351.79	0.02061	381.151
0.08243	351.778	0.02064	381.123
0.08255	351.743	0.02067	381.099
0.08267	351.719	0.0207	381.089
0.08278	351.692	0.02072	381.077
0.0829	351.649	0.02075	381.065
0.08301	351.593	0.02078	381.065
0.08313	351.534	0.02081	381.042
0.08325	351.48	0.02084	381.02
0.08336	351.433	0.02087	380.995
0.08348	351.398	0.0209	380.981
0.08359	351.367	0.02093	380.962
0.08371	351.331	0.02096	380.926
0.08383	351.287	0.02099	380.889
0.08394	351.236	0.02101	380.837
0.08406	351.17	0.02104	380.769
0.08417	351.087	0.02107	380.665
0.08429	350.991	0.0211	380.542
0.08441	350.898	0.02113	380.402
0.08452	350.839	0.02116	380.253
0.08464	350.747	0.02119	380.114
0.08475	350.649	0.02122	379.971
0.08487	350.551	0.02125	379.845
0.08499	350.437	0.02128	379.741
0.0851	350.324	0.0213	379.645
0.08522	350.201	0.02133	379.585
0.08533	350.069	0.02136	379.534
0.08545	349.949	0.02139	379.508
0.08557	349.845	0.02142	379.505
0.08568	349.747	0.02145	379.51
0.0858	349.664	0.02148	379.531
0.08591	349.594	0.02151	379.545
0.08603	349.534	0.02154	379.55
0.08614	349.486	0.02157	379.568
0.08626	349.442	0.02159	379.568
0.08638	349.399	0.02162	379.561
0.08649	349.377	0.02165	379.531
0.08661	349.333	0.02168	379.492
0.08672	349.318	0.02171	379.444
0.08684	349.314	0.02174	379.389
0.08696	349.301	0.02177	379.329
0.08707	349.278	0.0218	379.263
0.08719	349.263	0.02183	379.201
0.0873	349.254	0.02186	379.151
0.08742	349.243	0.02188	379.115
0.08754	349.242	0.02191	379.092
0.08765	349.239	0.02194	379.067
0.08777	349.244	0.02197	379.059
0.08788	349.265	0.022	379.056
0.088	349.255	0.02203	379.082
0.08812	349.23	0.02206	379.129
0.08823	349.209	0.02209	379.164
0.08835	349.171	0.02212	379.198
0.08846	349.124	0.02214	379.232
0.08858	349.084	0.02217	379.247
0.0887	349.036	0.0222	379.256
0.08881	348.966	0.02223	379.259
0.08893	348.904	0.02226	379.255
0.08904	348.849	0.02229	379.233
0.08916	348.782	0.02232	379.211
0.08928	348.738	0.02235	379.188
0.08939	348.696	0.02238	379.164
0.08951	348.635	0.02241	379.126
0.08962	348.584	0.02243	379.12
0.08974	348.523	0.02246	379.118
0.08986	348.475	0.02249	379.13
0.08997	348.428	0.02252	379.15
0.09009	348.373	0.02255	379.162
0.0902	348.338	0.02258	379.196
0.09032	348.301	0.02261	379.237
0.09043	348.254	0.02264	379.251
0.09055	348.228	0.02267	379.224
0.09067	348.214	0.0227	379.185
0.09078	348.209	0.02272	379.137
0.0909	348.203	0.02275	379.091
0.09101	348.181	0.02278	379.032
0.09113	348.155	0.02281	378.973
0.09125	348.106	0.02284	378.909
0.09136	348.032	0.02287	378.837
0.09148	347.943	0.0229	378.772
0.09159	347.896	0.02293	378.679
0.09171	347.842	0.02296	378.58
0.09183	347.798	0.02299	378.491
0.09194	347.753	0.02301	378.429
0.09206	347.699	0.02304	378.342
0.09217	347.641	0.02307	378.253
0.09229	347.596	0.0231	378.166
0.09241	347.558	0.02313	378.079
0.09252	347.52	0.02316	378.006
0.09264	347.469	0.02319	377.932
0.09275	347.434	0.02322	377.864
0.09287	347.398	0.02325	377.799
0.09299	347.208	0.02328	377.745
0.0931	347.083	0.0233	377.712
0.09322	346.999	0.02333	377.702
0.09333	346.972	0.02336	377.689
0.09345	346.976	0.02339	377.704
0.09357	347.009	0.02342	377.73
0.09368	347.078	0.02345	377.76
0.0938	347.158	0.02348	377.788
0.09391	347.254	0.02351	377.806
0.09403	347.374	0.02354	377.853
0.09414	347.504	0.02357	377.9
0.09426	347.63	0.02359	377.929
0.09438	347.756	0.02362	377.933
0.09449	347.867	0.02365	377.95
0.09461	347.96	0.02368	377.969
0.09472	348.055	0.02371	377.98
0.09484	348.158	0.02374	377.984
0.09496	348.282	0.02377	377.992
0.09507	348.404	0.0238	377.987
0.09519	348.517	0.02383	377.954
0.0953	348.621	0.02386	377.903
0.09542	348.696	0.02388	377.864
0.09554	348.756	0.02391	377.811
0.09565	348.799	0.02394	377.745
0.09577	348.802	0.02397	377.698
0.09588	348.763	0.024	377.654
0.096	348.68	0.02403	377.599
0.09612	348.549	0.02406	377.55
0.09623	348.387	0.02409	377.491
0.09635	348.192	0.02412	377.451
0.09646	347.943	0.02414	377.38
0.09658	347.86	0.02417	377.296
0.0967	347.765	0.0242	377.214
0.09681	347.689	0.02423	377.123
0.09693	347.635	0.02426	376.999
0.09704	347.58	0.02429	376.887
0.09716	347.525	0.02432	376.775
0.09728	347.472	0.02435	376.667
0.09739	347.422	0.02438	376.551
0.09751	347.378	0.02441	376.442
0.09762	347.355	0.02443	376.334
0.09774	347.333	0.02446	376.238
0.09786	347.329	0.02449	376.146
0.09797	347.321	0.02452	376.078
0.09809	347.327	0.02455	376.053
0.0982	347.357	0.02458	376.054
0.09832	347.381	0.02461	376.076
0.09843	347.406	0.02464	376.129
0.09855	347.437	0.02467	376.195
0.09867	347.458	0.0247	376.285
0.09878	347.458	0.02472	376.363
0.0989	347.443	0.02475	376.448
0.09901	347.431	0.02478	376.55
0.09913	347.408	0.02481	376.642
0.09925	347.377	0.02484	376.728
0.09936	347.325	0.02487	376.818
0.09948	347.253	0.0249	376.865
0.09959	347.173	0.02493	376.892
0.09971	347.11	0.02496	376.881
0.09983	347.026	0.02499	376.844
0.09994	346.94	0.02501	376.776
0.10006	346.855	0.02504	376.679
0.10017	346.751	0.02507	376.562
0.10029	346.671	0.0251	376.435
0.10041	346.579	0.02513	376.297
0.10052	346.469	0.02516	376.15
0.10064	346.359	0.02519	376.024
0.10075	346.257	0.02522	375.906
0.10087	346.149	0.02525	375.8
0.10099	346.039	0.02528	375.71
0.1011	345.942	0.0253	375.65
0.10122	345.839	0.02533	375.608
0.10133	345.739	0.02536	375.588
0.10145	345.644	0.02539	375.587
0.10157	345.536	0.02542	375.586
0.10168	345.404	0.02545	375.592
0.1018	345.264	0.02548	375.585
0.10191	345.149	0.02551	375.568
0.10203	345.048	0.02554	375.543
0.10214	344.959	0.02557	375.534
0.10226	344.901	0.02559	375.498
0.10238	344.868	0.02562	375.458
0.10249	344.861	0.02565	375.396
0.10261	344.859	0.02568	375.332
0.10272	344.873	0.02571	375.278
0.10284	344.896	0.02574	375.223
0.10296	344.934	0.02577	375.184
0.10307	344.993	0.0258	375.149
0.10319	345.072	0.02583	375.119
0.1033	345.148	0.02586	375.113
0.10342	345.214	0.02588	375.131
0.10354	345.279	0.02591	375.154
0.10365	345.361	0.02594	375.182
0.10377	345.448	0.02597	375.232
0.10388	345.528	0.026	375.295
0.104	345.617	0.02603	375.375
0.10412	345.7	0.02606	375.445
0.10423	345.764	0.02609	375.499
0.10435	345.812	0.02612	375.553
0.10446	345.841	0.02614	375.586
0.10458	345.87	0.02617	375.596
0.1047	345.868	0.0262	375.623
0.10481	345.86	0.02623	375.62
0.10493	345.824	0.02626	375.615
0.10504	345.755	0.02629	375.585
0.10516	345.674	0.02632	375.531
0.10528	345.608	0.02635	375.49
0.10539	345.545	0.02638	375.453
0.10551	345.461	0.02641	375.408
0.10562	345.37	0.02643	375.386
0.10574	345.273	0.02646	375.358
0.10586	345.181	0.02649	375.328
0.10597	345.075	0.02652	375.297
0.10609	344.968	0.02655	375.285
0.1062	344.89	0.02658	375.283
0.10632	344.788	0.02661	375.276
0.10643	344.652	0.02664	375.248
0.10655	344.529	0.02667	375.211
0.10667	344.42	0.0267	375.176
0.10678	344.338	0.02672	375.132
0.1069	344.268	0.02675	375.114
0.10701	344.234	0.02678	375.111
0.10713	344.228	0.02681	375.105
0.10725	344.23	0.02684	375.118
0.10736	344.255	0.02687	375.143
0.10748	344.286	0.0269	375.18
0.10759	344.306	0.02693	375.231
0.10771	344.336	0.02696	375.261
0.10783	344.384	0.02699	375.284
0.10794	344.447	0.02701	375.3
0.10806	344.521	0.02704	375.282
0.10817	344.595	0.02707	375.258
0.10829	344.661	0.0271	375.241
0.10841	344.735	0.02713	375.212
0.10852	344.81	0.02716	375.183
0.10864	344.881	0.02719	375.149
0.10875	344.945	0.02722	375.083
0.10887	344.983	0.02725	375.021
0.10899	345.02	0.02728	374.956
0.1091	345.049	0.0273	374.899
0.10922	345.078	0.02733	374.854
0.10933	345.097	0.02736	374.823
0.10945	345.102	0.02739	374.782
0.10957	345.1	0.02742	374.741
0.10968	345.082	0.02745	374.713
0.1098	345.034	0.02748	374.687
0.10991	345.003	0.02751	374.671
0.11003	344.998	0.02754	374.631
0.11014	344.998	0.02757	374.581
0.11026	344.989	0.02759	374.524
0.11038	344.959	0.02762	374.474
0.11049	344.927	0.02765	374.411
0.11061	344.827	0.02768	374.363
0.11072	344.745	0.02771	374.314
0.11084	344.687	0.02774	374.279
0.11096	344.635	0.02777	374.24
0.11107	344.598	0.0278	374.203
0.11119	344.59	0.02783	374.182
0.1113	344.594	0.02786	374.154
0.11142	344.61	0.02788	374.141
0.11154	344.634	0.02791	374.113
0.11165	344.663	0.02794	374.111
0.11177	344.698	0.02797	374.067
0.11188	344.768	0.028	374.016
0.112	344.832	0.02803	374.035
0.11212	344.895	0.02806	374.09
0.11223	344.937	0.02809	374.171
0.11235	344.987	0.02812	374.267
0.11246	345.044	0.02814	374.383
0.11258	345.106	0.02817	374.525
0.1127	345.178	0.0282	374.682
0.11281	345.221	0.02823	374.813
0.11293	345.263	0.02826	374.962
0.11304	345.275	0.02829	375.103
0.11316	345.285	0.02832	375.244
0.11328	345.281	0.02835	375.375
0.11339	345.261	0.02838	375.487
0.11351	345.21	0.02841	375.554
0.11362	345.146	0.02843	375.569
0.11374	345.057	0.02846	375.547
0.11386	344.955	0.02849	375.488
0.11397	344.832	0.02852	375.414
0.11409	344.698	0.02855	375.262
0.1142	344.599	0.02858	375.111
0.11432	344.482	0.02861	374.984
0.11443	344.377	0.02864	374.854
0.11455	344.291	0.02867	374.722
0.11467	344.22	0.0287	374.533
0.11478	344.174	0.02872	374.375
0.1149	344.151	0.02875	374.226
0.11501	344.139	0.02878	374.09
0.11513	344.13	0.02881	373.964
0.11525	344.131	0.02884	373.866
0.11536	344.143	0.02887	373.808
0.11548	344.157	0.0289	373.778
0.11559	344.177	0.02893	373.763
0.11571	344.218	0.02896	373.759
0.11583	344.277	0.02899	373.752
0.11594	344.325	0.02901	373.743
0.11606	344.372	0.02904	373.763
0.11617	344.395	0.02907	373.8
0.11629	344.401	0.0291	373.845
0.11641	344.41	0.02913	373.888
0.11652	344.412	0.02916	373.949
0.11664	344.415	0.02919	374.008
0.11675	344.409	0.02922	374.073
0.11687	344.392	0.02925	374.133
0.11699	344.362	0.02928	374.16
0.1171	344.317	0.0293	374.222
0.11722	344.246	0.02933	374.285
0.11733	344.159	0.02936	374.357
0.11745	344.063	0.02939	374.437
0.11757	343.926	0.02942	374.517
0.11768	343.769	0.02945	374.569
0.1178	343.654	0.02948	374.59
0.11791	343.565	0.02951	374.593
0.11803	343.49	0.02954	374.563
0.11814	343.419	0.02957	374.505
0.11826	343.361	0.02959	374.443
0.11838	343.316	0.02962	374.398
0.11849	343.269	0.02965	374.358
0.11861	343.23	0.02968	374.327
0.11872	343.201	0.02971	374.327
0.11884	343.183	0.02974	374.348
0.11896	343.185	0.02977	374.387
0.11907	343.205	0.0298	374.454
0.11919	343.231	0.02983	374.53
0.1193	343.246	0.02986	374.587
0.11942	343.247	0.02988	374.65
0.11954	343.249	0.02991	374.725
0.11965	343.244	0.02994	374.798
0.11977	343.224	0.02997	374.89
0.11988	343.203	0.03	374.962
0.12	343.189	0.03003	375.005
0.12012	343.162	0.03006	375.033
0.12023	343.13	0.03009	375.051
0.12035	343.093	0.03012	375.055
0.12046	343.063	0.03014	375.07
0.12058	343.01	0.03017	375.085
0.1207	342.942	0.0302	375.092
0.12081	342.869	0.03023	375.098
0.12093	342.765	0.03026	375.101
0.12104	342.634	0.03029	375.119
0.12116	342.54	0.03032	375.15
0.12128	342.455	0.03035	375.177
0.12139	342.368	0.03038	375.199
0.12151	342.287	0.03041	375.198
0.12162	342.208	0.03043	375.196
0.12174	342.14	0.03046	375.205
0.12186	342.074	0.03049	375.196
0.12197	342.01	0.03052	375.2
0.12209	341.945	0.03055	375.19
0.1222	341.891	0.03058	375.162
0.12232	341.848	0.03061	375.123
0.12243	341.814	0.03064	375.058
0.12255	341.778	0.03067	374.978
0.12267	341.719	0.0307	374.903
0.12278	341.658	0.03072	374.819
0.1229	341.581	0.03075	374.702
0.12301	341.5	0.03078	374.582
0.12313	341.397	0.03081	374.482
0.12325	341.293	0.03084	374.381
0.12336	341.209	0.03087	374.3
0.12348	341.121	0.0309	374.242
0.12359	341.038	0.03093	374.192
0.12371	340.968	0.03096	374.151
0.12383	340.909	0.03099	374.139
0.12394	340.849	0.03101	374.146
0.12406	340.766	0.03104	374.184
0.12417	340.677	0.03107	374.228
0.12429	340.585	0.0311	374.29
0.12441	340.472	0.03113	374.352
0.12452	340.381	0.03116	374.423
0.12464	340.311	0.03119	374.487
0.12475	340.218	0.03122	374.533
0.12487	340.128	0.03125	374.56
0.12499	340.057	0.03128	374.614
0.1251	339.995	0.0313	374.634
0.12522	339.962	0.03133	374.646
0.12533	339.945	0.03136	374.667
0.12545	339.951	0.03139	374.683
0.12557	339.965	0.03142	374.692
0.12568	339.986	0.03145	374.71
0.1258	340.012	0.03148	374.725
0.12591	340.03	0.03151	374.724
0.12603	340.029	0.03154	374.724
0.12614	340.018	0.03157	374.751
0.12626	340.025	0.03159	374.776
0.12638	340.021	0.03162	374.804
0.12649	340.014	0.03165	374.825
0.12661	340.013	0.03168	374.837
0.12672	340.01	0.03171	374.855
0.12684	340.002	0.03174	374.879
0.12696	339.988	0.03177	374.916
0.12707	339.997	0.0318	374.949
0.12719	339.999	0.03183	374.974
0.1273	339.992	0.03186	375.01
0.12742	339.98	0.03188	375.038
0.12754	339.942	0.03191	375.079
0.12765	339.914	0.03194	375.093
0.12777	339.873	0.03197	375.098
0.12788	339.827	0.032	374.882
0.128	339.787	0.03203	374.104
0.12812	339.732	0.03206	373.964
0.12823	339.665	0.03209	374.128
0.12835	339.628	0.03212	374.595
0.12846	339.607	0.03214	375.34
0.12858	339.573	0.03217	376.284
0.1287	339.547	0.0322	377.383
0.12881	339.522	0.03223	378.631
0.12893	339.483	0.03226	379.984
0.12904	339.44	0.03229	381.388
0.12916	339.386	0.03232	382.819
0.12928	339.321	0.03235	384.227
0.12939	339.236	0.03238	385.547
0.12951	339.141	0.03241	386.741
0.12962	339.049	0.03243	387.741
0.12974	338.962	0.03246	388.532
0.12986	338.843	0.03249	389.04
0.12997	338.724	0.03252	389.227
0.13009	338.616	0.03255	389.062
0.1302	338.498	0.03258	388.494
0.13032	338.407	0.03261	387.827
0.13043	338.325	0.03264	387.903
0.13055	338.256	0.03267	387.791
0.13067	338.187	0.0327	387.697
0.13078	338.127	0.03272	387.617
0.1309	338.057	0.03275	387.539
0.13101	337.966	0.03278	387.468
0.13113	337.904	0.03281	387.41
0.13125	337.841	0.03284	387.369
0.13136	337.783	0.03287	387.313
0.13148	337.731	0.0329	387.288
0.13159	337.671	0.03293	387.264
0.13171	337.622	0.03296	387.222
0.13183	337.567	0.03299	387.148
0.13194	337.515	0.03301	387.07
0.13206	337.464	0.03304	387.001
0.13217	337.411	0.03307	386.907
0.13229	337.35	0.0331	386.82
0.13241	337.292	0.03313	386.725
0.13252	337.235	0.03316	386.625
0.13264	337.178	0.03319	386.539
0.13275	337.108	0.03322	386.481
0.13287	337.034	0.03325	386.447
0.13299	336.96	0.03328	386.433
0.1331	336.886	0.0333	386.436
0.13322	336.821	0.03333	386.454
0.13333	336.738	0.03336	386.456
0.13345	336.671	0.03339	386.451
0.13357	336.633	0.03342	386.436
0.13368	336.593	0.03345	386.409
0.1338	336.568	0.03348	386.368
0.13391	336.519	0.03351	386.288
0.13403	336.482	0.03354	386.185
0.13414	336.429	0.03357	386.07
0.13426	336.386	0.03359	385.966
0.13438	336.335	0.03362	385.846
0.13449	336.287	0.03365	385.724
0.13461	336.258	0.03368	385.621
0.13472	336.222	0.03371	385.528
0.13484	336.203	0.03374	385.461
0.13496	336.012	0.03377	385.412
0.13507	335.871	0.0338	385.392
0.13519	335.777	0.03383	385.398
0.1353	335.723	0.03386	385.397
0.13542	335.716	0.03388	385.404
0.13554	335.734	0.03391	385.402
0.13565	335.782	0.03394	385.403
0.13577	335.854	0.03397	385.43
0.13588	335.952	0.034	385.447
0.136	336.049	0.03403	385.477
0.13612	336.173	0.03406	385.483
0.13623	336.327	0.03409	385.478
0.13635	336.487	0.03412	385.479
0.13646	336.66	0.03414	385.487
0.13658	336.854	0.03417	385.485
0.1367	337.062	0.0342	385.475
0.13681	337.268	0.03423	385.457
0.13693	337.487	0.03426	385.434
0.13704	337.7	0.03429	385.406
0.13716	337.887	0.03432	385.374
0.13728	338.069	0.03435	385.323
0.13739	338.231	0.03438	385.281
0.13751	338.379	0.03441	385.251
0.13762	338.5	0.03443	385.198
0.13774	338.6	0.03446	385.152
0.13786	338.648	0.03449	385.116
0.13797	338.646	0.03452	385.103
0.13809	338.601	0.03455	385.089
0.1382	338.519	0.03458	385.058
0.13832	338.387	0.03461	385.037
0.13843	338.177	0.03464	385.004
0.13855	338.135	0.03467	384.968
0.13867	338.076	0.0347	384.916
0.13878	338.019	0.03472	384.862
0.1389	337.952	0.03475	384.788
0.13901	337.872	0.03478	384.691
0.13913	337.782	0.03481	384.578
0.13925	337.657	0.03484	384.464
0.13936	337.537	0.03487	384.326
0.13948	337.439	0.0349	384.187
0.13959	337.367	0.03493	384.053
0.13971	337.303	0.03496	383.929
0.13983	337.225	0.03499	383.819
0.13994	337.151	0.03501	383.712
0.14006	337.086	0.03504	383.623
0.14017	337.017	0.03507	383.557
0.14029	336.933	0.0351	383.511
0.14041	336.844	0.03513	383.465
0.14052	336.736	0.03516	383.445
0.14064	336.632	0.03519	383.438
0.14075	336.528	0.03522	383.441
0.14087	336.415	0.03525	383.446
0.14099	336.309	0.03528	383.443
0.1411	336.199	0.0353	383.429
0.14122	336.084	0.03533	383.404
0.14133	335.965	0.03536	383.345
0.14145	335.852	0.03539	383.28
0.14157	335.738	0.03542	383.195
0.14168	335.618	0.03545	383.065
0.1418	335.502	0.03548	382.941
0.14191	335.391	0.03551	382.816
0.14203	335.277	0.03554	382.694
0.14214	335.159	0.03557	382.578
0.14226	335.056	0.03559	382.473
0.14238	334.948	0.03562	382.381
0.14249	334.835	0.03565	382.298
0.14261	334.736	0.03568	382.242
0.14272	334.641	0.03571	382.201
0.14284	334.586	0.03574	382.186
0.14296	334.532	0.03577	382.184
0.14307	334.47	0.0358	382.207
0.14319	334.415	0.03583	382.251
0.1433	334.356	0.03586	382.303
0.14342	334.291	0.03588	382.34
0.14354	334.239	0.03591	382.376
0.14365	334.179	0.03594	382.404
0.14377	334.12	0.03597	382.43
0.14388	334.061	0.036	382.42
0.144	334	0.03603	382.397
0.14412	333.936	0.03606	382.365
0.14423	333.88	0.03609	382.313
0.14435	333.831	0.03612	382.256
0.14446	333.781	0.03614	382.168
0.14458	333.709	0.03617	382.08
0.1447	333.651	0.0362	381.967
0.14481	333.575	0.03623	381.861
0.14493	333.491	0.03626	381.765
0.14504	333.392	0.03629	381.671
0.14516	333.286	0.03632	381.584
0.14528	333.197	0.03635	381.508
0.14539	333.095	0.03638	381.457
0.14551	332.992	0.03641	381.429
0.14562	332.889	0.03643	381.394
0.14574	332.782	0.03646	381.36
0.14586	332.68	0.03649	381.336
0.14597	332.599	0.03652	381.31
0.14609	332.51	0.03655	381.268
0.1462	332.434	0.03658	381.197
0.14632	332.356	0.03661	381.13
0.14643	332.262	0.03664	381.052
0.14655	332.181	0.03667	380.987
0.14667	332.111	0.0367	380.921
0.14678	332.034	0.03672	380.84
0.1469	331.959	0.03675	380.775
0.14701	331.905	0.03678	380.7
0.14713	331.842	0.03681	380.658
0.14725	331.78	0.03684	380.606
0.14736	331.694	0.03687	380.569
0.14748	331.633	0.0369	380.534
0.14759	331.558	0.03693	380.504
0.14771	331.49	0.03696	380.494
0.14783	331.428	0.03699	380.473
0.14794	331.367	0.03701	380.438
0.14806	331.316	0.03704	380.403
0.14817	331.264	0.03707	380.354
0.14829	331.199	0.0371	380.298
0.14841	331.137	0.03713	380.229
0.14852	330.979	0.03716	380.151
0.14864	330.849	0.03719	380.063
0.14875	330.746	0.03722	379.979
0.14887	330.653	0.03725	379.931
0.14899	330.587	0.03728	379.884
0.1491	330.548	0.0373	379.85
0.14922	330.536	0.03733	379.843
0.14933	330.579	0.03736	379.835
0.14945	330.633	0.03739	379.857
0.14957	330.686	0.03742	379.874
0.14968	330.763	0.03745	379.898
0.1498	330.843	0.03748	379.914
0.14991	330.922	0.03751	379.933
0.15003	331.029	0.03754	379.955
0.15014	331.126	0.03757	379.964
0.15026	331.228	0.03759	379.97
0.15038	331.333	0.03762	379.973
0.15049	331.454	0.03765	379.985
0.15061	331.54	0.03768	379.999
0.15072	331.616	0.03771	379.981
0.15084	331.682	0.03774	379.942
0.15096	331.76	0.03777	379.894
0.15107	331.81	0.0378	379.857
0.15119	331.876	0.03783	379.829
0.1513	331.918	0.03786	379.783
0.15142	331.936	0.03788	379.746
0.15154	331.934	0.03791	379.702
0.15165	331.906	0.03794	379.658
0.15177	331.856	0.03797	379.613
0.15188	331.76	0.038	379.54
0.152	331.616	0.03803	379.455
0.15212	331.539	0.03806	379.374
0.15223	331.454	0.03809	379.283
0.15235	331.381	0.03812	379.186
0.15246	331.322	0.03814	379.1
0.15258	331.269	0.03817	379.01
0.1527	331.224	0.0382	378.924
0.15281	331.196	0.03823	378.834
0.15293	331.152	0.03826	378.756
0.15304	331.103	0.03829	378.66
0.15316	331.067	0.03832	378.576
0.15328	331.019	0.03835	378.51
0.15339	330.986	0.03838	378.445
0.15351	330.967	0.03841	378.396
0.15362	330.95	0.03843	378.366
0.15374	330.946	0.03846	378.356
0.15386	330.944	0.03849	378.352
0.15397	330.943	0.03852	378.378
0.15409	330.911	0.03855	378.393
0.1542	330.899	0.03858	378.415
0.15432	330.886	0.03861	378.44
0.15443	330.874	0.03864	378.464
0.15455	330.864	0.03867	378.466
0.15467	330.857	0.0387	378.455
0.15478	330.847	0.03872	378.427
0.1549	330.817	0.03875	378.352
0.15501	330.776	0.03878	378.258
0.15513	330.727	0.03881	378.12
0.15525	330.679	0.03884	377.978
0.15536	330.431	0.03887	377.809
0.15548	330.274	0.0389	377.635
0.15559	330.181	0.03893	377.469
0.15571	330.095	0.03896	377.314
0.15583	330.115	0.03899	377.174
0.15594	330.212	0.03901	377.056
0.15606	330.386	0.03904	376.952
0.15617	330.619	0.03907	376.894
0.15629	330.905	0.0391	376.86
0.15641	331.211	0.03913	376.851
0.15652	331.561	0.03916	376.855
0.15664	331.969	0.03919	376.883
0.15675	332.388	0.03922	376.942
0.15687	332.855	0.03925	377.008
0.15699	333.316	0.03928	377.085
0.1571	333.809	0.0393	377.161
0.15722	334.302	0.03933	377.212
0.15733	334.794	0.03936	377.248
0.15745	335.256	0.03939	377.262
0.15757	335.689	0.03942	377.267
0.15768	336.107	0.03945	377.262
0.1578	336.474	0.03948	377.22
0.15791	336.791	0.03951	377.188
0.15803	337.061	0.03954	377.14
0.15814	337.266	0.03957	377.066
0.15826	337.4	0.03959	376.985
0.15838	337.444	0.03962	376.899
0.15849	337.422	0.03965	376.827
0.15861	337.338	0.03968	376.742
0.15872	337.181	0.03971	376.674
0.15884	336.929	0.03974	376.626
0.15896	336.871	0.03977	376.6
0.15907	336.782	0.0398	376.588
0.15919	336.675	0.03983	376.575
0.1593	336.641	0.03986	376.575
0.15942	336.596	0.03988	376.584
0.15954	336.539	0.03991	376.58
0.15965	336.476	0.03994	376.564
0.15977	336.413	0.03997	376.556
0.15988	336.34	0.04	376.539
0.16	336.281	0.04003	376.525
0.16012	336.23	0.04006	376.497
0.16023	336.167	0.04009	376.483
0.16035	336.112	0.04012	376.433
0.16046	336.051	0.04014	376.382
0.16058	336.018	0.04017	376.363
0.1607	335.971	0.0402	376.365
0.16081	335.918	0.04023	376.375
0.16093	335.865	0.04026	376.408
0.16104	335.803	0.04029	376.452
0.16116	335.753	0.04032	376.512
0.16128	335.702	0.04035	376.572
0.16139	335.649	0.04038	376.657
0.16151	335.586	0.04041	376.762
0.16162	335.515	0.04043	376.884
0.16174	335.437	0.04046	377.017
0.16186	335.366	0.04049	377.139
0.16197	335.298	0.04052	377.256
0.16209	335.251	0.04055	377.38
0.1622	335.215	0.04058	377.497
0.16232	335.197	0.04061	377.6
0.16243	335.196	0.04064	377.686
0.16255	335.159	0.04067	377.75
0.16267	335.125	0.0407	377.788
0.16278	335.084	0.04072	377.83
0.1629	335.051	0.04075	377.87
0.16301	335.019	0.04078	377.905
0.16313	334.987	0.04081	377.915
0.16325	334.971	0.04084	377.915
0.16336	334.912	0.04087	377.906
0.16348	334.853	0.0409	377.885
0.16359	334.795	0.04093	377.871
0.16371	334.727	0.04096	377.854
0.16383	334.676	0.04099	377.836
0.16394	334.621	0.04101	377.813
0.16406	334.573	0.04104	377.77
0.16417	334.524	0.04107	377.71
0.16429	334.471	0.0411	377.626
0.16441	334.408	0.04113	377.549
0.16452	334.354	0.04116	377.465
0.16464	334.306	0.04119	377.387
0.16475	334.255	0.04122	377.291
0.16487	334.188	0.04125	377.198
0.16499	334.124	0.04128	377.122
0.1651	334.064	0.0413	377.05
0.16522	333.985	0.04133	376.996
0.16533	333.924	0.04136	376.958
0.16545	333.873	0.04139	376.906
0.16557	333.832	0.04142	376.865
0.16568	333.796	0.04145	376.835
0.1658	333.761	0.04148	376.786
0.16591	333.727	0.04151	376.744
0.16603	333.667	0.04154	376.691
0.16614	333.625	0.04157	376.626
0.16626	333.577	0.04159	376.537
0.16638	333.529	0.04162	376.422
0.16649	333.461	0.04165	376.297
0.16661	333.385	0.04168	376.154
0.16672	333.31	0.04171	376.024
0.16684	333.186	0.04174	375.888
0.16696	333.093	0.04177	375.777
0.16707	333.006	0.0418	375.677
0.16719	332.916	0.04183	375.617
0.1673	332.834	0.04186	375.591
0.16742	332.729	0.04188	375.592
0.16754	332.62	0.04191	375.619
0.16765	332.511	0.04194	375.654
0.16777	332.399	0.04197	375.704
0.16788	332.286	0.042	375.764
0.168	332.184	0.04203	375.829
0.16812	332.058	0.04206	375.866
0.16823	331.938	0.04209	375.914
0.16835	331.814	0.04212	375.94
0.16846	331.697	0.04214	375.937
0.16858	331.569	0.04217	375.916
0.1687	331.451	0.0422	375.889
0.16881	331.367	0.04223	375.838
0.16893	331.304	0.04226	375.764
0.16904	331.272	0.04229	375.696
0.16916	331.258	0.04232	375.637
0.16928	331.249	0.04235	375.568
0.16939	331.246	0.04238	375.509
0.16951	331.206	0.04241	375.447
0.16962	331.188	0.04243	375.397
0.16974	331.188	0.04246	375.346
0.16986	331.186	0.04249	375.279
0.16997	331.178	0.04252	375.212
0.17009	331.174	0.04255	375.149
0.1702	331.159	0.04258	375.088
0.17032	331.062	0.04261	375.024
0.17043	331.031	0.04264	374.933
0.17055	331.03	0.04267	374.875
0.17067	331.06	0.0427	374.809
0.17078	331.106	0.04272	374.747
0.1709	331.155	0.04275	374.693
0.17101	331.215	0.04278	374.662
0.17113	331.284	0.04281	374.632
0.17125	331.368	0.04284	374.602
0.17136	331.454	0.04287	374.585
0.17148	331.535	0.0429	374.561
0.17159	331.621	0.04293	374.5
0.17171	331.717	0.04296	374.451
0.17183	331.805	0.04299	374.4
0.17194	331.883	0.04301	374.345
0.17206	331.952	0.04304	374.282
0.17217	332.022	0.04307	374.197
0.17229	332.085	0.0431	374.112
0.17241	332.148	0.04313	374.03
0.17252	332.201	0.04316	373.955
0.17264	332.232	0.04319	373.859
0.17275	332.238	0.04322	373.764
0.17287	332.235	0.04325	373.695
0.17299	332.203	0.04328	373.643
0.1731	332.183	0.0433	373.62
0.17322	332.146	0.04333	373.625
0.17333	332.069	0.04336	373.65
0.17345	331.979	0.04339	373.67
0.17357	331.856	0.04342	373.714
0.17368	331.721	0.04345	373.779
0.1738	331.592	0.04348	373.861
0.17391	331.557	0.04351	373.951
0.17403	331.52	0.04354	374.072
0.17414	331.478	0.04357	374.209
0.17426	331.42	0.04359	374.34
0.17438	331.37	0.04362	374.473
0.17449	331.321	0.04365	374.584
0.17461	331.273	0.04368	374.686
0.17472	331.222	0.04371	374.792
0.17484	331.159	0.04374	374.89
0.17496	331.105	0.04377	374.96
0.17507	331.063	0.0438	375.024
0.17519	331.015	0.04383	375.083
0.1753	330.958	0.04386	375.133
0.17542	330.909	0.04388	375.146
0.17554	330.859	0.04391	375.132
0.17565	330.817	0.04394	375.075
0.17577	330.774	0.04397	374.994
0.17588	330.731	0.044	374.913
0.176	330.686	0.04403	374.814
0.17612	330.639	0.04406	374.718
0.17623	330.599	0.04409	374.616
0.17635	330.548	0.04412	374.512
0.17646	330.505	0.04414	374.42
0.17658	330.467	0.04417	374.337
0.1767	330.401	0.0442	374.239
0.17681	330.329	0.04423	374.159
0.17693	330.286	0.04426	374.094
0.17704	330.234	0.04429	374.06
0.17716	330.192	0.04432	374.03
0.17728	330.152	0.04435	373.983
0.17739	330.1	0.04438	373.937
0.17751	330.047	0.04441	373.868
0.17762	329.983	0.04443	373.794
0.17774	329.926	0.04446	373.698
0.17786	329.874	0.04449	373.624
0.17797	329.806	0.04452	373.54
0.17809	329.74	0.04455	373.449
0.1782	329.668	0.04458	373.38
0.17832	329.593	0.04461	373.319
0.17843	329.532	0.04464	373.258
0.17855	329.459	0.04467	373.216
0.17867	329.393	0.0447	373.195
0.17878	329.34	0.04472	373.209
0.1789	329.299	0.04475	373.235
0.17901	329.248	0.04478	373.25
0.17913	329.207	0.04481	373.287
0.17925	329.147	0.04484	373.318
0.17936	329.088	0.04487	373.338
0.17948	329.024	0.0449	373.354
0.17959	328.957	0.04493	373.341
0.17971	328.895	0.04496	373.311
0.17983	328.837	0.04499	373.276
0.17994	328.793	0.04501	373.227
0.18006	328.725	0.04504	373.171
0.18017	328.66	0.04507	373.128
0.18029	328.615	0.0451	373.059
0.18041	328.594	0.04513	372.995
0.18052	328.572	0.04516	372.953
0.18064	328.572	0.04519	372.907
0.18075	328.563	0.04522	372.867
0.18087	328.548	0.04525	372.853
0.18099	328.536	0.04528	372.866
0.1811	328.527	0.0453	372.89
0.18122	328.522	0.04533	372.909
0.18133	328.512	0.04536	372.928
0.18145	328.494	0.04539	372.952
0.18157	328.476	0.04542	372.967
0.18168	328.457	0.04545	372.973
0.1818	328.441	0.04548	372.974
0.18191	328.438	0.04551	372.951
0.18203	328.43	0.04554	372.908
0.18214	328.421	0.04557	372.863
0.18226	328.412	0.04559	372.775
0.18238	328.398	0.04562	372.709
0.18249	328.365	0.04565	372.654
0.18261	328.316	0.04568	372.597
0.18272	328.242	0.04571	372.573
0.18284	328.158	0.04574	372.57
0.18296	328.087	0.04577	372.588
0.18307	328.038	0.0458	372.626
0.18319	328	0.04583	372.683
0.1833	327.963	0.04586	372.748
0.18342	327.925	0.04588	372.83
0.18354	327.9	0.04591	372.933
0.18365	327.879	0.04594	373.037
0.18377	327.845	0.04597	373.124
0.18388	327.816	0.046	373.186
0.184	327.768	0.04603	373.231
0.18412	327.713	0.04606	373.259
0.18423	327.648	0.04609	373.267
0.18435	327.602	0.04612	373.252
0.18446	327.566	0.04614	373.243
0.18458	327.532	0.04617	373.21
0.1847	327.52	0.0462	373.199
0.18481	327.527	0.04623	373.17
0.18493	327.541	0.04626	373.126
0.18504	327.564	0.04629	373.086
0.18516	327.604	0.04632	373.051
0.18528	327.647	0.04635	373.006
0.18539	327.687	0.04638	372.966
0.18551	327.711	0.04641	372.914
0.18562	327.727	0.04643	372.866
0.18574	327.738	0.04646	372.826
0.18586	327.746	0.04649	372.78
0.18597	327.743	0.04652	372.708
0.18609	327.728	0.04655	372.636
0.1862	327.721	0.04658	372.55
0.18632	327.714	0.04661	372.444
0.18643	327.714	0.04664	372.34
0.18655	327.706	0.04667	372.242
0.18667	327.688	0.0467	372.154
0.18678	327.665	0.04672	372.08
0.1869	327.629	0.04675	372.005
0.18701	327.578	0.04678	371.945
0.18713	327.515	0.04681	371.883
0.18725	327.435	0.04684	371.835
0.18736	327.349	0.04687	371.791
0.18748	327.26	0.0469	371.772
0.18759	327.185	0.04693	371.75
0.18771	327.12	0.04696	371.756
0.18783	327.048	0.04699	371.771
0.18794	327	0.04701	371.807
0.18806	326.954	0.04704	371.846
0.18817	326.924	0.04707	371.887
0.18829	326.899	0.0471	371.929
0.18841	326.875	0.04713	371.992
0.18852	326.851	0.04716	372.029
0.18864	326.837	0.04719	372.075
0.18875	326.812	0.04722	372.13
0.18887	326.776	0.04725	372.193
0.18899	326.725	0.04728	372.244
0.1891	326.663	0.0473	372.283
0.18922	326.601	0.04733	372.32
0.18933	326.56	0.04736	372.349
0.18945	326.511	0.04739	372.352
0.18957	326.452	0.04742	372.341
0.18968	326.401	0.04745	372.311
0.1898	326.337	0.04748	372.251
0.18991	326.276	0.04751	372.16
0.19003	326.23	0.04754	372.087
0.19014	326.187	0.04757	372.005
0.19026	326.14	0.04759	371.916
0.19038	326.087	0.04762	371.801
0.19049	326.029	0.04765	371.697
0.19061	325.964	0.04768	371.601
0.19072	325.883	0.04771	371.516
0.19084	325.802	0.04774	371.472
0.19096	325.732	0.04777	371.489
0.19107	325.656	0.0478	371.521
0.19119	325.592	0.04783	371.579
0.1913	325.542	0.04786	371.646
0.19142	325.513	0.04788	371.72
0.19154	325.475	0.04791	371.807
0.19165	325.434	0.04794	371.916
0.19177	325.401	0.04797	372.02
0.19188	325.356	0.048	372.129
0.192	325.297	0.04803	372.221
0.19212	325.242	0.04806	372.286
0.19223	325.163	0.04809	372.338
0.19235	325.081	0.04812	372.398
0.19246	324.989	0.04814	372.445
0.19258	324.916	0.04817	372.458
0.1927	324.861	0.0482	372.461
0.19281	324.815	0.04823	372.471
0.19293	324.758	0.04826	372.472
0.19304	324.7	0.04829	372.484
0.19316	324.618	0.04832	372.518
0.19328	324.53	0.04835	372.536
0.19339	324.455	0.04838	372.543
0.19351	324.383	0.04841	372.51
0.19362	324.312	0.04843	372.473
0.19374	324.241	0.04846	372.431
0.19386	324.161	0.04849	372.413
0.19397	324.092	0.04852	372.408
0.19409	324.051	0.04855	372.399
0.1942	324.03	0.04858	372.381
0.19432	324.03	0.04861	372.366
0.19443	324.04	0.04864	372.339
0.19455	324.043	0.04867	372.312
0.19467	324.061	0.0487	372.288
0.19478	324.095	0.04872	372.259
0.1949	324.139	0.04875	372.211
0.19501	324.18	0.04878	372.174
0.19513	324.214	0.04881	372.124
0.19525	324.218	0.04884	372.063
0.19536	324.232	0.04887	372.003
0.19548	324.254	0.0489	371.941
0.19559	324.282	0.04893	371.878
0.19571	324.305	0.04896	371.826
0.19583	324.35	0.04899	371.754
0.19594	324.404	0.04901	371.721
0.19606	324.452	0.04904	371.679
0.19617	324.492	0.04907	371.649
0.19629	324.527	0.0491	371.629
0.19641	324.31	0.04913	371.615
0.19652	324.179	0.04916	371.603
0.19664	324.104	0.04919	371.589
0.19675	324.113	0.04922	371.558
0.19687	324.188	0.04925	371.525
0.19699	324.314	0.04928	371.485
0.1971	324.504	0.0493	371.434
0.19722	324.737	0.04933	371.385
0.19733	324.998	0.04936	371.325
0.19745	325.305	0.04939	371.255
0.19757	325.635	0.04942	371.18
0.19768	325.975	0.04945	371.132
0.1978	326.32	0.04948	371.068
0.19791	326.653	0.04951	371.004
0.19803	326.979	0.04954	370.942
0.19814	327.312	0.04957	370.87
0.19826	327.64	0.04959	370.802
0.19838	327.94	0.04962	370.722
0.19849	328.197	0.04965	370.663
0.19861	328.416	0.04968	370.617
0.19872	328.614	0.04971	370.558
0.19884	328.82	0.04974	370.516
0.19896	329.01	0.04977	370.477
0.19907	329.156	0.0498	370.452
0.19919	329.262	0.04983	370.442
0.1993	329.314	0.04986	370.461
0.19942	329.307	0.04988	370.474
0.19954	329.221	0.04991	370.505
0.19965	329.086	0.04994	370.519
0.19977	328.878	0.04997	370.54
0.19988	328.589	0.05	370.553
0.2	328.539	0.05003	370.559
0.20012	328.45	0.05006	370.542
0.20023	328.371	0.05009	370.503
0.20035	328.294	0.05012	370.472
0.20046	328.23	0.05014	370.433
0.20058	328.17	0.05017	370.398
0.2007	328.101	0.0502	370.339
0.20081	328.012	0.05023	370.277
0.20093	327.933	0.05026	370.212
0.20104	327.854	0.05029	370.156
0.20116	327.767	0.05032	370.102
0.20128	327.687	0.05035	370.057
0.20139	327.592	0.05038	370.012
0.20151	327.506	0.05041	369.987
0.20162	327.418	0.05043	369.994
0.20174	327.328	0.05046	369.999
0.20186	327.243	0.05049	370.037
0.20197	327.162	0.05052	370.056
0.20209	327.097	0.05055	370.07
0.2022	327.049	0.05058	370.062
0.20232	326.985	0.05061	370.045
0.20243	326.925	0.05064	370.019
0.20255	326.84	0.05067	369.999
0.20267	326.756	0.0507	369.985
0.20278	326.672	0.05072	369.951
0.2029	326.589	0.05075	369.933
0.20301	326.487	0.05078	369.868
0.20313	326.399	0.05081	369.794
0.20325	326.322	0.05084	369.71
0.20336	326.228	0.05087	369.634
0.20348	326.135	0.0509	369.55
0.20359	326.032	0.05093	369.488
0.20371	325.958	0.05096	369.448
0.20383	325.87	0.05099	369.434
0.20394	325.796	0.05101	369.424
0.20406	325.717	0.05104	369.422
0.20417	325.651	0.05107	369.451
0.20429	325.577	0.0511	369.447
0.20441	325.526	0.05113	369.44
0.20452	325.468	0.05116	369.447
0.20464	325.414	0.05119	369.467
0.20475	325.375	0.05122	369.489
0.20487	325.318	0.05125	369.529
0.20499	325.283	0.05128	369.568
0.2051	325.24	0.0513	369.626
0.20522	325.201	0.05133	369.685
0.20533	325.163	0.05136	369.695
0.20545	325.107	0.05139	369.711
0.20557	325.058	0.05142	369.739
0.20568	324.986	0.05145	369.782
0.2058	324.891	0.05148	369.828
0.20591	324.807	0.05151	369.865
0.20603	324.733	0.05154	369.909
0.20614	324.652	0.05157	369.951
0.20626	324.586	0.05159	369.983
0.20638	324.504	0.05162	370.019
0.20649	324.437	0.05165	370.048
0.20661	324.393	0.05168	370.051
0.20672	324.343	0.05171	370.055
0.20684	324.286	0.05174	370.053
0.20696	324.243	0.05177	370.064
0.20707	324.204	0.0518	370.067
0.20719	324.177	0.05183	370.081
0.2073	324.147	0.05186	370.106
0.20742	324.117	0.05188	370.124
0.20754	324.089	0.05191	370.106
0.20765	324.07	0.05194	370.081
0.20777	324.031	0.05197	370.067
0.20788	323.984	0.052	370.064
0.208	323.94	0.05203	370.053
0.20812	323.896	0.05206	370.048
0.20823	323.863	0.05209	370.031
0.20835	323.819	0.05212	370.032
0.20846	323.774	0.05214	370.037
0.20858	323.743	0.05217	370.024
0.2087	323.701	0.0522	369.988
0.20881	323.667	0.05223	369.934
0.20893	323.609	0.05226	369.876
0.20904	323.549	0.05229	369.811
0.20916	323.458	0.05232	369.724
0.20928	323.373	0.05235	369.629
0.20939	323.281	0.05238	369.507
0.20951	323.203	0.05241	369.402
0.20962	323.116	0.05243	369.299
0.20974	323.031	0.05246	369.184
0.20986	322.931	0.05249	369.073
0.20997	322.856	0.05252	368.986
0.21009	322.765	0.05255	368.927
0.2102	322.667	0.05258	368.883
0.21032	322.561	0.05261	368.829
0.21043	322.444	0.05264	368.786
0.21055	322.328	0.05267	368.746
0.21067	322.222	0.0527	368.729
0.21078	322.094	0.05272	368.734
0.2109	321.957	0.05275	368.744
0.21101	321.715	0.05278	368.769
0.21113	321.526	0.05281	368.817
0.21125	321.364	0.05284	368.888
0.21136	321.246	0.05287	368.972
0.21148	321.186	0.0529	369.03
0.21159	321.152	0.05293	369.09
0.21171	321.162	0.05296	369.177
0.21183	321.184	0.05299	369.277
0.21194	321.238	0.05301	369.361
0.21206	321.332	0.05304	369.426
0.21217	321.422	0.05307	369.487
0.21229	321.531	0.0531	369.543
0.21241	321.636	0.05313	369.579
0.21252	321.745	0.05316	369.592
0.21264	321.885	0.05319	369.578
0.21275	322.015	0.05322	369.569
0.21287	322.171	0.05325	369.567
0.21299	322.33	0.05328	369.577
0.2131	322.471	0.0533	369.602
0.21322	322.606	0.05333	369.629
0.21333	322.715	0.05336	369.675
0.21345	322.82	0.05339	369.716
0.21357	322.904	0.05342	369.767
0.21368	322.979	0.05345	369.816
0.2138	323.02	0.05348	369.86
0.21391	323.036	0.05351	369.924
0.21403	323.026	0.05354	369.997
0.21414	322.985	0.05357	370.066
0.21426	322.898	0.05359	370.125
0.21438	322.809	0.05362	370.179
0.21449	322.701	0.05365	370.24
0.21461	322.709	0.05368	370.277
0.21472	322.697	0.05371	370.301
0.21484	322.65	0.05374	370.311
0.21496	322.605	0.05377	370.297
0.21507	322.562	0.0538	370.267
0.21519	322.539	0.05383	370.228
0.2153	322.52	0.05386	370.181
0.21542	322.53	0.05388	370.127
0.21554	322.524	0.05391	370.065
0.21565	322.487	0.05394	369.997
0.21577	322.446	0.05397	369.924
0.21588	322.431	0.054	369.864
0.216	322.429	0.05403	369.807
0.21612	322.46	0.05406	369.784
0.21623	322.481	0.05409	369.768
0.21635	322.531	0.05412	369.762
0.21646	322.559	0.05414	369.78
0.21658	322.591	0.05417	369.788
0.2167	322.639	0.0542	369.801
0.21681	322.68	0.05423	369.815
0.21693	322.751	0.05426	369.806
0.21704	322.832	0.05429	369.789
0.21716	322.902	0.05432	369.757
0.21728	322.956	0.05435	369.719
0.21739	322.995	0.05438	369.646
0.21751	323.037	0.05441	369.577
0.21762	323.082	0.05443	369.503
0.21774	323.149	0.05446	369.428
0.21786	323.207	0.05449	369.353
0.21797	323.235	0.05452	369.282
0.21809	323.227	0.05455	369.227
0.2182	323.197	0.05458	369.175
0.21832	323.155	0.05461	369.14
0.21843	323.133	0.05464	369.107
0.21855	323.119	0.05467	369.063
0.21867	323.087	0.0547	369.033
0.21878	323.053	0.05472	369.003
0.2189	323.002	0.05475	368.959
0.21901	322.915	0.05478	368.915
0.21913	322.823	0.05481	368.874
0.21925	322.752	0.05484	368.823
0.21936	322.69	0.05487	368.785
0.21948	322.613	0.0549	368.735
0.21959	322.522	0.05493	368.687
0.21971	322.437	0.05496	368.618
0.21983	322.344	0.05499	368.56
0.21994	322.247	0.05501	368.515
0.22006	322.147	0.05504	368.468
0.22017	322.057	0.05507	368.434
0.22029	321.961	0.0551	368.398
0.22041	321.878	0.05513	368.366
0.22052	321.787	0.05516	368.333
0.22064	321.687	0.05519	368.308
0.22075	321.596	0.05522	368.259
0.22087	321.514	0.05525	368.202
0.22099	321.435	0.05528	368.14
0.2211	321.362	0.0553	368.059
0.22122	321.293	0.05533	367.963
0.22133	321.217	0.05536	367.861
0.22145	321.141	0.05539	367.773
0.22157	321.075	0.05542	367.69
0.22168	321.01	0.05545	367.642
0.2218	320.949	0.05548	367.585
0.22191	320.884	0.05551	367.565
0.22203	320.831	0.05554	367.556
0.22214	320.781	0.05557	367.568
0.22226	320.742	0.05559	367.603
0.22238	320.696	0.05562	367.644
0.22249	320.646	0.05565	367.7
0.22261	320.572	0.05568	367.755
0.22272	320.496	0.05571	367.819
0.22284	320.408	0.05574	367.891
0.22296	320.327	0.05577	367.953
0.22307	320.244	0.0558	367.995
0.22319	320.179	0.05583	368.029
0.2233	320.085	0.05586	368.062
0.22342	320	0.05588	368.075
0.22354	319.915	0.05591	368.067
0.22365	319.839	0.05594	368.055
0.22377	319.764	0.05597	368.045
0.22388	319.691	0.056	368.038
0.224	319.62	0.05603	368.033
0.22412	319.558	0.05606	368.013
0.22423	319.488	0.05609	368.004
0.22435	319.413	0.05612	367.977
0.22446	319.339	0.05614	367.936
0.22458	319.276	0.05617	367.895
0.2247	319.216	0.0562	367.815
0.22481	319.149	0.05623	367.747
0.22493	319.077	0.05626	367.664
0.22504	319.011	0.05629	367.575
0.22516	318.949	0.05632	367.499
0.22528	318.889	0.05635	367.437
0.22539	318.834	0.05638	367.402
0.22551	318.786	0.05641	367.378
0.22562	318.726	0.05643	367.356
0.22574	318.664	0.05646	367.336
0.22586	318.618	0.05649	367.342
0.22597	318.576	0.05652	367.369
0.22609	318.522	0.05655	367.4
0.2262	318.463	0.05658	367.448
0.22632	318.406	0.05661	367.481
0.22643	318.353	0.05664	367.51
0.22655	318.299	0.05667	367.52
0.22667	318.27	0.0567	367.506
0.22678	318.236	0.05672	367.479
0.2269	318.237	0.05675	367.44
0.22701	318.241	0.05678	367.371
0.22713	318.25	0.05681	367.309
0.22725	318.271	0.05684	367.231
0.22736	318.3	0.05687	367.168
0.22748	318.331	0.0569	367.127
0.22759	318.371	0.05693	367.097
0.22771	318.405	0.05696	367.08
0.22783	318.468	0.05699	367.049
0.22794	318.531	0.05701	367.043
0.22806	318.582	0.05704	367.064
0.22817	318.612	0.05707	367.1
0.22829	318.633	0.0571	367.148
0.22841	318.664	0.05713	367.183
0.22852	318.695	0.05716	367.217
0.22864	318.744	0.05719	367.243
0.22875	318.776	0.05722	367.268
0.22887	318.799	0.05725	367.262
0.22899	318.812	0.05728	367.245
0.2291	318.808	0.0573	367.216
0.22922	318.809	0.05733	367.178
0.22933	318.797	0.05736	367.142
0.22945	318.782	0.05739	367.079
0.22957	318.747	0.05742	367.026
0.22968	318.709	0.05745	366.964
0.2298	318.679	0.05748	366.909
0.22991	318.652	0.05751	366.863
0.23003	318.639	0.05754	366.838
0.23014	318.632	0.05757	366.817
0.23026	318.605	0.05759	366.819
0.23038	318.598	0.05762	366.817
0.23049	318.587	0.05765	366.824
0.23061	318.571	0.05768	366.84
0.23072	318.579	0.05771	366.861
0.23084	318.57	0.05774	366.881
0.23096	318.544	0.05777	366.911
0.23107	318.527	0.0578	366.919
0.23119	318.506	0.05783	366.909
0.2313	318.481	0.05786	366.884
0.23142	318.439	0.05788	366.861
0.23154	318.385	0.05791	366.826
0.23165	318.32	0.05794	366.78
[truncated: 886,404+ more rows]

## Sheet: Fig. 6d
Potential strategy	Consumption of	Productivity (mmol cm-2)			FEtotal
	benzyl alcohol				(%)
	(mmol cm-2 )	benzaldehyde	benzoic acid	H2
IP	88	41.1	46.8	131.3	99
CP	8.5	1.4	7.1	15.2	99

## Sheet: Fig. 6e
	CP-200 mA/cm2		IP-200 mA/cm2		CP-300 mA/cm2		IP-300 mA/cm2
Time	Potential	Time	Potential	Time	Potential	Time	Potential
0.1	1.7033	0.1	1.2042	0.1	1.7748	0.1	1.2695
0.2	1.7033	0.2	1.2042	0.2	1.7746	0.2	1.2739
0.3	1.7033	0.3	1.2042	0.3	1.7746	0.3	1.2762
0.4	1.7033	0.4	1.2042	0.4	1.774	0.4	1.2779
0.5	1.7033	0.5	1.2042	0.5	1.7737	0.5	1.2791
0.6	1.7033	0.6	1.2043	0.6	1.7737	0.6	1.2799
0.7	1.7033	0.7	1.2043	0.7	1.7737	0.7	1.2808
0.8	1.7033	0.8	1.2044	0.8	1.7738	0.8	1.2814
0.9	1.7033	0.9	1.2043	0.9	1.774	0.9	1.2818
1	1.7033	1	1.2043	1	1.7742	1	1.2825
1.1	1.7033	1.1	1.2043	1.1	1.7744	1.1	1.2832
1.2	1.7033	1.2	1.2042	1.2	1.7747	1.2	1.2837
1.3	1.7033	1.3	1.2043	1.3	1.775	1.3	1.2841
1.4	1.7034	1.4	1.2043	1.4	1.7753	1.4	1.2846
1.5	1.7034	1.5	1.2042	1.5	1.7757	1.5	1.2849
1.6	1.7034	1.6	1.2042	1.6	1.776	1.6	1.2851
1.7	1.7034	1.7	1.2043	1.7	1.7763	1.7	1.2853
1.8	1.7035	1.8	1.2043	1.8	1.7766	1.8	1.2854
1.9	1.7035	1.9	1.2044	1.9	1.7767	1.9	1.2855
2	1.7035	2	1.2046	2	1.7768	2	1.2857
2.1	1.7036	2.1	1.2048	2.1	1.7768	2.1	1.2858
2.2	1.7036	2.2	1.2046	2.2	1.7766	2.2	1.2859
2.3	1.7037	2.3	1.2044	2.3	1.7763	2.3	1.2861
2.4	1.7038	2.4	1.2045	2.4	1.7759	2.4	1.2861
2.5	1.7038	2.5	1.2046	2.5	1.7756	2.5	1.2864
2.6	1.7038	2.6	1.2048	2.6	1.7754	2.6	1.2865
2.7	1.7038	2.7	1.2049	2.7	1.7752	2.7	1.2867
2.8	1.7038	2.8	1.2048	2.8	1.7751	2.8	1.2867
2.9	1.7038	2.9	1.2048	2.9	1.7749	2.9	1.2869
3	1.7037	3	1.2047	3	1.7749	3	1.287
3.1	1.7037	3.1	1.2048	3.1	1.7749	3.1	1.2872
3.2	1.7037	3.2	1.205	3.2	1.775	3.2	1.2874
3.3	1.7038	3.3	1.205	3.3	1.775	3.3	1.2875
3.4	1.7037	3.4	1.205	3.4	1.775	3.4	1.2877
3.5	1.7037	3.5	1.2051	3.5	1.7751	3.5	1.2879
3.6	1.7037	3.6	1.2051	3.6	1.7752	3.6	1.288
3.7	1.7038	3.7	1.2051	3.7	1.7753	3.7	1.2882
3.8	1.7038	3.8	1.2052	3.8	1.7754	3.8	1.2885
3.9	1.7038	3.9	1.2052	3.9	1.7755	3.9	1.2886
4	1.7038	4	1.2053	4	1.7757	4	1.2888
4.1	1.7037	4.1	1.2054	4.1	1.7758	4.1	1.2889
4.2	1.7037	4.2	1.2054	4.2	1.776	4.2	1.2889
4.3	1.7037	4.3	1.2054	4.3	1.7761	4.3	1.2889
4.4	1.7037	4.4	1.2054	4.4	1.7762	4.4	1.2888
4.5	1.7037	4.5	1.2054	4.5	1.7763	4.5	1.2888
4.6	1.7036	4.6	1.2055	4.6	1.7764	4.6	1.289
4.7	1.7035	4.7	1.2056	4.7	1.7765	4.7	1.289
4.8	1.7035	4.8	1.2055	4.8	1.7766	4.8	1.2891
4.9	1.7034	4.9	1.2056	4.9	1.7765	4.9	1.2894
5	1.7034	5	1.2055	5	1.7764	5	1.2895
5.1	1.7034	5.1	1.2055	5.1	1.7763	5.1	1.2897
5.2	1.7032	5.2	1.2056	5.2	1.7762	5.2	1.2899
5.3	1.7032	5.3	1.2056	5.3	1.7759	5.3	1.2899
5.4	1.7032	5.4	1.2056	5.4	1.7757	5.4	1.2901
5.5	1.7032	5.5	1.2057	5.5	1.7755	5.5	1.2903
5.6	1.7032	5.6	1.2057	5.6	1.7752	5.6	1.2903
5.7	1.7033	5.7	1.2058	5.7	1.775	5.7	1.2903
5.8	1.7033	5.8	1.2058	5.8	1.7748	5.8	1.2903
5.9	1.7033	5.9	1.2058	5.9	1.7746	5.9	1.2904
6	1.7034	6	1.2058	6	1.7744	6	1.2904
6.1	1.7035	6.1	1.2059	6.1	1.7741	6.1	1.2905
6.2	1.7035	6.2	1.206	6.2	1.7738	6.2	1.2906
6.3	1.7035	6.3	1.206	6.3	1.7736	6.3	1.2907
6.4	1.7035	6.4	1.2061	6.4	1.7735	6.4	1.2909
6.5	1.7036	6.5	1.2061	6.5	1.7734	6.5	1.2908
6.6	1.7036	6.6	1.2061	6.6	1.7734	6.6	1.2912
6.7	1.7037	6.7	1.2062	6.7	1.7734	6.7	1.2919
6.8	1.7037	6.8	1.2063	6.8	1.7736	6.8	1.2924
6.9	1.7038	6.9	1.2062	6.9	1.7738	6.9	1.2924
7	1.7038	7	1.2059	7	1.774	7	1.2925
7.1	1.7038	7.1	1.2059	7.1	1.7741	7.1	1.2925
7.2	1.7038	7.2	1.2058	7.2	1.7742	7.2	1.2926
7.3	1.7039	7.3	1.2058	7.3	1.7744	7.3	1.2928
7.4	1.704	7.4	1.2058	7.4	1.7745	7.4	1.2928
7.5	1.704	7.5	1.2059	7.5	1.7746	7.5	1.2928
7.6	1.7041	7.6	1.206	7.6	1.7747	7.6	1.2929
7.7	1.7041	7.7	1.2059	7.7	1.7747	7.7	1.2929
7.8	1.704	7.8	1.206	7.8	1.7747	7.8	1.293
7.9	1.704	7.9	1.206	7.9	1.7747	7.9	1.2931
8	1.7039	8	1.2058	8	1.7748	8	1.2932
8.1	1.7039	8.1	1.2059	8.1	1.7748	8.1	1.2933
8.2	1.7038	8.2	1.206	8.2	1.7748	8.2	1.2935
8.3	1.7038	8.3	1.206	8.3	1.7748	8.3	1.2935
8.4	1.7037	8.4	1.2061	8.4	1.7749	8.4	1.2935
8.5	1.7037	8.5	1.2061	8.5	1.7751	8.5	1.2938
8.6	1.7036	8.6	1.2061	8.6	1.7753	8.6	1.2939
8.7	1.7035	8.7	1.2061	8.7	1.7757	8.7	1.2942
8.8	1.7035	8.8	1.2062	8.8	1.776	8.8	1.2942
8.9	1.7034	8.9	1.2062	8.9	1.7764	8.9	1.2943
9	1.7033	9	1.2062	9	1.7767	9	1.2944
9.1	1.7033	9.1	1.2062	9.1	1.777	9.1	1.2945
9.2	1.7033	9.2	1.2062	9.2	1.7771	9.2	1.2947
9.3	1.7033	9.3	1.2061	9.3	1.7772	9.3	1.2947
9.4	1.7033	9.4	1.2062	9.4	1.7771	9.4	1.2948
9.5	1.7033	9.5	1.2063	9.5	1.7771	9.5	1.2947
9.6	1.7033	9.6	1.2064	9.6	1.7769	9.6	1.2949
9.7	1.7033	9.7	1.2066	9.7	1.7766	9.7	1.295
9.8	1.7033	9.8	1.2066	9.8	1.7764	9.8	1.2949
9.9	1.7033	9.9	1.2067	9.9	1.7763	9.9	1.2948
10	1.7033	10	1.2069	10	1.7758	10	1.2948
10.1	1.7033	10.1	1.2069	10.1	1.7751	10.1	1.2947
10.2	1.7034	10.2	1.2069	10.2	1.7749	10.2	1.2948
10.3	1.7034	10.3	1.2071	10.3	1.7749	10.3	1.2949
10.4	1.7034	10.4	1.207	10.4	1.775	10.4	1.2949
10.5	1.7035	10.5	1.2072	10.5	1.775	10.5	1.2951
10.6	1.7035	10.6	1.2073	10.6	1.7751	10.6	1.2952
10.7	1.7035	10.7	1.2074	10.7	1.7753	10.7	1.2952
10.8	1.7036	10.8	1.2075	10.8	1.7754	10.8	1.2954
10.9	1.7036	10.9	1.2077	10.9	1.7758	10.9	1.2955
11	1.7037	11	1.2077	11	1.7755	11	1.2953
11.1	1.7037	11.1	1.2078	11.1	1.7755	11.1	1.2954
11.2	1.7038	11.2	1.2078	11.2	1.7753	11.2	1.2956
11.3	1.7039	11.3	1.2077	11.3	1.7751	11.3	1.2957
11.4	1.7039	11.4	1.2077	11.4	1.775	11.4	1.2956
11.5	1.7039	11.5	1.2076	11.5	1.7747	11.5	1.2954
11.6	1.7039	11.6	1.2074	11.6	1.7737	11.6	1.2954
11.7	1.7039	11.7	1.2073	11.7	1.7738	11.7	1.2955
11.8	1.7039	11.8	1.2073	11.8	1.7741	11.8	1.2955
11.9	1.7039	11.9	1.2072	11.9	1.7744	11.9	1.2957
12	1.7039	12	1.2072	12	1.7747	12	1.296
12.1	1.7039	12.1	1.2072	12.1	1.7751	12.1	1.2961
12.2	1.704	12.2	1.2071	12.2	1.7755	12.2	1.2962
12.3	1.704	12.3	1.2071	12.3	1.7754	12.3	1.2963
12.4	1.704	12.4	1.2072	12.4	1.7757	12.4	1.2963
12.5	1.704	12.5	1.2073	12.5	1.776	12.5	1.2963
12.6	1.704	12.6	1.2074	12.6	1.7763	12.6	1.2964
12.7	1.704	12.7	1.2075	12.7	1.7764	12.7	1.2964
12.8	1.704	12.8	1.2075	12.8	1.7765	12.8	1.2964
12.9	1.704	12.9	1.2077	12.9	1.7766	12.9	1.2966
13	1.704	13	1.2077	13	1.7767	13	1.2967
13.1	1.7041	13.1	1.2077	13.1	1.7768	13.1	1.2968
13.2	1.7041	13.2	1.2077	13.2	1.777	13.2	1.2968
13.3	1.7043	13.3	1.2076	13.3	1.7772	13.3	1.2968
13.4	1.7043	13.4	1.2075	13.4	1.7774	13.4	1.2969
13.5	1.7043	13.5	1.2075	13.5	1.7776	13.5	1.297
13.6	1.7043	13.6	1.2075	13.6	1.7778	13.6	1.297
13.7	1.7043	13.7	1.2075	13.7	1.778	13.7	1.2971
13.8	1.7043	13.8	1.2076	13.8	1.7783	13.8	1.2974
13.9	1.7043	13.9	1.2075	13.9	1.7786	13.9	1.2974
14	1.7042	14	1.2076	14	1.779	14	1.2974
14.1	1.7042	14.1	1.2076	14.1	1.7793	14.1	1.2974
14.2	1.7041	14.2	1.2076	14.2	1.7795	14.2	1.2975
14.3	1.7041	14.3	1.2076	14.3	1.7796	14.3	1.2975
14.4	1.704	14.4	1.2076	14.4	1.7798	14.4	1.2975
14.5	1.7039	14.5	1.2076	14.5	1.78	14.5	1.2973
14.6	1.7039	14.6	1.2076	14.6	1.7801	14.6	1.2975
14.7	1.7039	14.7	1.2077	14.7	1.78	14.7	1.2976
14.8	1.7039	14.8	1.2076	14.8	1.78	14.8	1.2975
14.9	1.7039	14.9	1.2076	14.9	1.7801	14.9	1.2975
15	1.7039	15	1.2076	15	1.7801	15	1.2977
15.1	1.7039	15.1	1.2077	15.1	1.7803	15.1	1.2985
15.2	1.7039	15.2	1.2077	15.2	1.7805	15.2	1.2989
15.3	1.704	15.3	1.2077	15.3	1.7805	15.3	1.2989
15.4	1.704	15.4	1.2076	15.4	1.7806	15.4	1.299
15.5	1.7041	15.5	1.2077	15.5	1.7806	15.5	1.2992
15.6	1.7041	15.6	1.2077	15.6	1.7806	15.6	1.2993
15.7	1.7041	15.7	1.2077	15.7	1.7806	15.7	1.2993
15.8	1.7041	15.8	1.2077	15.8	1.7805	15.8	1.2993
15.9	1.7041	15.9	1.2078	15.9	1.7802	15.9	1.2995
16	1.7041	16	1.208	16	1.7801	16	1.2997
16.1	1.7041	16.1	1.2084	16.1	1.78	16.1	1.2998
16.2	1.7041	16.2	1.2085	16.2	1.7799	16.2	1.2999
16.3	1.7041	16.3	1.2083	16.3	1.78	16.3	1.2998
16.4	1.7041	16.4	1.2084	16.4	1.7801	16.4	1.2998
16.5	1.7041	16.5	1.2085	16.5	1.7801	16.5	1.2997
16.6	1.7042	16.6	1.2084	16.6	1.78	16.6	1.2995
16.7	1.7042	16.7	1.2081	16.7	1.78	16.7	1.2993
16.8	1.7042	16.8	1.2084	16.8	1.78	16.8	1.2993
16.9	1.7043	16.9	1.2084	16.9	1.7801	16.9	1.2992
17	1.7044	17	1.2083	17	1.7801	17	1.2991
17.1	1.7045	17.1	1.2083	17.1	1.7801	17.1	1.2991
17.2	1.7045	17.2	1.2083	17.2	1.7803	17.2	1.2992
17.3	1.7046	17.3	1.2083	17.3	1.7803	17.3	1.2992
17.4	1.7045	17.4	1.2083	17.4	1.7804	17.4	1.2993
17.5	1.7045	17.5	1.2082	17.5	1.7805	17.5	1.2994
17.6	1.7045	17.6	1.2083	17.6	1.7808	17.6	1.2997
17.7	1.7044	17.7	1.2084	17.7	1.7808	17.7	1.2997
17.8	1.7043	17.8	1.2084	17.8	1.7809	17.8	1.2998
17.9	1.7042	17.9	1.2084	17.9	1.7812	17.9	1.2999
18	1.7042	18	1.2084	18	1.7815	18	1.2999
18.1	1.7041	18.1	1.2081	18.1	1.7817	18.1	1.2998
18.2	1.7041	18.2	1.2083	18.2	1.7819	18.2	1.2999
18.3	1.7041	18.3	1.2085	18.3	1.782	18.3	1.3
18.4	1.704	18.4	1.2083	18.4	1.782	18.4	1.3001
18.5	1.704	18.5	1.2084	18.5	1.7819	18.5	1.3001
18.6	1.7039	18.6	1.2085	18.6	1.7817	18.6	1.3002
18.7	1.704	18.7	1.2085	18.7	1.7815	18.7	1.3003
18.8	1.704	18.8	1.2086	18.8	1.7813	18.8	1.3004
18.9	1.704	18.9	1.2086	18.9	1.7811	18.9	1.3005
19	1.704	19	1.2085	19	1.7809	19	1.3006
19.1	1.704	19.1	1.2083	19.1	1.7808	19.1	1.3007
19.2	1.704	19.2	1.2084	19.2	1.7808	19.2	1.3008
19.3	1.704	19.3	1.2085	19.3	1.7809	19.3	1.3008
19.4	1.7041	19.4	1.2085	19.4	1.7811	19.4	1.3009
19.5	1.704	19.5	1.2085	19.5	1.7812	19.5	1.3008
19.6	1.704	19.6	1.2084	19.6	1.7813	19.6	1.3006
19.7	1.704	19.7	1.2082	19.7	1.7814	19.7	1.3006
19.8	1.704	19.8	1.2082	19.8	1.7816	19.8	1.3006
19.9	1.704	19.9	1.2082	19.9	1.7817	19.9	1.3005
20	1.704	20	1.2082	20	1.7818	20	1.3006
20.1	1.704	20.1	1.2082	20.1	1.7819	20.1	1.3007
20.2	1.704	20.2	1.2082	20.2	1.7819	20.2	1.3006
20.3	1.7041	20.3	1.2082	20.3	1.7818	20.3	1.3008
20.4	1.7041	20.4	1.2084	20.4	1.7817	20.4	1.3007
20.5	1.7041	20.5	1.2085	20.5	1.7815	20.5	1.3008
20.6	1.7042	20.6	1.2085	20.6	1.7812	20.6	1.3008
20.7	1.7042	20.7	1.2084	20.7	1.7807	20.7	1.3009
20.8	1.7042	20.8	1.2084	20.8	1.7803	20.8	1.3008
20.9	1.7043	20.9	1.2085	20.9	1.7799	20.9	1.3008
21	1.7043	21	1.2085	21	1.7794	21	1.3009
21.1	1.7043	21.1	1.2086	21.1	1.7789	21.1	1.301
21.2	1.7043	21.2	1.2086	21.2	1.7785	21.2	1.3011
21.3	1.7044	21.3	1.2087	21.3	1.7782	21.3	1.301
21.4	1.7044	21.4	1.2086	21.4	1.7778	21.4	1.3009
21.5	1.7044	21.5	1.2085	21.5	1.7775	21.5	1.3009
21.6	1.7045	21.6	1.2086	21.6	1.7772	21.6	1.3007
21.7	1.7045	21.7	1.2083	21.7	1.777	21.7	1.3005
21.8	1.7046	21.8	1.2085	21.8	1.7768	21.8	1.3008
21.9	1.7046	21.9	1.2087	21.9	1.7766	21.9	1.3007
22	1.7046	22	1.2088	22	1.7764	22	1.3004
22.1	1.7047	22.1	1.2087	22.1	1.7761	22.1	1.3008
22.2	1.7047	22.2	1.2087	22.2	1.776	22.2	1.3007
22.3	1.7042	22.3	1.2089	22.3	1.7758	22.3	1.3011
22.4	1.704	22.4	1.209	22.4	1.7758	22.4	1.3009
22.5	1.704	22.5	1.2089	22.5	1.7757	22.5	1.3012
22.6	1.704	22.6	1.2081	22.6	1.7756	22.6	1.3015
22.7	1.704	22.7	1.2082	22.7	1.7755	22.7	1.3015
22.8	1.704	22.8	1.2092	22.8	1.7755	22.8	1.3015
22.9	1.704	22.9	1.2091	22.9	1.7755	22.9	1.3016
23	1.7039	23	1.2089	23	1.7756	23	1.3017
23.1	1.7038	23.1	1.2091	23.1	1.7756	23.1	1.3015
23.2	1.7038	23.2	1.209	23.2	1.7757	23.2	1.3012
23.3	1.7037	23.3	1.2091	23.3	1.7758	23.3	1.3012
23.4	1.7036	23.4	1.2091	23.4	1.776	23.4	1.3013
23.5	1.7036	23.5	1.2091	23.5	1.7761	23.5	1.3007
23.6	1.7036	23.6	1.2091	23.6	1.7761	23.6	1.301
23.7	1.7035	23.7	1.2091	23.7	1.7762	23.7	1.3015
23.8	1.7035	23.8	1.209	23.8	1.7762	23.8	1.3016
23.9	1.7035	23.9	1.209	23.9	1.7762	23.9	1.3024
24	1.7036	24	1.209	24	1.7761	24	1.3028
24.1	1.7036	24.1	1.2089	24.1	1.7761	24.1	1.3031
24.2	1.7036	24.2	1.2089	24.2	1.776	24.2	1.3031
24.3	1.7037	24.3	1.2088	24.3	1.7759	24.3	1.3031
24.4	1.7037	24.4	1.2089	24.4	1.776	24.4	1.3029
24.5	1.7038	24.5	1.2089	24.5	1.776	24.5	1.3027
24.6	1.7039	24.6	1.209	24.6	1.776	24.6	1.3027
24.7	1.7039	24.7	1.209	24.7	1.7761	24.7	1.3025
24.8	1.7039	24.8	1.209	24.8	1.7762	24.8	1.3026
24.9	1.7039	24.9	1.2091	24.9	1.7766	24.9	1.3027
25	1.704	25	1.2092	25	1.777	25	1.3031
25.1	1.704	25.1	1.2093	25.1	1.7774	25.1	1.3036
25.2	1.704	25.2	1.2093	25.2	1.7779	25.2	1.3024
25.3	1.704	25.3	1.2092	25.3	1.7783	25.3	1.3035
25.4	1.704	25.4	1.2092	25.4	1.7787	25.4	1.3032
25.5	1.704	25.5	1.2091	25.5	1.7789	25.5	1.3022
25.6	1.704	25.6	1.2091	25.6	1.7789	25.6	1.3036
25.7	1.7039	25.7	1.2092	25.7	1.779	25.7	1.3039
25.8	1.7039	25.8	1.2092	25.8	1.779	25.8	1.3038
25.9	1.7039	25.9	1.2092	25.9	1.7791	25.9	1.3037
26	1.7039	26	1.2093	26	1.7791	26	1.3036
26.1	1.7039	26.1	1.2096	26.1	1.7793	26.1	1.3036
26.2	1.7039	26.2	1.2095	26.2	1.7794	26.2	1.3037
26.3	1.704	26.3	1.2095	26.3	1.7796	26.3	1.3037
26.4	1.704	26.4	1.2095	26.4	1.7798	26.4	1.3039
26.5	1.704	26.5	1.2093	26.5	1.7799	26.5	1.3042
26.6	1.704	26.6	1.2092	26.6	1.7801	26.6	1.3041
26.7	1.704	26.7	1.2092	26.7	1.7803	26.7	1.3039
26.8	1.704	26.8	1.2093	26.8	1.7806	26.8	1.3039
26.9	1.704	26.9	1.2094	26.9	1.7809	26.9	1.3038
27	1.7039	27	1.2093	27	1.7811	27	1.3037
27.1	1.704	27.1	1.2094	27.1	1.7813	27.1	1.3037
27.2	1.704	27.2	1.2096	27.2	1.7815	27.2	1.3038
27.3	1.704	27.3	1.2099	27.3	1.7816	27.3	1.3039
27.4	1.7041	27.4	1.21	27.4	1.7816	27.4	1.304
27.5	1.7041	27.5	1.2101	27.5	1.7816	27.5	1.3038
27.6	1.7041	27.6	1.21	27.6	1.7814	27.6	1.3037
27.7	1.7041	27.7	1.2099	27.7	1.7811	27.7	1.3038
27.8	1.7041	27.8	1.21	27.8	1.7808	27.8	1.3036
27.9	1.7041	27.9	1.2098	27.9	1.7804	27.9	1.3035
28	1.7041	28	1.2098	28	1.7801	28	1.3037
28.1	1.704	28.1	1.2098	28.1	1.7797	28.1	1.3037
28.2	1.704	28.2	1.2096	28.2	1.7795	28.2	1.3039
28.3	1.704	28.3	1.2095	28.3	1.7792	28.3	1.304
28.4	1.704	28.4	1.2093	28.4	1.7789	28.4	1.3039
28.5	1.704	28.5	1.2094	28.5	1.7788	28.5	1.304
28.6	1.7039	28.6	1.2094	28.6	1.7786	28.6	1.304
28.7	1.7039	28.7	1.2095	28.7	1.7784	28.7	1.3039
28.8	1.7039	28.8	1.2094	28.8	1.7782	28.8	1.304
28.9	1.7039	28.9	1.2095	28.9	1.7781	28.9	1.3042
29	1.7039	29	1.2095	29	1.7781	29	1.3043
29.1	1.7039	29.1	1.2095	29.1	1.7781	29.1	1.3044
29.2	1.704	29.2	1.2096	29.2	1.7782	29.2	1.3046
29.3	1.704	29.3	1.2093	29.3	1.7783	29.3	1.3047
29.4	1.704	29.4	1.2089	29.4	1.7783	29.4	1.3048
29.5	1.7041	29.5	1.209	29.5	1.7783	29.5	1.3048
29.6	1.7041	29.6	1.2091	29.6	1.7781	29.6	1.3048
29.7	1.7041	29.7	1.2091	29.7	1.7781	29.7	1.3048
29.8	1.7042	29.8	1.209	29.8	1.778	29.8	1.3049
29.9	1.7043	29.9	1.209	29.9	1.7778	29.9	1.305
30	1.7043	30	1.209	30	1.7777	30	1.305
30.1	1.7043	30.1	1.2091	30.1	1.7774	30.1	1.305
30.2	1.7043	30.2	1.2091	30.2	1.7772	30.2	1.305
30.3	1.7043	30.3	1.2091	30.3	1.777	30.3	1.3049
30.4	1.7043	30.4	1.2092	30.4	1.7768	30.4	1.3049
30.5	1.7044	30.5	1.2092	30.5	1.7768	30.5	1.3048
30.6	1.7044	30.6	1.2092	30.6	1.7768	30.6	1.3052
30.7	1.7044	30.7	1.2093	30.7	1.7768	30.7	1.3067
30.8	1.7045	30.8	1.209	30.8	1.7768	30.8	1.3069
30.9	1.7045	30.9	1.2091	30.9	1.7768	30.9	1.3067
31	1.7045	31	1.2092	31	1.7769	31	1.3066
31.1	1.7044	31.1	1.2092	31.1	1.777	31.1	1.3068
31.2	1.7043	31.2	1.2091	31.2	1.7771	31.2	1.3068
31.3	1.7043	31.3	1.2091	31.3	1.7772	31.3	1.307
31.4	1.7043	31.4	1.2091	31.4	1.7772	31.4	1.307
31.5	1.7042	31.5	1.2089	31.5	1.7772	31.5	1.307
31.6	1.7043	31.6	1.2089	31.6	1.7773	31.6	1.3072
31.7	1.7044	31.7	1.2088	31.7	1.7775	31.7	1.3071
31.8	1.7044	31.8	1.2089	31.8	1.7778	31.8	1.3074
31.9	1.7044	31.9	1.2089	31.9	1.7781	31.9	1.3073
32	1.7045	32	1.2089	32	1.7784	32	1.3071
32.1	1.7045	32.1	1.209	32.1	1.7786	32.1	1.3072
32.2	1.7045	32.2	1.2092	32.2	1.7789	32.2	1.3074
32.3	1.7046	32.3	1.2092	32.3	1.7793	32.3	1.3073
32.4	1.7046	32.4	1.2091	32.4	1.7797	32.4	1.3069
32.5	1.7046	32.5	1.209	32.5	1.7801	32.5	1.3075
32.6	1.7047	32.6	1.209	32.6	1.7804	32.6	1.3072
32.7	1.7047	32.7	1.209	32.7	1.7806	32.7	1.3071
32.8	1.7047	32.8	1.209	32.8	1.7808	32.8	1.3074
32.9	1.7047	32.9	1.209	32.9	1.7809	32.9	1.3074
33	1.7047	33	1.209	33	1.781	33	1.3075
33.1	1.7048	33.1	1.2091	33.1	1.781	33.1	1.3073
33.2	1.7048	33.2	1.209	33.2	1.7811	33.2	1.3074
33.3	1.7047	33.3	1.2091	33.3	1.7811	33.3	1.3077
33.4	1.7047	33.4	1.2091	33.4	1.7811	33.4	1.3077
33.5	1.7046	33.5	1.2091	33.5	1.7812	33.5	1.3075
33.6	1.7046	33.6	1.2091	33.6	1.7813	33.6	1.3074
33.7	1.7047	33.7	1.2092	33.7	1.7813	33.7	1.3076
33.8	1.7047	33.8	1.2093	33.8	1.7814	33.8	1.3077
33.9	1.7047	33.9	1.2092	33.9	1.7816	33.9	1.308
34	1.7047	34	1.2093	34	1.7818	34	1.3084
34.1	1.7046	34.1	1.2092	34.1	1.782	34.1	1.3084
34.2	1.7046	34.2	1.2092	34.2	1.782	34.2	1.3086
34.3	1.7046	34.3	1.2092	34.3	1.7819	34.3	1.3087
34.4	1.7047	34.4	1.2092	34.4	1.7818	34.4	1.3085
34.5	1.7048	34.5	1.2091	34.5	1.7816	34.5	1.3085
34.6	1.7049	34.6	1.2092	34.6	1.7813	34.6	1.3086
34.7	1.705	34.7	1.2092	34.7	1.7811	34.7	1.3084
34.8	1.705	34.8	1.2092	34.8	1.7808	34.8	1.3086
34.9	1.705	34.9	1.2093	34.9	1.7805	34.9	1.3089
35	1.705	35	1.2093	35	1.7802	35	1.309
35.1	1.7051	35.1	1.2094	35.1	1.7798	35.1	1.3092
35.2	1.7051	35.2	1.2094	35.2	1.7795	35.2	1.309
35.3	1.7051	35.3	1.2094	35.3	1.7793	35.3	1.3085
35.4	1.7051	35.4	1.2093	35.4	1.779	35.4	1.3087
35.5	1.7052	35.5	1.2094	35.5	1.7788	35.5	1.3083
35.6	1.7052	35.6	1.2094	35.6	1.7787	35.6	1.3088
35.7	1.7052	35.7	1.2095	35.7	1.7786	35.7	1.3089
35.8	1.7052	35.8	1.2095	35.8	1.7785	35.8	1.3087
35.9	1.7052	35.9	1.2095	35.9	1.7785	35.9	1.3088
36	1.7052	36	1.2095	36	1.7785	36	1.309
36.1	1.7051	36.1	1.2096	36.1	1.7784	36.1	1.309
36.2	1.7042	36.2	1.2095	36.2	1.7782	36.2	1.3089
36.3	1.7039	36.3	1.2095	36.3	1.7783	36.3	1.309
36.4	1.7038	36.4	1.2095	36.4	1.7784	36.4	1.3091
36.5	1.7037	36.5	1.2095	36.5	1.7786	36.5	1.309
36.6	1.7036	36.6	1.2096	36.6	1.7789	36.6	1.3091
36.7	1.7036	36.7	1.2096	36.7	1.7791	36.7	1.3092
36.8	1.7035	36.8	1.2096	36.8	1.7793	36.8	1.3092
36.9	1.7035	36.9	1.2096	36.9	1.7795	36.9	1.3091
37	1.7035	37	1.2097	37	1.7797	37	1.3091
37.1	1.7035	37.1	1.2097	37.1	1.78	37.1	1.309
37.2	1.7036	37.2	1.2097	37.2	1.7801	37.2	1.3092
37.3	1.7037	37.3	1.2097	37.3	1.7803	37.3	1.3092
37.4	1.7037	37.4	1.2097	37.4	1.7804	37.4	1.3092
37.5	1.7038	37.5	1.2097	37.5	1.7805	37.5	1.3093
37.6	1.7038	37.6	1.2097	37.6	1.7808	37.6	1.3096
37.7	1.7038	37.7	1.2096	37.7	1.7811	37.7	1.3101
37.8	1.7038	37.8	1.2096	37.8	1.7814	37.8	1.31
37.9	1.7038	37.9	1.2096	37.9	1.7816	37.9	1.3102
38	1.7038	38	1.2096	38	1.7817	38	1.31
38.1	1.7037	38.1	1.2096	38.1	1.7816	38.1	1.3099
38.2	1.7037	38.2	1.2096	38.2	1.7816	38.2	1.3099
38.3	1.7037	38.3	1.2095	38.3	1.7816	38.3	1.3101
38.4	1.7037	38.4	1.2095	38.4	1.7818	38.4	1.3104
38.5	1.7036	38.5	1.2095	38.5	1.782	38.5	1.3103
38.6	1.7036	38.6	1.2096	38.6	1.7822	38.6	1.3103
38.7	1.7036	38.7	1.2096	38.7	1.7825	38.7	1.3107
38.8	1.7036	38.8	1.2096	38.8	1.7827	38.8	1.3105
38.9	1.7036	38.9	1.2097	38.9	1.7829	38.9	1.3104
39	1.7036	39	1.2097	39	1.7831	39	1.3105
39.1	1.7035	39.1	1.2097	39.1	1.7833	39.1	1.311
39.2	1.7035	39.2	1.2096	39.2	1.7834	39.2	1.311
39.3	1.7035	39.3	1.2096	39.3	1.7834	39.3	1.3107
39.4	1.7035	39.4	1.2096	39.4	1.7833	39.4	1.3109
39.5	1.7036	39.5	1.2096	39.5	1.7831	39.5	1.3108
39.6	1.7036	39.6	1.2097	39.6	1.7831	39.6	1.3106
39.7	1.7035	39.7	1.2097	39.7	1.783	39.7	1.3106
39.8	1.7036	39.8	1.2096	39.8	1.783	39.8	1.3107
39.9	1.7035	39.9	1.2096	39.9	1.7831	39.9	1.3107
40	1.7036	40	1.2097	40	1.7833	40	1.3107
40.1	1.7036	40.1	1.2096	40.1	1.7833	40.1	1.3107
40.2	1.7037	40.2	1.2096	40.2	1.7833	40.2	1.3112
40.3	1.7037	40.3	1.2096	40.3	1.7832	40.3	1.3111
40.4	1.7038	40.4	1.2096	40.4	1.783	40.4	1.3111
40.5	1.7038	40.5	1.2097	40.5	1.7828	40.5	1.311
40.6	1.7038	40.6	1.2098	40.6	1.7825	40.6	1.3109
40.7	1.7039	40.7	1.2098	40.7	1.7822	40.7	1.3111
40.8	1.7039	40.8	1.2098	40.8	1.7821	40.8	1.3116
40.9	1.704	40.9	1.2098	40.9	1.782	40.9	1.3117
41	1.704	41	1.2098	41	1.7819	41	1.3118
41.1	1.704	41.1	1.2099	41.1	1.7817	41.1	1.3116
41.2	1.704	41.2	1.2099	41.2	1.7817	41.2	1.3116
41.3	1.704	41.3	1.2099	41.3	1.7818	41.3	1.3117
41.4	1.704	41.4	1.21	41.4	1.782	41.4	1.3116
41.5	1.7041	41.5	1.2099	41.5	1.7823	41.5	1.3115
41.6	1.7042	41.6	1.21	41.6	1.7827	41.6	1.3116
41.7	1.7042	41.7	1.21	41.7	1.7832	41.7	1.3117
41.8	1.7044	41.8	1.2099	41.8	1.7834	41.8	1.3118
41.9	1.7044	41.9	1.2099	41.9	1.7836	41.9	1.3118
42	1.7044	42	1.2099	42	1.7837	42	1.3121
42.1	1.7044	42.1	1.2098	42.1	1.7838	42.1	1.3121
42.2	1.7044	42.2	1.2099	42.2	1.7839	42.2	1.3123
42.3	1.7044	42.3	1.21	42.3	1.784	42.3	1.3127
42.4	1.7045	42.4	1.21	42.4	1.7841	42.4	1.3124
42.5	1.7045	42.5	1.21	42.5	1.7843	42.5	1.3128
42.6	1.7045	42.6	1.21	42.6	1.7844	42.6	1.3127
42.7	1.7045	42.7	1.21	42.7	1.7844	42.7	1.3126
42.8	1.7045	42.8	1.21	42.8	1.7845	42.8	1.3123
42.9	1.7044	42.9	1.2102	42.9	1.7846	42.9	1.3125
43	1.7044	43	1.2102	43	1.7847	43	1.3123
43.1	1.7043	43.1	1.2102	43.1	1.7849	43.1	1.3122
43.2	1.7042	43.2	1.2103	43.2	1.7851	43.2	1.312
43.3	1.7042	43.3	1.2102	43.3	1.7854	43.3	1.3116
43.4	1.7042	43.4	1.2102	43.4	1.7854	43.4	1.3116
43.5	1.7042	43.5	1.2102	43.5	1.7853	43.5	1.3117
43.6	1.7041	43.6	1.2103	43.6	1.7852	43.6	1.3118
43.7	1.7039	43.7	1.2103	43.7	1.785	43.7	1.3122
43.8	1.7039	43.8	1.2103	43.8	1.7846	43.8	1.3123
43.9	1.7038	43.9	1.2103	43.9	1.7842	43.9	1.3122
44	1.7038	44	1.2103	44	1.7837	44	1.3122
44.1	1.7038	44.1	1.2104	44.1	1.7832	44.1	1.3122
44.2	1.7037	44.2	1.2103	44.2	1.7827	44.2	1.3124
44.3	1.7037	44.3	1.2103	44.3	1.7821	44.3	1.3127
44.4	1.7037	44.4	1.2103	44.4	1.7816	44.4	1.3127
44.5	1.7036	44.5	1.2102	44.5	1.7813	44.5	1.3128
44.6	1.7036	44.6	1.2102	44.6	1.7809	44.6	1.3127
44.7	1.7037	44.7	1.2103	44.7	1.7807	44.7	1.3129
44.8	1.7036	44.8	1.2102	44.8	1.7805	44.8	1.3127
44.9	1.7036	44.9	1.2102	44.9	1.7804	44.9	1.3129
45	1.7036	45	1.2103	45	1.7803	45	1.3126
45.1	1.7036	45.1	1.2103	45.1	1.7804	45.1	1.3124
45.2	1.7036	45.2	1.2105	45.2	1.7805	45.2	1.3123
45.3	1.7035	45.3	1.2105	45.3	1.7805	45.3	1.3124
45.4	1.7033	45.4	1.2104	45.4	1.7806	45.4	1.3129
45.5	1.7033	45.5	1.2104	45.5	1.7806	45.5	1.3131
45.6	1.7033	45.6	1.2101	45.6	1.7806	45.6	1.3132
45.7	1.7032	45.7	1.2102	45.7	1.7807	45.7	1.3132
45.8	1.7032	45.8	1.2103	45.8	1.7807	45.8	1.3133
45.9	1.7032	45.9	1.2108	45.9	1.7807	45.9	1.3132
46	1.7032	46	1.2108	46	1.7808	46	1.3134
46.1	1.7032	46.1	1.2109	46.1	1.781	46.1	1.3135
46.2	1.7032	46.2	1.2109	46.2	1.7811	46.2	1.3129
46.3	1.7032	46.3	1.2108	46.3	1.7813	46.3	1.313
46.4	1.7033	46.4	1.2109	46.4	1.7814	46.4	1.3134
46.5	1.7033	46.5	1.211	46.5	1.7816	46.5	1.3133
46.6	1.7034	46.6	1.2111	46.6	1.7817	46.6	1.3132
46.7	1.7034	46.7	1.2113	46.7	1.7817	46.7	1.3135
46.8	1.7035	46.8	1.2113	46.8	1.7818	46.8	1.3138
46.9	1.7035	46.9	1.2114	46.9	1.7818	46.9	1.3137
47	1.7036	47	1.2115	47	1.7817	47	1.3139
47.1	1.7037	47.1	1.2116	47.1	1.7816	47.1	1.3141
47.2	1.7037	47.2	1.2117	47.2	1.7815	47.2	1.3141
47.3	1.7038	47.3	1.2117	47.3	1.7813	47.3	1.3137
47.4	1.7039	47.4	1.2117	47.4	1.7811	47.4	1.3138
47.5	1.7039	47.5	1.2118	47.5	1.781	47.5	1.3141
47.6	1.704	47.6	1.2118	47.6	1.7811	47.6	1.3142
47.7	1.7041	47.7	1.2117	47.7	1.7812	47.7	1.3142
47.8	1.704	47.8	1.2116	47.8	1.7814	47.8	1.3143
47.9	1.704	47.9	1.2115	47.9	1.7816	47.9	1.3143
48	1.704	48	1.2114	48	1.7818	48	1.3138
48.1	1.7039	48.1	1.2112	48.1	1.7821	48.1	1.3138
48.2	1.7038	48.2	1.2111	48.2	1.7823	48.2	1.3145
48.3	1.7038	48.3	1.2111	48.3	1.7826	48.3	1.315
48.4	1.7038	48.4	1.211	48.4	1.7828	48.4	1.3146
48.5	1.7038	48.5	1.2109	48.5	1.783	48.5	1.3144
48.6	1.7038	48.6	1.2109	48.6	1.7831	48.6	1.3142
48.7	1.7039	48.7	1.2108	48.7	1.7834	48.7	1.3141
48.8	1.7039	48.8	1.2109	48.8	1.7837	48.8	1.3143
48.9	1.7039	48.9	1.2109	48.9	1.784	48.9	1.3144
49	1.704	49	1.2108	49	1.7844	49	1.3148
49.1	1.704	49.1	1.2108	49.1	1.7847	49.1	1.3148
49.2	1.704	49.2	1.2107	49.2	1.785	49.2	1.3144
49.3	1.7041	49.3	1.2106	49.3	1.7852	49.3	1.3148
49.4	1.7041	49.4	1.2106	49.4	1.7854	49.4	1.315
49.5	1.7041	49.5	1.2105	49.5	1.7856	49.5	1.3145
49.6	1.7041	49.6	1.2105	49.6	1.7857	49.6	1.3147
49.7	1.7041	49.7	1.2104	49.7	1.7857	49.7	1.3151
49.8	1.7042	49.8	1.2104	49.8	1.7854	49.8	1.3151
49.9	1.7042	49.9	1.2103	49.9	1.785	49.9	1.3151
50	1.7042	50	1.2105	50	1.7846	50	1.3151
50.1	1.7043	50.1	1.2106	50.1	1.7841	50.1	1.3149
50.2	1.7043	50.2	1.2106	50.2	1.7838	50.2	1.315
50.3	1.7042	50.3	1.2107	50.3	1.7836	50.3	1.3151
50.4	1.7042	50.4	1.2107	50.4	1.7834	50.4	1.3154
50.5	1.7043	50.5	1.2107	50.5	1.7834	50.5	1.3155
50.6	1.7043	50.6	1.2107	50.6	1.7834	50.6	1.3158
50.7	1.7043	50.7	1.2107	50.7	1.7836	50.7	1.3159
50.8	1.7043	50.8	1.2107	50.8	1.7836	50.8	1.3153
50.9	1.7044	50.9	1.2108	50.9	1.7836	50.9	1.3152
51	1.7044	51	1.2108	51	1.7837	51	1.3151
51.1	1.7044	51.1	1.2108	51.1	1.7839	51.1	1.3149
51.2	1.7043	51.2	1.2108	51.2	1.7841	51.2	1.3157
51.3	1.7042	51.3	1.2108	51.3	1.7842	51.3	1.316
51.4	1.7042	51.4	1.2108	51.4	1.7844	51.4	1.3153
51.5	1.7041	51.5	1.2108	51.5	1.7845	51.5	1.315
51.6	1.704	51.6	1.2108	51.6	1.7847	51.6	1.315
51.7	1.704	51.7	1.2109	51.7	1.7848	51.7	1.3149
51.8	1.7039	51.8	1.2109	51.8	1.785	51.8	1.3146
51.9	1.7039	51.9	1.2108	51.9	1.7853	51.9	1.3151
52	1.7039	52	1.2109	52	1.7854	52	1.3153
52.1	1.7038	52.1	1.2108	52.1	1.7856	52.1	1.3154
52.2	1.7038	52.2	1.2107	52.2	1.7857	52.2	1.3155
52.3	1.7038	52.3	1.2108	52.3	1.7858	52.3	1.3156
52.4	1.7038	52.4	1.2108	52.4	1.786	52.4	1.3162
52.5	1.7037	52.5	1.2111	52.5	1.7861	52.5	1.3165
52.6	1.7037	52.6	1.2115	52.6	1.7862	52.6	1.3163
52.7	1.7036	52.7	1.2115	52.7	1.7864	52.7	1.3165
52.8	1.7036	52.8	1.2115	52.8	1.7864	52.8	1.3162
52.9	1.7035	52.9	1.2116	52.9	1.7863	52.9	1.3166
53	1.7034	53	1.2117	53	1.7862	53	1.3167
53.1	1.7034	53.1	1.2117	53.1	1.7862	53.1	1.3168
53.2	1.7033	53.2	1.2118	53.2	1.7861	53.2	1.3173
53.3	1.7033	53.3	1.2118	53.3	1.786	53.3	1.3176
53.4	1.7032	53.4	1.2118	53.4	1.7859	53.4	1.3177
53.5	1.7032	53.5	1.2119	53.5	1.7859	53.5	1.3175
53.6	1.7032	53.6	1.2119	53.6	1.7858	53.6	1.3174
53.7	1.7032	53.7	1.2119	53.7	1.7858	53.7	1.3176
53.8	1.7032	53.8	1.2119	53.8	1.7857	53.8	1.317
53.9	1.7033	53.9	1.2119	53.9	1.7856	53.9	1.317
54	1.7033	54	1.2118	54	1.7856	54	1.3166
54.1	1.7033	54.1	1.2118	54.1	1.7856	54.1	1.3166
54.2	1.7034	54.2	1.2118	54.2	1.7856	54.2	1.3166
54.3	1.7035	54.3	1.2117	54.3	1.7856	54.3	1.3165
54.4	1.7035	54.4	1.2118	54.4	1.7856	54.4	1.3163
54.5	1.7036	54.5	1.2118	54.5	1.7856	54.5	1.3157
54.6	1.7036	54.6	1.2118	54.6	1.7855	54.6	1.3152
54.7	1.7036	54.7	1.2118	54.7	1.7855	54.7	1.3147
54.8	1.7037	54.8	1.2118	54.8	1.7856	54.8	1.3092
54.9	1.7037	54.9	1.2118	54.9	1.7857	54.9	1.3068
55	1.7037	55	1.2118	55	1.7858	55	1.3064
55.1	1.7038	55.1	1.2117	55.1	1.7858	55.1	1.3063
55.2	1.7039	55.2	1.2117	55.2	1.786	55.2	1.3062
55.3	1.704	55.3	1.2117	55.3	1.7861	55.3	1.3062
55.4	1.704	55.4	1.2117	55.4	1.7863	55.4	1.3061
55.5	1.704	55.5	1.2117	55.5	1.7865	55.5	1.306
55.6	1.704	55.6	1.2118	55.6	1.7866	55.6	1.3059
55.7	1.704	55.7	1.2118	55.7	1.7867	55.7	1.3059
55.8	1.704	55.8	1.2118	55.8	1.7865	55.8	1.3058
55.9	1.7039	55.9	1.2118	55.9	1.7863	55.9	1.3056
56	1.7039	56	1.2118	56	1.7861	56	1.3058
56.1	1.7039	56.1	1.2117	56.1	1.7859	56.1	1.306
56.2	1.7039	56.2	1.2117	56.2	1.7856	56.2	1.3058
56.3	1.7039	56.3	1.2116	56.3	1.7853	56.3	1.3057
56.4	1.7038	56.4	1.2116	56.4	1.7848	56.4	1.3053
56.5	1.7037	56.5	1.2116	56.5	1.7845	56.5	1.3057
56.6	1.7036	56.6	1.2115	56.6	1.7842	56.6	1.3057
56.7	1.7036	56.7	1.2115	56.7	1.7838	56.7	1.3057
56.8	1.7036	56.8	1.2117	56.8	1.7835	56.8	1.3058
56.9	1.7036	56.9	1.2117	56.9	1.7833	56.9	1.3057
57	1.7035	57	1.2118	57	1.7832	57	1.3058
57.1	1.7035	57.1	1.2118	57.1	1.7831	57.1	1.3059
57.2	1.7034	57.2	1.2117	57.2	1.7829	57.2	1.306
57.3	1.7034	57.3	1.2117	57.3	1.7828	57.3	1.3061
57.4	1.7033	57.4	1.2118	57.4	1.7828	57.4	1.3062
57.5	1.7033	57.5	1.2117	57.5	1.7828	57.5	1.3063
57.6	1.7033	57.6	1.2118	57.6	1.7829	57.6	1.3064
57.7	1.7033	57.7	1.2118	57.7	1.7827	57.7	1.3064
57.8	1.7033	57.8	1.2117	57.8	1.7827	57.8	1.3064
57.9	1.7033	57.9	1.2118	57.9	1.7828	57.9	1.3074
58	1.7033	58	1.2118	58	1.783	58	1.308
58.1	1.7032	58.1	1.2118	58.1	1.7832	58.1	1.3081
58.2	1.7032	58.2	1.2118	58.2	1.7832	58.2	1.3081
58.3	1.7033	58.3	1.2117	58.3	1.7832	58.3	1.308
58.4	1.7033	58.4	1.2117	58.4	1.7832	58.4	1.308
58.5	1.7034	58.5	1.2116	58.5	1.7832	58.5	1.3082
58.6	1.7034	58.6	1.2117	58.6	1.7832	58.6	1.3082
58.7	1.7035	58.7	1.2117	58.7	1.7833	58.7	1.3082
58.8	1.7036	58.8	1.2118	58.8	1.7834	58.8	1.3082
58.9	1.7036	58.9	1.2119	58.9	1.7835	58.9	1.3083
59	1.7037	59	1.2116	59	1.7837	59	1.3083
59.1	1.7038	59.1	1.2116	59.1	1.784	59.1	1.3083
59.2	1.7038	59.2	1.2116	59.2	1.7841	59.2	1.3083
59.3	1.7038	59.3	1.2115	59.3	1.7843	59.3	1.3083
59.4	1.7038	59.4	1.2115	59.4	1.7846	59.4	1.3083
59.5	1.7038	59.5	1.2115	59.5	1.785	59.5	1.3082
59.6	1.7038	59.6	1.2115	59.6	1.7854	59.6	1.3082
59.7	1.7039	59.7	1.2116	59.7	1.7858	59.7	1.3083
59.8	1.7038	59.8	1.2116	59.8	1.786	59.8	1.3083
59.9	1.7038	59.9	1.2116	59.9	1.786	59.9	1.3083
60	1.7038	60	1.2116	60	1.7859	60	1.3083
60.1	1.7038	60.1	1.2117	60.1	1.7859	60.1	1.3083
60.2	1.7038	60.2	1.2116	60.2	1.7858	60.2	1.3084
60.3	1.7037	60.3	1.2116	60.3	1.7858	60.3	1.3085
60.4	1.7037	60.4	1.2116	60.4	1.7859	60.4	1.3084
60.5	1.7036	60.5	1.2116	60.5	1.786	60.5	1.3083
60.6	1.7036	60.6	1.2117	60.6	1.7861	60.6	1.3083
60.7	1.7036	60.7	1.2117	60.7	1.7862	60.7	1.3083
60.8	1.7036	60.8	1.2117	60.8	1.7864	60.8	1.3084
60.9	1.7036	60.9	1.2117	60.9	1.7866	60.9	1.3084
61	1.7036	61	1.2117	61	1.7868	61	1.3083
61.1	1.7035	61.1	1.2117	61.1	1.787	61.1	1.3083
61.2	1.7035	61.2	1.2117	61.2	1.7873	61.2	1.3083
61.3	1.7035	61.3	1.2117	61.3	1.7876	61.3	1.3081
61.4	1.7035	61.4	1.2117	61.4	1.788	61.4	1.3082
61.5	1.7034	61.5	1.2117	61.5	1.7883	61.5	1.3083
61.6	1.7035	61.6	1.2116	61.6	1.7886	61.6	1.3083
61.7	1.7035	61.7	1.2115	61.7	1.7887	61.7	1.3084
61.8	1.7034	61.8	1.2115	61.8	1.7887	61.8	1.3085
61.9	1.7034	61.9	1.2116	61.9	1.7887	61.9	1.3085
62	1.7034	62	1.2117	62	1.7886	62	1.3084
62.1	1.7033	62.1	1.2118	62.1	1.7885	62.1	1.3084
62.2	1.7033	62.2	1.2119	62.2	1.7884	62.2	1.3081
62.3	1.7033	62.3	1.2119	62.3	1.7881	62.3	1.3083
62.4	1.7033	62.4	1.2119	62.4	1.788	62.4	1.3084
62.5	1.7033	62.5	1.2119	62.5	1.7878	62.5	1.3085
62.6	1.7033	62.6	1.2118	62.6	1.7877	62.6	1.3086
62.7	1.7034	62.7	1.2119	62.7	1.7876	62.7	1.3087
62.8	1.7034	62.8	1.2119	62.8	1.7877	62.8	1.3085
62.9	1.7035	62.9	1.2119	62.9	1.7878	62.9	1.3086
63	1.7035	63	1.212	63	1.788	63	1.3089
63.1	1.7036	63.1	1.2119	63.1	1.7883	63.1	1.3089
63.2	1.7036	63.2	1.212	63.2	1.7887	63.2	1.3089
63.3	1.7036	63.3	1.212	63.3	1.7891	63.3	1.309
63.4	1.7036	63.4	1.212	63.4	1.7894	63.4	1.309
63.5	1.7037	63.5	1.212	63.5	1.7895	63.5	1.309
63.6	1.7037	63.6	1.2121	63.6	1.7896	63.6	1.3091
63.7	1.7037	63.7	1.2122	63.7	1.7896	63.7	1.3091
63.8	1.7036	63.8	1.2122	63.8	1.7896	63.8	1.3091
63.9	1.7037	63.9	1.2122	63.9	1.7897	63.9	1.3091
64	1.7037	64	1.2123	64	1.7897	64	1.3092
64.1	1.7037	64.1	1.2122	64.1	1.7896	64.1	1.3092
64.2	1.7037	64.2	1.2122	64.2	1.7897	64.2	1.3093
64.3	1.7038	64.3	1.2123	64.3	1.7897	64.3	1.3093
64.4	1.7039	64.4	1.2123	64.4	1.7898	64.4	1.3092
64.5	1.7039	64.5	1.2123	64.5	1.7899	64.5	1.3092
64.6	1.7039	64.6	1.2123	64.6	1.79	64.6	1.3093
64.7	1.704	64.7	1.2122	64.7	1.79	64.7	1.3094
64.8	1.7041	64.8	1.2122	64.8	1.7899	64.8	1.3095
64.9	1.7041	64.9	1.2122	64.9	1.7897	64.9	1.3096
65	1.7042	65	1.2122	65	1.7893	65	1.3096
65.1	1.7043	65.1	1.2123	65.1	1.7889	65.1	1.3096
65.2	1.7044	65.2	1.2123	65.2	1.7887	65.2	1.3097
65.3	1.7045	65.3	1.2123	65.3	1.7886	65.3	1.3098
65.4	1.7045	65.4	1.2124	65.4	1.7884	65.4	1.3099
65.5	1.7045	65.5	1.2124	65.5	1.7882	65.5	1.31
65.6	1.7045	65.6	1.2124	65.6	1.7879	65.6	1.3102
65.7	1.7045	65.7	1.2124	65.7	1.7876	65.7	1.3105
65.8	1.7045	65.8	1.2124	65.8	1.7874	65.8	1.3103
65.9	1.7046	65.9	1.2124	65.9	1.7872	65.9	1.3103
66	1.7046	66	1.2124	66	1.7871	66	1.3103
66.1	1.7047	66.1	1.2123	66.1	1.7871	66.1	1.3102
66.2	1.7047	66.2	1.2122	66.2	1.7871	66.2	1.3104
66.3	1.7047	66.3	1.2121	66.3	1.7872	66.3	1.3105
66.4	1.7048	66.4	1.2121	66.4	1.7872	66.4	1.3104
66.5	1.7048	66.5	1.2121	66.5	1.7872	66.5	1.3104
66.6	1.7048	66.6	1.2121	66.6	1.7873	66.6	1.3104
66.7	1.7048	66.7	1.2121	66.7	1.7873	66.7	1.3103
66.8	1.7048	66.8	1.2121	66.8	1.7874	66.8	1.3104
66.9	1.7048	66.9	1.212	66.9	1.7876	66.9	1.3101
67	1.7047	67	1.2119	67	1.7878	67	1.3102
67.1	1.7047	67.1	1.212	67.1	1.788	67.1	1.3104
67.2	1.7047	67.2	1.2121	67.2	1.7882	67.2	1.3106
67.3	1.7047	67.3	1.2121	67.3	1.7885	67.3	1.3106
67.4	1.7047	67.4	1.2121	67.4	1.7885	67.4	1.3107
67.5	1.7048	67.5	1.2121	67.5	1.7884	67.5	1.3107
67.6	1.7048	67.6	1.212	67.6	1.7882	67.6	1.3107
67.7	1.7048	67.7	1.2121	67.7	1.788	67.7	1.3108
67.8	1.7049	67.8	1.2121	67.8	1.7877	67.8	1.3108
67.9	1.7049	67.9	1.2121	67.9	1.7874	67.9	1.3109
68	1.7049	68	1.2121	68	1.7871	68	1.311
68.1	1.7049	68.1	1.2121	68.1	1.7868	68.1	1.3112
68.2	1.7049	68.2	1.2122	68.2	1.7864	68.2	1.3114
68.3	1.7049	68.3	1.2122	68.3	1.7861	68.3	1.3115
68.4	1.7049	68.4	1.2122	68.4	1.7859	68.4	1.3116
68.5	1.7049	68.5	1.2122	68.5	1.7858	68.5	1.3114
68.6	1.7049	68.6	1.2123	68.6	1.7858	68.6	1.3114
68.7	1.7049	68.7	1.2124	68.7	1.7858	68.7	1.3121
68.8	1.7049	68.8	1.2124	68.8	1.786	68.8	1.3124
68.9	1.705	68.9	1.2125	68.9	1.7862	68.9	1.3126
69	1.705	69	1.2125	69	1.7862	69	1.3127
69.1	1.705	69.1	1.2125	69.1	1.7862	69.1	1.3127
69.2	1.705	69.2	1.2124	69.2	1.7863	69.2	1.3125
69.3	1.705	69.3	1.2124	69.3	1.7863	69.3	1.3124
69.4	1.7051	69.4	1.2124	69.4	1.7863	69.4	1.3125
69.5	1.7051	69.5	1.2125	69.5	1.7865	69.5	1.3127
69.6	1.7051	69.6	1.2124	69.6	1.7866	69.6	1.3129
69.7	1.705	69.7	1.2124	69.7	1.7867	69.7	1.3128
69.8	1.705	69.8	1.2124	69.8	1.7869	69.8	1.3128
69.9	1.705	69.9	1.2125	69.9	1.7871	69.9	1.3127
70	1.705	70	1.2125	70	1.7874	70	1.3126
70.1	1.705	70.1	1.2126	70.1	1.7876	70.1	1.3126
70.2	1.705	70.2	1.2126	70.2	1.7877	70.2	1.3127
70.3	1.705	70.3	1.2126	70.3	1.7879	70.3	1.3126
70.4	1.705	70.4	1.2126	70.4	1.7878	70.4	1.3128
70.5	1.705	70.5	1.2126	70.5	1.7876	70.5	1.3127
70.6	1.705	70.6	1.2125	70.6	1.7874	70.6	1.3125
70.7	1.705	70.7	1.2126	70.7	1.7872	70.7	1.3126
70.8	1.705	70.8	1.2126	70.8	1.7871	70.8	1.3123
70.9	1.7051	70.9	1.2126	70.9	1.7869	70.9	1.3123
71	1.7051	71	1.2127	71	1.7867	71	1.3124
71.1	1.705	71.1	1.2126	71.1	1.7866	71.1	1.3126
71.2	1.705	71.2	1.2126	71.2	1.7866	71.2	1.3126
71.3	1.7049	71.3	1.2126	71.3	1.7866	71.3	1.3128
71.4	1.705	71.4	1.2126	71.4	1.7866	71.4	1.3128
71.5	1.705	71.5	1.2126	71.5	1.7868	71.5	1.3127
71.6	1.705	71.6	1.2127	71.6	1.787	71.6	1.3129
71.7	1.7051	71.7	1.2127	71.7	1.7873	71.7	1.3129
71.8	1.7051	71.8	1.2126	71.8	1.7875	71.8	1.3131
71.9	1.7052	71.9	1.2126	71.9	1.7878	71.9	1.3134
72	1.7052	72	1.2127	72	1.7879	72	1.3135
72.1	1.7053	72.1	1.2126	72.1	1.788	72.1	1.3133
72.2	1.7053	72.2	1.2126	72.2	1.7882	72.2	1.3134
72.3	1.7054	72.3	1.2126	72.3	1.7883	72.3	1.3134
72.4	1.7054	72.4	1.2125	72.4	1.7883	72.4	1.3132
72.5	1.7054	72.5	1.2124	72.5	1.7884	72.5	1.3133
72.6	1.7054	72.6	1.2123	72.6	1.7884	72.6	1.3133
72.7	1.7053	72.7	1.2124	72.7	1.7885	72.7	1.3132
72.8	1.7052	72.8	1.2125	72.8	1.7885	72.8	1.3132
72.9	1.7052	72.9	1.2125	72.9	1.7886	72.9	1.3133
73	1.7052	73	1.2126	73	1.7886	73	1.3134
73.1	1.7052	73.1	1.2126	73.1	1.7885	73.1	1.3134
73.2	1.7052	73.2	1.2126	73.2	1.7883	73.2	1.3133
73.3	1.7052	73.3	1.2126	73.3	1.7881	73.3	1.3133
73.4	1.7051	73.4	1.2126	73.4	1.7877	73.4	1.3135
73.5	1.7051	73.5	1.2126	73.5	1.7874	73.5	1.3137
73.6	1.7051	73.6	1.2126	73.6	1.7871	73.6	1.3137
73.7	1.7051	73.7	1.2127	73.7	1.7868	73.7	1.3138
73.8	1.7052	73.8	1.2128	73.8	1.7866	73.8	1.3139
73.9	1.7052	73.9	1.2128	73.9	1.7865	73.9	1.3139
74	1.7053	74	1.2128	74	1.7864	74	1.314
74.1	1.7053	74.1	1.2126	74.1	1.7863	74.1	1.3141
74.2	1.7054	74.2	1.2127	74.2	1.7863	74.2	1.3143
74.3	1.7054	74.3	1.2126	74.3	1.7862	74.3	1.3145
74.4	1.7055	74.4	1.2125	74.4	1.7863	74.4	1.3145
74.5	1.7055	74.5	1.2125	74.5	1.7863	74.5	1.3145
74.6	1.7056	74.6	1.2125	74.6	1.7862	74.6	1.3147
74.7	1.7056	74.7	1.2125	74.7	1.7861	74.7	1.3149
74.8	1.7056	74.8	1.2125	74.8	1.786	74.8	1.3152
74.9	1.7056	74.9	1.2126	74.9	1.786	74.9	1.3153
75	1.7057	75	1.2125	75	1.7859	75	1.315
75.1	1.7056	75.1	1.2126	75.1	1.7859	75.1	1.3148
75.2	1.7056	75.2	1.2126	75.2	1.7858	75.2	1.3149
75.3	1.7057	75.3	1.2126	75.3	1.7857	75.3	1.3148
75.4	1.7057	75.4	1.2127	75.4	1.7856	75.4	1.315
75.5	1.7057	75.5	1.2127	75.5	1.7855	75.5	1.3152
75.6	1.7056	75.6	1.2127	75.6	1.7856	75.6	1.3154
75.7	1.7055	75.7	1.2127	75.7	1.7857	75.7	1.3155
75.8	1.7055	75.8	1.2126	75.8	1.7857	75.8	1.3157
75.9	1.7055	75.9	1.2124	75.9	1.7856	75.9	1.3158
76	1.7055	76	1.2125	76	1.7856	76	1.3159
76.1	1.7054	76.1	1.2125	76.1	1.7857	76.1	1.3159
76.2	1.7054	76.2	1.2125	76.2	1.7857	76.2	1.316
76.3	1.7053	76.3	1.2125	76.3	1.7859	76.3	1.3159
76.4	1.7053	76.4	1.2125	76.4	1.7859	76.4	1.3159
76.5	1.7053	76.5	1.2124	76.5	1.7859	76.5	1.3158
76.6	1.7053	76.6	1.2124	76.6	1.7859	76.6	1.3159
76.7	1.7052	76.7	1.2124	76.7	1.7859	76.7	1.3161
76.8	1.7051	76.8	1.2124	76.8	1.7859	76.8	1.3162
76.9	1.7051	76.9	1.2124	76.9	1.7859	76.9	1.3162
77	1.7051	77	1.2124	77	1.7858	77	1.3161
77.1	1.7051	77.1	1.2124	77.1	1.7857	77.1	1.3159
77.2	1.7051	77.2	1.2125	77.2	1.7858	77.2	1.316
77.3	1.7051	77.3	1.2125	77.3	1.7857	77.3	1.3158
77.4	1.7051	77.4	1.2126	77.4	1.7857	77.4	1.3157
77.5	1.7051	77.5	1.2126	77.5	1.7857	77.5	1.3159
77.6	1.7051	77.6	1.2127	77.6	1.7857	77.6	1.3158
77.7	1.7052	77.7	1.2127	77.7	1.7857	77.7	1.3156
77.8	1.7052	77.8	1.2128	77.8	1.7859	77.8	1.3157
77.9	1.7052	77.9	1.2127	77.9	1.7861	77.9	1.316
78	1.7052	78	1.2126	78	1.7863	78	1.3162
78.1	1.7053	78.1	1.2128	78.1	1.7865	78.1	1.3162
78.2	1.7053	78.2	1.2128	78.2	1.7868	78.2	1.3164
78.3	1.7054	78.3	1.2128	78.3	1.7871	78.3	1.3166
78.4	1.7054	78.4	1.2128	78.4	1.7874	78.4	1.3167
78.5	1.7055	78.5	1.2129	78.5	1.7877	78.5	1.3167
78.6	1.7055	78.6	1.2128	78.6	1.7881	78.6	1.3167
78.7	1.7055	78.7	1.2128	78.7	1.7884	78.7	1.3169
78.8	1.7055	78.8	1.2128	78.8	1.7886	78.8	1.3167
78.9	1.7055	78.9	1.2128	78.9	1.7887	78.9	1.3166
79	1.7055	79	1.2127	79	1.7888	79	1.3166
79.1	1.7055	79.1	1.2126	79.1	1.789	79.1	1.3166
79.2	1.7055	79.2	1.2122	79.2	1.7891	79.2	1.3167
79.3	1.7054	79.3	1.2123	79.3	1.7893	79.3	1.3163
79.4	1.7054	79.4	1.2126	79.4	1.7896	79.4	1.3163
79.5	1.7054	79.5	1.2123	79.5	1.7898	79.5	1.3168
79.6	1.7054	79.6	1.2125	79.6	1.7899	79.6	1.3175
79.7	1.7054	79.7	1.2126	79.7	1.7901	79.7	1.3175
79.8	1.7054	79.8	1.2125	79.8	1.7901	79.8	1.3172
79.9	1.7054	79.9	1.2125	79.9	1.7902	79.9	1.3173
80	1.7054	80	1.2125	80	1.7903	80	1.3174
80.1	1.7055	80.1	1.2125	80.1	1.7904	80.1	1.3177
80.2	1.7055	80.2	1.2125	80.2	1.7904	80.2	1.3176
80.3	1.7055	80.3	1.2124	80.3	1.7905	80.3	1.3178
80.4	1.7054	80.4	1.2125	80.4	1.7907	80.4	1.3174
80.5	1.7054	80.5	1.2126	80.5	1.7908	80.5	1.3175
80.6	1.7053	80.6	1.2127	80.6	1.7907	80.6	1.3174
80.7	1.7052	80.7	1.2128	80.7	1.7907	80.7	1.3175
80.8	1.7053	80.8	1.2129	80.8	1.7909	80.8	1.3179
80.9	1.7053	80.9	1.213	80.9	1.7909	80.9	1.3178
81	1.7054	81	1.2131	81	1.791	81	1.3176
81.1	1.7054	81.1	1.2132	81.1	1.7911	81.1	1.3178
81.2	1.7054	81.2	1.2132	81.2	1.7914	81.2	1.3177
81.3	1.7055	81.3	1.2133	81.3	1.7916	81.3	1.3177
81.4	1.7055	81.4	1.2134	81.4	1.7919	81.4	1.318
81.5	1.7054	81.5	1.2134	81.5	1.7922	81.5	1.3179
81.6	1.7054	81.6	1.2135	81.6	1.7924	81.6	1.3178
81.7	1.7054	81.7	1.2136	81.7	1.7926	81.7	1.3177
81.8	1.7054	81.8	1.2135	81.8	1.7926	81.8	1.3178
81.9	1.7053	81.9	1.2135	81.9	1.7925	81.9	1.3179
82	1.7053	82	1.2134	82	1.7923	82	1.3179
82.1	1.7052	82.1	1.2134	82.1	1.7917	82.1	1.3179
82.2	1.7052	82.2	1.2134	82.2	1.7913	82.2	1.3182
82.3	1.7052	82.3	1.2134	82.3	1.7908	82.3	1.3184
82.4	1.7052	82.4	1.2134	82.4	1.7903	82.4	1.3183
82.5	1.7052	82.5	1.2132	82.5	1.7897	82.5	1.3181
82.6	1.7052	82.6	1.2131	82.6	1.7891	82.6	1.3182
82.7	1.7052	82.7	1.2129	82.7	1.7887	82.7	1.3181
82.8	1.7052	82.8	1.2129	82.8	1.7882	82.8	1.3183
82.9	1.7052	82.9	1.2129	82.9	1.7875	82.9	1.3182
83	1.7052	83	1.2128	83	1.7872	83	1.3181
83.1	1.7052	83.1	1.2128	83.1	1.7869	83.1	1.3184
83.2	1.7052	83.2	1.2128	83.2	1.7868	83.2	1.3186
83.3	1.7052	83.3	1.2128	83.3	1.7867	83.3	1.3186
83.4	1.7052	83.4	1.2128	83.4	1.7867	83.4	1.3188
83.5	1.7051	83.5	1.2128	83.5	1.7867	83.5	1.3186
83.6	1.7051	83.6	1.2128	83.6	1.7863	83.6	1.3186
83.7	1.7051	83.7	1.2127	83.7	1.7857	83.7	1.3185
83.8	1.7051	83.8	1.2127	83.8	1.7844	83.8	1.3185
83.9	1.7051	83.9	1.2127	83.9	1.783	83.9	1.3184
84	1.7051	84	1.2127	84	1.7829	84	1.3185
84.1	1.7051	84.1	1.2127	84.1	1.7829	84.1	1.3186
84.2	1.705	84.2	1.2126	84.2	1.7829	84.2	1.3186
84.3	1.705	84.3	1.2127	84.3	1.7829	84.3	1.3187
84.4	1.705	84.4	1.2127	84.4	1.7828	84.4	1.3185
84.5	1.705	84.5	1.2127	84.5	1.7828	84.5	1.3187
84.6	1.7051	84.6	1.2127	84.6	1.7829	84.6	1.3189
84.7	1.7051	84.7	1.2128	84.7	1.783	84.7	1.3192
84.8	1.7051	84.8	1.2128	84.8	1.7831	84.8	1.3192
84.9	1.705	84.9	1.2127	84.9	1.7832	84.9	1.3199
85	1.705	85	1.2128	85	1.7833	85	1.3203
85.1	1.705	85.1	1.2128	85.1	1.7834	85.1	1.3204
85.2	1.705	85.2	1.213	85.2	1.7835	85.2	1.3205
85.3	1.7051	85.3	1.2131	85.3	1.7835	85.3	1.3205
85.4	1.7051	85.4	1.2132	85.4	1.7836	85.4	1.3203
85.5	1.7052	85.5	1.2134	85.5	1.7837	85.5	1.3202
85.6	1.7052	85.6	1.2135	85.6	1.7839	85.6	1.3201
85.7	1.7053	85.7	1.2136	85.7	1.7841	85.7	1.3201
85.8	1.7054	85.8	1.2138	85.8	1.7843	85.8	1.3201
85.9	1.7054	85.9	1.214	85.9	1.7844	85.9	1.32
86	1.7056	86	1.2141	86	1.7846	86	1.3198
86.1	1.7056	86.1	1.2143	86.1	1.7847	86.1	1.3198
86.2	1.7057	86.2	1.2143	86.2	1.7848	86.2	1.3199
86.3	1.7056	86.3	1.2142	86.3	1.7849	86.3	1.3199
86.4	1.7056	86.4	1.2143	86.4	1.7849	86.4	1.3201
86.5	1.7056	86.5	1.2148	86.5	1.785	86.5	1.32
86.6	1.7056	86.6	1.2147	86.6	1.7852	86.6	1.3191
86.7	1.7056	86.7	1.2147	86.7	1.7854	86.7	1.3192
86.8	1.7055	86.8	1.2146	86.8	1.7858	86.8	1.3192
86.9	1.7054	86.9	1.2145	86.9	1.786	86.9	1.3193
87	1.7053	87	1.2144	87	1.7863	87	1.3193
87.1	1.705	87.1	1.2143	87.1	1.7866	87.1	1.3193
87.2	1.7049	87.2	1.2142	87.2	1.7868	87.2	1.3193
87.3	1.7049	87.3	1.2141	87.3	1.7869	87.3	1.3193
87.4	1.7048	87.4	1.214	87.4	1.7872	87.4	1.3194
87.5	1.7047	87.5	1.2139	87.5	1.7874	87.5	1.3195
87.6	1.7046	87.6	1.2139	87.6	1.7875	87.6	1.3196
87.7	1.7046	87.7	1.2139	87.7	1.7874	87.7	1.3198
87.8	1.7045	87.8	1.2139	87.8	1.7873	87.8	1.3198
87.9	1.7045	87.9	1.2139	87.9	1.7872	87.9	1.3201
88	1.7045	88	1.2138	88	1.7873	88	1.3202
88.1	1.7045	88.1	1.2137	88.1	1.7874	88.1	1.3202
88.2	1.7045	88.2	1.2137	88.2	1.7874	88.2	1.3202
88.3	1.7045	88.3	1.2136	88.3	1.7874	88.3	1.3201
88.4	1.7045	88.4	1.2136	88.4	1.7874	88.4	1.3206
88.5	1.7044	88.5	1.2136	88.5	1.7874	88.5	1.3207
88.6	1.7044	88.6	1.2136	88.6	1.7872	88.6	1.3208
88.7	1.7044	88.7	1.2136	88.7	1.7871	88.7	1.321
88.8	1.7043	88.8	1.2136	88.8	1.7869	88.8	1.3208
88.9	1.704	88.9	1.2135	88.9	1.7867	88.9	1.3208
89	1.7039	89	1.2135	89	1.7865	89	1.3209
89.1	1.7039	89.1	1.2136	89.1	1.7862	89.1	1.321
89.2	1.7038	89.2	1.2136	89.2	1.7859	89.2	1.3209
89.3	1.7038	89.3	1.2137	89.3	1.7855	89.3	1.3207
89.4	1.7038	89.4	1.2138	89.4	1.7852	89.4	1.3209
89.5	1.7037	89.5	1.2138	89.5	1.785	89.5	1.3211
89.6	1.7038	89.6	1.2138	89.6	1.7848	89.6	1.3211
89.7	1.7039	89.7	1.2138	89.7	1.7846	89.7	1.3206
89.8	1.704	89.8	1.2138	89.8	1.7845	89.8	1.3208
89.9	1.704	89.9	1.2138	89.9	1.7845	89.9	1.3211
90	1.7041	90	1.2139	90	1.7844	90	1.3215
90.1	1.7041	90.1	1.214	90.1	1.7844	90.1	1.3221
90.2	1.7042	90.2	1.214	90.2	1.7844	90.2	1.3208
90.3	1.7042	90.3	1.2141	90.3	1.7845	90.3	1.3219
90.4	1.7041	90.4	1.2141	90.4	1.7845	90.4	1.3219
90.5	1.7041	90.5	1.2141	90.5	1.7847	90.5	1.3219
90.6	1.7041	90.6	1.2142	90.6	1.7847	90.6	1.3219
90.7	1.704	90.7	1.2142	90.7	1.7848	90.7	1.3219
90.8	1.704	90.8	1.2142	90.8	1.7848	90.8	1.3218
90.9	1.7039	90.9	1.2143	90.9	1.7848	90.9	1.3218
91	1.7039	91	1.2142	91	1.7846	91	1.3218
91.1	1.7038	91.1	1.2142	91.1	1.7846	91.1	1.3219
91.2	1.7038	91.2	1.2143	91.2	1.7845	91.2	1.322
91.3	1.7037	91.3	1.2142	91.3	1.7845	91.3	1.3217
91.4	1.7037	91.4	1.2142	91.4	1.7845	91.4	1.3216
91.5	1.7037	91.5	1.2142	91.5	1.7846	91.5	1.3214
91.6	1.7036	91.6	1.2141	91.6	1.7847	91.6	1.3216
91.7	1.7036	91.7	1.2142	91.7	1.7848	91.7	1.3219
91.8	1.7036	91.8	1.2142	91.8	1.7848	91.8	1.3217
91.9	1.7036	91.9	1.2141	91.9	1.7847	91.9	1.3216
92	1.7036	92	1.2141	92	1.7846	92	1.3219
92.1	1.7037	92.1	1.2142	92.1	1.7846	92.1	1.3223
92.2	1.7037	92.2	1.2141	92.2	1.7846	92.2	1.3223
92.3	1.7037	92.3	1.2141	92.3	1.7847	92.3	1.3223
92.4	1.7038	92.4	1.2141	92.4	1.7848	92.4	1.3221
92.5	1.7038	92.5	1.2142	92.5	1.785	92.5	1.3217
92.6	1.7039	92.6	1.2142	92.6	1.7851	92.6	1.3211
92.7	1.7039	92.7	1.2141	92.7	1.7852	92.7	1.3216
92.8	1.704	92.8	1.2138	92.8	1.7854	92.8	1.3217
92.9	1.704	92.9	1.2137	92.9	1.7855	92.9	1.3215
93	1.704	93	1.2138	93	1.7857	93	1.3223
93.1	1.7041	93.1	1.2139	93.1	1.7857	93.1	1.3221
93.2	1.704	93.2	1.2139	93.2	1.7857	93.2	1.3218
93.3	1.704	93.3	1.2139	93.3	1.7856	93.3	1.3222
93.4	1.704	93.4	1.2139	93.4	1.7856	93.4	1.323
93.5	1.7041	93.5	1.214	93.5	1.7856	93.5	1.3229
93.6	1.7041	93.6	1.214	93.6	1.7857	93.6	1.3234
93.7	1.7041	93.7	1.2141	93.7	1.7857	93.7	1.3236
93.8	1.7041	93.8	1.2142	93.8	1.7858	93.8	1.3239
93.9	1.7041	93.9	1.2142	93.9	1.7859	93.9	1.3241
94	1.7041	94	1.2142	94	1.786	94	1.3243
94.1	1.7041	94.1	1.2141	94.1	1.7863	94.1	1.3246
94.2	1.7041	94.2	1.2141	94.2	1.7866	94.2	1.3247
94.3	1.7039	94.3	1.2139	94.3	1.7868	94.3	1.3244
94.4	1.7038	94.4	1.214	94.4	1.787	94.4	1.3244
94.5	1.7037	94.5	1.2141	94.5	1.7873	94.5	1.3244
94.6	1.7037	94.6	1.2141	94.6	1.7877	94.6	1.3245
94.7	1.7038	94.7	1.2142	94.7	1.788	94.7	1.3247
94.8	1.7038	94.8	1.2142	94.8	1.7884	94.8	1.3249
94.9	1.7038	94.9	1.2142	94.9	1.7888	94.9	1.3245
95	1.7038	95	1.2141	95	1.7891	95	1.3245
95.1	1.7038	95.1	1.2141	95.1	1.7892	95.1	1.3246
95.2	1.7038	95.2	1.214	95.2	1.7893	95.2	1.3247
95.3	1.7038	95.3	1.2141	95.3	1.7893	95.3	1.3248
95.4	1.7039	95.4	1.2142	95.4	1.7893	95.4	1.3252
95.5	1.7039	95.5	1.2143	95.5	1.7892	95.5	1.3252
95.6	1.7039	95.6	1.2143	95.6	1.789	95.6	1.325
95.7	1.7039	95.7	1.2143	95.7	1.7888	95.7	1.3246
95.8	1.7039	95.8	1.2143	95.8	1.7884	95.8	1.3245
95.9	1.7039	95.9	1.2143	95.9	1.7884	95.9	1.3248
96	1.7039	96	1.2143	96	1.7886	96	1.3246
96.1	1.704	96.1	1.2143	96.1	1.7887	96.1	1.3246
96.2	1.7039	96.2	1.2144	96.2	1.7888	96.2	1.3246
96.3	1.7039	96.3	1.2145	96.3	1.7887	96.3	1.3245
96.4	1.7039	96.4	1.2144	96.4	1.7887	96.4	1.3244
96.5	1.7039	96.5	1.2145	96.5	1.7885	96.5	1.3244
96.6	1.7039	96.6	1.2144	96.6	1.7884	96.6	1.3242
96.7	1.704	96.7	1.2143	96.7	1.7884	96.7	1.3243
96.8	1.7041	96.8	1.2143	96.8	1.7883	96.8	1.3238
96.9	1.7041	96.9	1.2142	96.9	1.7882	96.9	1.3239
97	1.7042	97	1.2141	97	1.7878	97	1.3236
97.1	1.7042	97.1	1.2142	97.1	1.7876	97.1	1.3235
97.2	1.7042	97.2	1.2142	97.2	1.7874	97.2	1.3236
97.3	1.7042	97.3	1.2142	97.3	1.7871	97.3	1.3235
97.4	1.7042	97.4	1.2142	97.4	1.7867	97.4	1.3235
97.5	1.7043	97.5	1.2142	97.5	1.7863	97.5	1.3239
97.6	1.7043	97.6	1.2141	97.6	1.7861	97.6	1.3242
97.7	1.7043	97.7	1.2142	97.7	1.786	97.7	1.3241
97.8	1.7042	97.8	1.2142	97.8	1.7859	97.8	1.3242
97.9	1.7042	97.9	1.2142	97.9	1.7859	97.9	1.3243
98	1.7041	98	1.2143	98	1.786	98	1.3243
98.1	1.7041	98.1	1.2143	98.1	1.7862	98.1	1.3245
98.2	1.7041	98.2	1.2143	98.2	1.7863	98.2	1.3246
98.3	1.704	98.3	1.2142	98.3	1.7863	98.3	1.3249
98.4	1.704	98.4	1.2142	98.4	1.7864	98.4	1.3247
98.5	1.7039	98.5	1.2141	98.5	1.7867	98.5	1.3243
98.6	1.7039	98.6	1.2141	98.6	1.787	98.6	1.3241
98.7	1.7038	98.7	1.2141	98.7	1.7873	98.7	1.3243
98.8	1.7038	98.8	1.2141	98.8	1.7876	98.8	1.3243
98.9	1.7038	98.9	1.2141	98.9	1.7878	98.9	1.3247
99	1.7038	99	1.2141	99	1.7881	99	1.3244
99.1	1.7038	99.1	1.2143	99.1	1.7883	99.1	1.3243
99.2	1.7038	99.2	1.2142	99.2	1.7887	99.2	1.3244
99.3	1.7038	99.3	1.2141	99.3	1.789	99.3	1.3244
99.4	1.7038	99.4	1.2143	99.4	1.7893	99.4	1.3244
99.5	1.7038	99.5	1.2143	99.5	1.7894	99.5	1.3246
99.6	1.7038	99.6	1.2143	99.6	1.7896	99.6	1.325
99.7	1.7038	99.7	1.2144	99.7	1.7896	99.7	1.3248
99.8	1.7037	99.8	1.2145	99.8	1.7898	99.8	1.3249
99.9	1.7037	99.9	1.2145	99.9	1.79	99.9	1.3247
100	1.7037	100	1.2146	100	1.7902	100	1.3253
100.1	1.7037	100.1	1.2147	100.1	1.7904	100.1	1.3252
100.2	1.7037	100.2	1.2147	100.2	1.7906	100.2	1.3249
100.3	1.7037	100.3	1.2148	100.3	1.7909	100.3	1.3253
100.4	1.7038	100.4	1.2149	100.4	1.791	100.4	1.3254
100.5	1.7038	100.5	1.215	100.5	1.7914	100.5	1.3257
100.6	1.7038	100.6	1.2151	100.6	1.7916	100.6	1.3255
100.7	1.7039	100.7	1.2152	100.7	1.7918	100.7	1.3257
100.8	1.7039	100.8	1.2152	100.8	1.7918	100.8	1.3256
100.9	1.704	100.9	1.2154	100.9	1.7918	100.9	1.3258
101	1.704	101	1.2154	101	1.7918	101	1.326
101.1	1.7041	101.1	1.2152	101.1	1.7918	101.1	1.3257
101.2	1.7041	101.2	1.2152	101.2	1.7917	101.2	1.3262
101.3	1.7042	101.3	1.2151	101.3	1.7915	101.3	1.3265
101.4	1.7042	101.4	1.215	101.4	1.7912	101.4	1.3271
101.5	1.7042	101.5	1.2151	101.5	1.7909	101.5	1.3269
101.6	1.7042	101.6	1.2151	101.6	1.7906	101.6	1.3268
101.7	1.7042	101.7	1.2151	101.7	1.7904	101.7	1.3264
101.8	1.7042	101.8	1.2152	101.8	1.7903	101.8	1.3262
101.9	1.7042	101.9	1.2153	101.9	1.7903	101.9	1.3264
102	1.7042	102	1.2153	102	1.7903	102	1.3263
102.1	1.7042	102.1	1.2157	102.1	1.7904	102.1	1.3265
102.2	1.7041	102.2	1.216	102.2	1.7906	102.2	1.3272
102.3	1.7041	102.3	1.216	102.3	1.7908	102.3	1.3269
102.4	1.7041	102.4	1.216	102.4	1.7909	102.4	1.3268
102.5	1.704	102.5	1.2161	102.5	1.7911	102.5	1.3272
102.6	1.704	102.6	1.2162	102.6	1.7913	102.6	1.3271
102.7	1.704	102.7	1.2161	102.7	1.7913	102.7	1.3272
102.8	1.704	102.8	1.2159	102.8	1.7912	102.8	1.3272
102.9	1.704	102.9	1.2158	102.9	1.791	102.9	1.3276
103	1.7039	103	1.2158	103	1.7909	103	1.328
103.1	1.7039	103.1	1.2157	103.1	1.7908	103.1	1.3278
103.2	1.7039	103.2	1.2155	103.2	1.7906	103.2	1.328
103.3	1.7038	103.3	1.2154	103.3	1.7904	103.3	1.3277
103.4	1.7038	103.4	1.2154	103.4	1.7903	103.4	1.327
103.5	1.7039	103.5	1.2153	103.5	1.7903	103.5	1.3267
103.6	1.7039	103.6	1.2154	103.6	1.7904	103.6	1.3267
103.7	1.7038	103.7	1.2153	103.7	1.7907	103.7	1.3261
103.8	1.7038	103.8	1.2154	103.8	1.791	103.8	1.3259
103.9	1.7038	103.9	1.2153	103.9	1.7913	103.9	1.3257
104	1.7038	104	1.2154	104	1.7915	104	1.3255
104.1	1.7038	104.1	1.2155	104.1	1.7917	104.1	1.3249
104.2	1.7038	104.2	1.2157	104.2	1.7917	104.2	1.3197
104.3	1.7039	104.3	1.2156	104.3	1.7915	104.3	1.3163
104.4	1.7039	104.4	1.2156	104.4	1.7913	104.4	1.3161
104.5	1.7039	104.5	1.2156	104.5	1.7909	104.5	1.3162
104.6	1.7039	104.6	1.2155	104.6	1.7903	104.6	1.3162
104.7	1.7039	104.7	1.2154	104.7	1.7899	104.7	1.316
104.8	1.704	104.8	1.2154	104.8	1.7896	104.8	1.316
104.9	1.7041	104.9	1.2154	104.9	1.7894	104.9	1.3158
105	1.704	105	1.2154	105	1.7893	105	1.3159
105.1	1.704	105.1	1.2155	105.1	1.7893	105.1	1.3158
105.2	1.704	105.2	1.2155	105.2	1.7895	105.2	1.3158
105.3	1.704	105.3	1.2155	105.3	1.7895	105.3	1.3164
105.4	1.704	105.4	1.2156	105.4	1.7896	105.4	1.3153
105.5	1.704	105.5	1.2156	105.5	1.7897	105.5	1.3153
105.6	1.704	105.6	1.2157	105.6	1.7899	105.6	1.3154
105.7	1.7041	105.7	1.2158	105.7	1.7898	105.7	1.3154
105.8	1.7041	105.8	1.216	105.8	1.7896	105.8	1.3153
105.9	1.7042	105.9	1.2161	105.9	1.7897	105.9	1.3154
106	1.7042	106	1.2162	106	1.7898	106	1.3151
106.1	1.7043	106.1	1.216	106.1	1.7899	106.1	1.3152
106.2	1.7043	106.2	1.216	106.2	1.79	106.2	1.3152
106.3	1.7044	106.3	1.216	106.3	1.79	106.3	1.3151
106.4	1.7045	106.4	1.216	106.4	1.79	106.4	1.3145
106.5	1.7045	106.5	1.216	106.5	1.7901	106.5	1.3145
106.6	1.7045	106.6	1.216	106.6	1.7902	106.6	1.3146
106.7	1.7045	106.7	1.2159	106.7	1.7902	106.7	1.3146
106.8	1.7045	106.8	1.2158	106.8	1.7902	106.8	1.3146
106.9	1.7046	106.9	1.2158	106.9	1.7901	106.9	1.3147
107	1.7046	107	1.2157	107	1.7899	107	1.3147
107.1	1.7046	107.1	1.2158	107.1	1.7898	107.1	1.3146
107.2	1.7046	107.2	1.2157	107.2	1.7897	107.2	1.3146
107.3	1.7046	107.3	1.2158	107.3	1.7898	107.3	1.3148
107.4	1.7045	107.4	1.2158	107.4	1.7899	107.4	1.3148
107.5	1.7044	107.5	1.216	107.5	1.7901	107.5	1.3146
107.6	1.7044	107.6	1.216	107.6	1.7902	107.6	1.3149
107.7	1.7044	107.7	1.216	107.7	1.7902	107.7	1.315
107.8	1.7044	107.8	1.2159	107.8	1.7901	107.8	1.3152
107.9	1.7044	107.9	1.2158	107.9	1.7898	107.9	1.3154
108	1.7044	108	1.2157	108	1.7895	108	1.3153
108.1	1.7044	108.1	1.2157	108.1	1.7892	108.1	1.3154
108.2	1.7044	108.2	1.2156	108.2	1.7889	108.2	1.3156
108.3	1.7045	108.3	1.2153	108.3	1.7888	108.3	1.3156
108.4	1.7045	108.4	1.2154	108.4	1.7887	108.4	1.3157
108.5	1.7045	108.5	1.2153	108.5	1.7885	108.5	1.3156
108.6	1.7046	108.6	1.2153	108.6	1.7884	108.6	1.3158
108.7	1.7046	108.7	1.2153	108.7	1.7882	108.7	1.3157
108.8	1.7047	108.8	1.2151	108.8	1.7878	108.8	1.3156
108.9	1.7047	108.9	1.2151	108.9	1.7875	108.9	1.3156
109	1.7047	109	1.215	109	1.7872	109	1.3156
109.1	1.7048	109.1	1.2149	109.1	1.7869	109.1	1.3155
109.2	1.7049	109.2	1.215	109.2	1.7867	109.2	1.3156
109.3	1.7049	109.3	1.215	109.3	1.7865	109.3	1.3159
109.4	1.705	109.4	1.215	109.4	1.7865	109.4	1.3157
109.5	1.7051	109.5	1.215	109.5	1.7865	109.5	1.3159
109.6	1.7051	109.6	1.215	109.6	1.7865	109.6	1.3161
109.7	1.7052	109.7	1.215	109.7	1.7865	109.7	1.3157
109.8	1.7053	109.8	1.215	109.8	1.7867	109.8	1.3155
109.9	1.7053	109.9	1.215	109.9	1.7868	109.9	1.3154
110	1.7054	110	1.215	110	1.7869	110	1.3155
110.1	1.7054	110.1	1.2152	110.1	1.7869	110.1	1.316
110.2	1.7055	110.2	1.2152	110.2	1.7868	110.2	1.3161
110.3	1.7055	110.3	1.2151	110.3	1.7867	110.3	1.3159
110.4	1.7056	110.4	1.2152	110.4	1.7865	110.4	1.3159
110.5	1.7056	110.5	1.2152	110.5	1.7864	110.5	1.3162
110.6	1.7056	110.6	1.2153	110.6	1.7863	110.6	1.3162
110.7	1.7055	110.7	1.2154	110.7	1.7863	110.7	1.3164
110.8	1.7055	110.8	1.2154	110.8	1.7863	110.8	1.3167
110.9	1.7055	110.9	1.2154	110.9	1.7863	110.9	1.3165
111	1.7055	111	1.2156	111	1.7863	111	1.3167
111.1	1.7055	111.1	1.2157	111.1	1.7863	111.1	1.3169
111.2	1.7054	111.2	1.2158	111.2	1.7864	111.2	1.3167
111.3	1.7054	111.3	1.2158	111.3	1.7864	111.3	1.3164
111.4	1.7054	111.4	1.2157	111.4	1.7864	111.4	1.3167
111.5	1.7053	111.5	1.2156	111.5	1.7863	111.5	1.3167
111.6	1.7053	111.6	1.2156	111.6	1.7862	111.6	1.3168
111.7	1.7053	111.7	1.2155	111.7	1.786	111.7	1.3169
111.8	1.7053	111.8	1.2153	111.8	1.7859	111.8	1.3169
111.9	1.7053	111.9	1.2152	111.9	1.7859	111.9	1.3173
112	1.7054	112	1.2151	112	1.786	112	1.317
112.1	1.7054	112.1	1.2149	112.1	1.786	112.1	1.3171
112.2	1.7054	112.2	1.215	112.2	1.7863	112.2	1.3173
112.3	1.7053	112.3	1.2149	112.3	1.7866	112.3	1.3172
112.4	1.7054	112.4	1.2149	112.4	1.787	112.4	1.3172
112.5	1.7054	112.5	1.2149	112.5	1.7874	112.5	1.3176
112.6	1.7054	112.6	1.215	112.6	1.7878	112.6	1.3179
112.7	1.7054	112.7	1.215	112.7	1.7882	112.7	1.3176
112.8	1.7055	112.8	1.2151	112.8	1.7886	112.8	1.3177
112.9	1.7054	112.9	1.2151	112.9	1.7888	112.9	1.3174
113	1.7053	113	1.2151	113	1.7891	113	1.3175
113.1	1.7053	113.1	1.2152	113.1	1.7893	113.1	1.3179
113.2	1.7052	113.2	1.2152	113.2	1.7896	113.2	1.318
113.3	1.7052	113.3	1.2153	113.3	1.7897	113.3	1.3177
113.4	1.7051	113.4	1.2153	113.4	1.7897	113.4	1.3175
113.5	1.705	113.5	1.2152	113.5	1.7897	113.5	1.3173
113.6	1.705	113.6	1.2152	113.6	1.7897	113.6	1.3173
113.7	1.705	113.7	1.2153	113.7	1.7899	113.7	1.3175
113.8	1.705	113.8	1.2153	113.8	1.79	113.8	1.318
113.9	1.7049	113.9	1.2153	113.9	1.7901	113.9	1.3181
114	1.705	114	1.2153	114	1.7901	114	1.3184
114.1	1.705	114.1	1.2152	114.1	1.79	114.1	1.3185
114.2	1.705	114.2	1.2152	114.2	1.7899	114.2	1.3184
114.3	1.705	114.3	1.2151	114.3	1.7896	114.3	1.3184
114.4	1.7051	114.4	1.2151	114.4	1.7894	114.4	1.3183
114.5	1.7051	114.5	1.2152	114.5	1.7891	114.5	1.3183
114.6	1.7052	114.6	1.2156	114.6	1.7888	114.6	1.3181
114.7	1.7052	114.7	1.2161	114.7	1.7886	114.7	1.3181
114.8	1.7052	114.8	1.2162	114.8	1.7883	114.8	1.3183
114.9	1.7053	114.9	1.2162	114.9	1.7881	114.9	1.3184
115	1.7054	115	1.2162	115	1.7879	115	1.3184
115.1	1.7054	115.1	1.2163	115.1	1.7876	115.1	1.3181
115.2	1.7055	115.2	1.2163	115.2	1.7874	115.2	1.3183
115.3	1.7056	115.3	1.2162	115.3	1.7874	115.3	1.3185
115.4	1.7057	115.4	1.2162	115.4	1.7874	115.4	1.3185
115.5	1.7057	115.5	1.2162	115.5	1.7874	115.5	1.3185
115.6	1.7057	115.6	1.2161	115.6	1.7874	115.6	1.3185
115.7	1.7057	115.7	1.2161	115.7	1.7876	115.7	1.3188
115.8	1.7056	115.8	1.216	115.8	1.7878	115.8	1.3188
115.9	1.7056	115.9	1.216	115.9	1.7882	115.9	1.3186
116	1.7057	116	1.2161	116	1.7884	116	1.3189
116.1	1.7057	116.1	1.2161	116.1	1.7886	116.1	1.3188
116.2	1.7058	116.2	1.2162	116.2	1.7888	116.2	1.3189
116.3	1.7058	116.3	1.2163	116.3	1.789	116.3	1.3188
116.4	1.7058	116.4	1.2164	116.4	1.7891	116.4	1.3185
116.5	1.7058	116.5	1.2165	116.5	1.7893	116.5	1.3186
116.6	1.7057	116.6	1.2167	116.6	1.7894	116.6	1.3187
116.7	1.7057	116.7	1.2167	116.7	1.7893	116.7	1.3187
116.8	1.7057	116.8	1.2167	116.8	1.7894	116.8	1.3187
116.9	1.7057	116.9	1.2168	116.9	1.7896	116.9	1.3187
117	1.7056	117	1.2167	117	1.7898	117	1.3188
117.1	1.7056	117.1	1.2167	117.1	1.7899	117.1	1.3186
117.2	1.7056	117.2	1.2168	117.2	1.79	117.2	1.3187
117.3	1.7056	117.3	1.2169	117.3	1.79	117.3	1.3187
117.4	1.7056	117.4	1.217	117.4	1.79	117.4	1.3186
117.5	1.7056	117.5	1.217	117.5	1.7901	117.5	1.3188
117.6	1.7056	117.6	1.2169	117.6	1.7901	117.6	1.3191
117.7	1.7056	117.7	1.2169	117.7	1.7902	117.7	1.3192
117.8	1.7056	117.8	1.2169	117.8	1.7901	117.8	1.3198
117.9	1.7056	117.9	1.2168	117.9	1.7898	117.9	1.3198
118	1.7057	118	1.2168	118	1.7896	118	1.3197
118.1	1.7057	118.1	1.2169	118.1	1.7894	118.1	1.3197
118.2	1.7057	118.2	1.217	118.2	1.7893	118.2	1.3192
118.3	1.7057	118.3	1.217	118.3	1.7892	118.3	1.3191
118.4	1.7057	118.4	1.217	118.4	1.7892	118.4	1.3192
118.5	1.7056	118.5	1.2169	118.5	1.7894	118.5	1.3195
118.6	1.7056	118.6	1.217	118.6	1.7896	118.6	1.3195
118.7	1.7056	118.7	1.217	118.7	1.7897	118.7	1.3194
118.8	1.7057	118.8	1.217	118.8	1.7897	118.8	1.3198
118.9	1.7057	118.9	1.217	118.9	1.7898	118.9	1.3193
119	1.7057	119	1.2171	119	1.7898	119	1.3195
119.1	1.7058	119.1	1.217	119.1	1.7898	119.1	1.3197
119.2	1.7057	119.2	1.2165	119.2	1.7897	119.2	1.3193
119.3	1.7057	119.3	1.2164	119.3	1.7898	119.3	1.3199
119.4	1.7058	119.4	1.2164	119.4	1.7899	119.4	1.3201
119.5	1.7058	119.5	1.2163	119.5	1.79	119.5	1.3202
119.6	1.7057	119.6	1.2162	119.6	1.7901	119.6	1.3199
119.7	1.7057	119.7	1.2161	119.7	1.7901	119.7	1.3198
119.8	1.7057	119.8	1.216	119.8	1.7902	119.8	1.3201
119.9	1.7057	119.9	1.2159	119.9	1.7904	119.9	1.3203
120	1.7057	120	1.2158	120	1.7906	120	1.3205
120.1	1.7057	120.1	1.2157	120.1	1.7908	120.1	1.3205
120.2	1.7057	120.2	1.2156	120.2	1.7907	120.2	1.3203
120.3	1.7057	120.3	1.2153	120.3	1.7907	120.3	1.3202
120.4	1.7058	120.4	1.2153	120.4	1.7907	120.4	1.3199
120.5	1.7058	120.5	1.2154	120.5	1.7905	120.5	1.3202
120.6	1.7058	120.6	1.2153	120.6	1.7904	120.6	1.3205
120.7	1.7058	120.7	1.2153	120.7	1.7905	120.7	1.3203
120.8	1.7057	120.8	1.2154	120.8	1.7906	120.8	1.3204
120.9	1.7058	120.9	1.2154	120.9	1.7908	120.9	1.3205
121	1.7057	121	1.2155	121	1.791	121	1.3208
121.1	1.7057	121.1	1.2156	121.1	1.7912	121.1	1.3212
121.2	1.7057	121.2	1.2155	121.2	1.7912	121.2	1.3215
121.3	1.7056	121.3	1.2155	121.3	1.7911	121.3	1.3216
121.4	1.7055	121.4	1.2156	121.4	1.7911	121.4	1.3213
121.5	1.7055	121.5	1.2155	121.5	1.791	121.5	1.3215
121.6	1.7055	121.6	1.2155	121.6	1.791	121.6	1.3216
121.7	1.7055	121.7	1.2155	121.7	1.7911	121.7	1.3215
121.8	1.7055	121.8	1.2154	121.8	1.7913	121.8	1.3214
121.9	1.7056	121.9	1.2155	121.9	1.7915	121.9	1.3216
122	1.7056	122	1.2156	122	1.7915	122	1.3218
122.1	1.7055	122.1	1.2157	122.1	1.7916	122.1	1.3215
122.2	1.7055	122.2	1.2158	122.2	1.7918	122.2	1.3215
122.3	1.7056	122.3	1.2159	122.3	1.7919	122.3	1.3214
122.4	1.7056	122.4	1.216	122.4	1.792	122.4	1.3216
122.5	1.7056	122.5	1.2162	122.5	1.792	122.5	1.3218
122.6	1.7057	122.6	1.2164	122.6	1.7921	122.6	1.3219
122.7	1.7057	122.7	1.2164	122.7	1.7922	122.7	1.3221
122.8	1.7057	122.8	1.2165	122.8	1.7923	122.8	1.322
122.9	1.7057	122.9	1.2164	122.9	1.7922	122.9	1.3223
123	1.7057	123	1.2164	123	1.7921	123	1.3225
123.1	1.7057	123.1	1.2162	123.1	1.792	123.1	1.3226
123.2	1.7057	123.2	1.2161	123.2	1.792	123.2	1.3227
123.3	1.7057	123.3	1.2159	123.3	1.7921	123.3	1.3227
123.4	1.7057	123.4	1.2158	123.4	1.7921	123.4	1.3229
123.5	1.7057	123.5	1.2159	123.5	1.7921	123.5	1.323
123.6	1.7057	123.6	1.2158	123.6	1.7922	123.6	1.3229
123.7	1.7057	123.7	1.2158	123.7	1.7924	123.7	1.3225
123.8	1.7056	123.8	1.2157	123.8	1.7926	123.8	1.3226
123.9	1.7056	123.9	1.2156	123.9	1.7927	123.9	1.3227
124	1.7056	124	1.2156	124	1.7928	124	1.3229
124.1	1.7056	124.1	1.2155	124.1	1.7928	124.1	1.3226
124.2	1.7056	124.2	1.2154	124.2	1.7927	124.2	1.3224
124.3	1.7055	124.3	1.2155	124.3	1.7925	124.3	1.3224
124.4	1.7055	124.4	1.2155	124.4	1.7921	124.4	1.3224
124.5	1.7054	124.5	1.2154	124.5	1.7919	124.5	1.3224
124.6	1.7054	124.6	1.2154	124.6	1.7919	124.6	1.3225
124.7	1.7054	124.7	1.2155	124.7	1.7919	124.7	1.3228
124.8	1.7054	124.8	1.2155	124.8	1.7921	124.8	1.3226
124.9	1.7054	124.9	1.2155	124.9	1.7923	124.9	1.3226
125	1.7054	125	1.2154	125	1.7926	125	1.3226
125.1	1.7054	125.1	1.2154	125.1	1.7929	125.1	1.3229
125.2	1.7054	125.2	1.2154	125.2	1.7931	125.2	1.3224
125.3	1.7055	125.3	1.2154	125.3	1.7934	125.3	1.3225
125.4	1.7055	125.4	1.2155	125.4	1.7936	125.4	1.3225
125.5	1.7055	125.5	1.2155	125.5	1.7937	125.5	1.3223
125.6	1.7055	125.6	1.2154	125.6	1.7937	125.6	1.3222
125.7	1.7055	125.7	1.2153	125.7	1.7938	125.7	1.3223
125.8	1.7055	125.8	1.2153	125.8	1.794	125.8	1.3222
125.9	1.7056	125.9	1.2151	125.9	1.7942	125.9	1.3222
126	1.7057	126	1.2149	126	1.7943	126	1.3226
126.1	1.7057	126.1	1.215	126.1	1.7944	126.1	1.3223
126.2	1.7058	126.2	1.2148	126.2	1.7945	126.2	1.3224
126.3	1.7058	126.3	1.2147	126.3	1.7946	126.3	1.3224
126.4	1.7059	126.4	1.2148	126.4	1.7945	126.4	1.3224
126.5	1.7059	126.5	1.2148	126.5	1.7944	126.5	1.3221
126.6	1.7058	126.6	1.2148	126.6	1.7942	126.6	1.3223
126.7	1.7058	126.7	1.2148	126.7	1.7939	126.7	1.3224
126.8	1.7058	126.8	1.2147	126.8	1.7937	126.8	1.3227
126.9	1.7057	126.9	1.2147	126.9	1.7935	126.9	1.3229
127	1.7057	127	1.2148	127	1.7934	127	1.3229
127.1	1.7057	127.1	1.2147	127.1	1.7934	127.1	1.3178
127.2	1.7057	127.2	1.2146	127.2	1.7935	127.2	1.3171
127.3	1.7057	127.3	1.2146	127.3	1.7936	127.3	1.3171
127.4	1.7056	127.4	1.2146	127.4	1.7936	127.4	1.3172
127.5	1.7056	127.5	1.2146	127.5	1.7934	127.5	1.3174
127.6	1.7055	127.6	1.2146	127.6	1.7931	127.6	1.3176
127.7	1.7055	127.7	1.2146	127.7	1.7929	127.7	1.3177
127.8	1.7055	127.8	1.2146	127.8	1.793	127.8	1.3177
127.9	1.7055	127.9	1.2147	127.9	1.7931	127.9	1.3178
128	1.7055	128	1.2147	128	1.7932	128	1.3179
128.1	1.7055	128.1	1.2147	128.1	1.7933	128.1	1.3178
128.2	1.7056	128.2	1.2148	128.2	1.7936	128.2	1.3179
128.3	1.7057	128.3	1.2148	128.3	1.7939	128.3	1.318
128.4	1.7058	128.4	1.2148	128.4	1.7942	128.4	1.318
128.5	1.7059	128.5	1.2149	128.5	1.7945	128.5	1.3181
128.6	1.706	128.6	1.2149	128.6	1.7948	128.6	1.3182
128.7	1.7061	128.7	1.2149	128.7	1.7949	128.7	1.3181
128.8	1.7063	128.8	1.215	128.8	1.7948	128.8	1.3181
128.9	1.7063	128.9	1.215	128.9	1.7946	128.9	1.3182
129	1.7063	129	1.215	129	1.7943	129	1.3182
129.1	1.7063	129.1	1.215	129.1	1.7941	129.1	1.3181
129.2	1.7062	129.2	1.2149	129.2	1.7938	129.2	1.3182
129.3	1.7062	129.3	1.2149	129.3	1.7937	129.3	1.318
129.4	1.706	129.4	1.2149	129.4	1.7934	129.4	1.3179
129.5	1.706	129.5	1.2149	129.5	1.7932	129.5	1.3181
129.6	1.7059	129.6	1.215	129.6	1.7928	129.6	1.3182
129.7	1.7059	129.7	1.215	129.7	1.7917	129.7	1.3183
129.8	1.7059	129.8	1.215	129.8	1.791	129.8	1.3183
129.9	1.7059	129.9	1.2151	129.9	1.7907	129.9	1.3184
130	1.7059	130	1.2152	130	1.7901	130	1.3185
130.1	1.7059	130.1	1.2153	130.1	1.7899	130.1	1.3185
130.2	1.706	130.2	1.2153	130.2	1.7899	130.2	1.3186
130.3	1.706	130.3	1.2154	130.3	1.79	130.3	1.3187
130.4	1.706	130.4	1.2154	130.4	1.79	130.4	1.3188
130.5	1.706	130.5	1.2155	130.5	1.7901	130.5	1.3189
130.6	1.706	130.6	1.2156	130.6	1.7902	130.6	1.3188
130.7	1.706	130.7	1.2155	130.7	1.7902	130.7	1.3188
130.8	1.7061	130.8	1.2155	130.8	1.7903	130.8	1.319
130.9	1.7061	130.9	1.2155	130.9	1.7904	130.9	1.319
131	1.706	131	1.2155	131	1.7904	131	1.3189
131.1	1.706	131.1	1.2154	131.1	1.7904	131.1	1.3188
131.2	1.706	131.2	1.2154	131.2	1.7907	131.2	1.3189
131.3	1.7059	131.3	1.2153	131.3	1.791	131.3	1.3187
131.4	1.7059	131.4	1.2154	131.4	1.7913	131.4	1.3181
131.5	1.7059	131.5	1.2153	131.5	1.7915	131.5	1.3181
131.6	1.7059	131.6	1.2152	131.6	1.7916	131.6	1.3181
131.7	1.7058	131.7	1.2153	131.7	1.7917	131.7	1.318
131.8	1.7058	131.8	1.2152	131.8	1.7919	131.8	1.3181
131.9	1.7058	131.9	1.2152	131.9	1.7921	131.9	1.318
132	1.7057	132	1.2152	132	1.7923	132	1.3181
132.1	1.7057	132.1	1.2152	132.1	1.7924	132.1	1.318
132.2	1.7057	132.2	1.2152	132.2	1.7925	132.2	1.3182
132.3	1.7056	132.3	1.2152	132.3	1.7926	132.3	1.3183
132.4	1.7057	132.4	1.2153	132.4	1.7926	132.4	1.3185
132.5	1.7057	132.5	1.2152	132.5	1.7925	132.5	1.3185
132.6	1.7055	132.6	1.2152	132.6	1.7922	132.6	1.3183
132.7	1.7055	132.7	1.2152	132.7	1.7919	132.7	1.3184
132.8	1.7056	132.8	1.2152	132.8	1.7916	132.8	1.3185
132.9	1.7056	132.9	1.2152	132.9	1.7913	132.9	1.3186
133	1.7057	133	1.2151	133	1.791	133	1.3186
133.1	1.7057	133.1	1.215	133.1	1.7907	133.1	1.3188
133.2	1.7058	133.2	1.215	133.2	1.7904	133.2	1.3189
133.3	1.7059	133.3	1.215	133.3	1.7899	133.3	1.319
133.4	1.706	133.4	1.215	133.4	1.7894	133.4	1.3191
133.5	1.7061	133.5	1.215	133.5	1.7892	133.5	1.3191
133.6	1.7062	133.6	1.215	133.6	1.7888	133.6	1.3192
133.7	1.7063	133.7	1.215	133.7	1.7885	133.7	1.3192
133.8	1.7064	133.8	1.215	133.8	1.7883	133.8	1.3192
133.9	1.7065	133.9	1.2149	133.9	1.788	133.9	1.3187
134	1.7066	134	1.2148	134	1.7877	134	1.3189
134.1	1.7067	134.1	1.2149	134.1	1.7875	134.1	1.3189
134.2	1.7067	134.2	1.2148	134.2	1.7873	134.2	1.3189
134.3	1.7067	134.3	1.2148	134.3	1.7871	134.3	1.3187
134.4	1.7067	134.4	1.2149	134.4	1.787	134.4	1.3186
134.5	1.7068	134.5	1.2149	134.5	1.7869	134.5	1.3189
134.6	1.7067	134.6	1.2149	134.6	1.787	134.6	1.319
134.7	1.7067	134.7	1.2149	134.7	1.7871	134.7	1.3191
134.8	1.7066	134.8	1.2148	134.8	1.7872	134.8	1.3193
134.9	1.7065	134.9	1.2148	134.9	1.7873	134.9	1.319
135	1.7065	135	1.2148	135	1.7874	135	1.3192
135.1	1.7065	135.1	1.2148	135.1	1.7875	135.1	1.3193
135.2	1.7064	135.2	1.2148	135.2	1.7875	135.2	1.3193
135.3	1.7063	135.3	1.2148	135.3	1.7876	135.3	1.3192
135.4	1.7062	135.4	1.2148	135.4	1.7877	135.4	1.3188
135.5	1.7062	135.5	1.2148	135.5	1.7878	135.5	1.3194
135.6	1.7061	135.6	1.2149	135.6	1.7879	135.6	1.3194
135.7	1.7061	135.7	1.2149	135.7	1.788	135.7	1.3193
135.8	1.7061	135.8	1.215	135.8	1.7882	135.8	1.3194
135.9	1.706	135.9	1.215	135.9	1.7883	135.9	1.3196
136	1.7059	136	1.2151	136	1.7886	136	1.3198
136.1	1.7059	136.1	1.2151	136.1	1.789	136.1	1.3204
136.2	1.7058	136.2	1.2152	136.2	1.7893	136.2	1.3204
136.3	1.7058	136.3	1.2152	136.3	1.7896	136.3	1.3204
136.4	1.7058	136.4	1.2152	136.4	1.7898	136.4	1.3204
136.5	1.7058	136.5	1.2153	136.5	1.79	136.5	1.3205
136.6	1.7058	136.6	1.2153	136.6	1.7901	136.6	1.3206
136.7	1.7058	136.7	1.2153	136.7	1.7901	136.7	1.3202
136.8	1.7058	136.8	1.2153	136.8	1.7899	136.8	1.3204
136.9	1.7058	136.9	1.2153	136.9	1.7898	136.9	1.3208
137	1.7058	137	1.2153	137	1.7897	137	1.3209
137.1	1.7058	137.1	1.2153	137.1	1.7896	137.1	1.3208
137.2	1.7059	137.2	1.2153	137.2	1.7893	137.2	1.321
137.3	1.7058	137.3	1.2152	137.3	1.7891	137.3	1.3211
137.4	1.7058	137.4	1.2153	137.4	1.7889	137.4	1.3214
137.5	1.7059	137.5	1.2152	137.5	1.7888	137.5	1.3216
137.6	1.7059	137.6	1.2153	137.6	1.7886	137.6	1.3218
137.7	1.7059	137.7	1.2153	137.7	1.7885	137.7	1.3215
137.8	1.706	137.8	1.2153	137.8	1.7884	137.8	1.3215
137.9	1.706	137.9	1.2154	137.9	1.7883	137.9	1.3212
138	1.706	138	1.2155	138	1.7882	138	1.3211
138.1	1.7061	138.1	1.2154	138.1	1.7881	138.1	1.3212
138.2	1.7062	138.2	1.2156	138.2	1.7881	138.2	1.321
138.3	1.7062	138.3	1.2163	138.3	1.7881	138.3	1.3211
138.4	1.7063	138.4	1.2163	138.4	1.788	138.4	1.3209
138.5	1.7063	138.5	1.2162	138.5	1.788	138.5	1.321
138.6	1.7063	138.6	1.2162	138.6	1.7881	138.6	1.3213
138.7	1.7063	138.7	1.2162	138.7	1.7881	138.7	1.3213
138.8	1.7063	138.8	1.2161	138.8	1.7884	138.8	1.3216
138.9	1.7063	138.9	1.2162	138.9	1.7887	138.9	1.3216
139	1.7063	139	1.2162	139	1.7891	139	1.3216
139.1	1.7063	139.1	1.2162	139.1	1.7895	139.1	1.3219
139.2	1.7062	139.2	1.2163	139.2	1.7898	139.2	1.3222
139.3	1.7061	139.3	1.2162	139.3	1.7901	139.3	1.3223
139.4	1.706	139.4	1.2163	139.4	1.7905	139.4	1.3223
139.5	1.706	139.5	1.2162	139.5	1.7907	139.5	1.3223
139.6	1.7059	139.6	1.2161	139.6	1.7908	139.6	1.3221
139.7	1.7058	139.7	1.2161	139.7	1.791	139.7	1.3221
139.8	1.7058	139.8	1.216	139.8	1.7912	139.8	1.3222
139.9	1.7057	139.9	1.216	139.9	1.7914	139.9	1.3221
140	1.7057	140	1.216	140	1.7915	140	1.3218
140.1	1.7057	140.1	1.216	140.1	1.7916	140.1	1.3219
140.2	1.7057	140.2	1.216	140.2	1.7917	140.2	1.3217
140.3	1.7056	140.3	1.216	140.3	1.7917	140.3	1.3216
140.4	1.7057	140.4	1.216	140.4	1.7919	140.4	1.3216
140.5	1.7057	140.5	1.2161	140.5	1.7923	140.5	1.3216
140.6	1.7057	140.6	1.2162	140.6	1.7927	140.6	1.3214
140.7	1.7057	140.7	1.2162	140.7	1.793	140.7	1.3216
140.8	1.7058	140.8	1.2161	140.8	1.7933	140.8	1.3217
140.9	1.7058	140.9	1.2161	140.9	1.7935	140.9	1.3217
141	1.7059	141	1.2161	141	1.7936	141	1.3217
141.1	1.7059	141.1	1.216	141.1	1.7937	141.1	1.3219
141.2	1.706	141.2	1.216	141.2	1.7937	141.2	1.3219
141.3	1.706	141.3	1.2159	141.3	1.7937	141.3	1.3222
141.4	1.7059	141.4	1.2159	141.4	1.7936	141.4	1.3221
141.5	1.7059	141.5	1.2159	141.5	1.7934	141.5	1.3222
141.6	1.7059	141.6	1.2158	141.6	1.7932	141.6	1.322
141.7	1.7059	141.7	1.2158	141.7	1.7931	141.7	1.3216
141.8	1.706	141.8	1.2159	141.8	1.7929	141.8	1.3217
141.9	1.7061	141.9	1.2159	141.9	1.7927	141.9	1.3217
142	1.7061	142	1.2159	142	1.7925	142	1.322
142.1	1.7062	142.1	1.216	142.1	1.7922	142.1	1.322
142.2	1.7063	142.2	1.2159	142.2	1.792	142.2	1.322
142.3	1.7064	142.3	1.2159	142.3	1.7918	142.3	1.322
142.4	1.7064	142.4	1.2159	142.4	1.7915	142.4	1.3221
142.5	1.7065	142.5	1.2159	142.5	1.7913	142.5	1.3222
142.6	1.7065	142.6	1.2159	142.6	1.7909	142.6	1.3224
142.7	1.7066	142.7	1.216	142.7	1.7905	142.7	1.322
142.8	1.7065	142.8	1.2161	142.8	1.7902	142.8	1.3221
142.9	1.7065	142.9	1.2162	142.9	1.79	142.9	1.322
143	1.7065	143	1.2162	143	1.7897	143	1.3222
143.1	1.7065	143.1	1.2163	143.1	1.7896	143.1	1.3225
143.2	1.7065	143.2	1.2162	143.2	1.7896	143.2	1.3229
143.3	1.7066	143.3	1.2162	143.3	1.7897	143.3	1.3228
143.4	1.7066	143.4	1.2161	143.4	1.7899	143.4	1.3228
143.5	1.7066	143.5	1.216	143.5	1.7901	143.5	1.3231
143.6	1.7066	143.6	1.216	143.6	1.7904	143.6	1.3234
143.7	1.7066	143.7	1.216	143.7	1.7908	143.7	1.3234
143.8	1.7067	143.8	1.216	143.8	1.7913	143.8	1.3231
143.9	1.7067	143.9	1.216	143.9	1.7916	143.9	1.3231
144	1.7067	144	1.216	144	1.7918	144	1.3235
144.1	1.7067	144.1	1.216	144.1	1.7921	144.1	1.3237
144.2	1.7067	144.2	1.216	144.2	1.7922	144.2	1.324
144.3	1.7067	144.3	1.216	144.3	1.7924	144.3	1.324
144.4	1.7067	144.4	1.216	144.4	1.7925	144.4	1.3241
144.5	1.7067	144.5	1.2161	144.5	1.7927	144.5	1.3244
144.6	1.7066	144.6	1.2161	144.6	1.7928	144.6	1.3247
144.7	1.7065	144.7	1.216	144.7	1.7929	144.7	1.325
144.8	1.7065	144.8	1.2161	144.8	1.793	144.8	1.326
144.9	1.7064	144.9	1.2161	144.9	1.7929	144.9	1.3262
145	1.7064	145	1.2162	145	1.7929	145	1.3259
145.1	1.7063	145.1	1.2162	145.1	1.7928	145.1	1.3259
145.2	1.7062	145.2	1.2162	145.2	1.7926	145.2	1.3259
145.3	1.7062	145.3	1.2162	145.3	1.7923	145.3	1.3257
145.4	1.7061	145.4	1.2162	145.4	1.792	145.4	1.3259
145.5	1.7061	145.5	1.2162	145.5	1.7916	145.5	1.326
145.6	1.7061	145.6	1.2162	145.6	1.7915	145.6	1.3255
145.7	1.7061	145.7	1.2161	145.7	1.7913	145.7	1.325
145.8	1.7061	145.8	1.216	145.8	1.7912	145.8	1.325
145.9	1.7061	145.9	1.216	145.9	1.7911	145.9	1.3248
146	1.7059	146	1.2161	146	1.7911	146	1.3249
146.1	1.7059	146.1	1.2161	146.1	1.7912	146.1	1.3252
146.2	1.7059	146.2	1.2161	146.2	1.7914	146.2	1.3252
146.3	1.706	146.3	1.2161	146.3	1.7917	146.3	1.3251
146.4	1.706	146.4	1.216	146.4	1.792	146.4	1.325
146.5	1.7061	146.5	1.216	146.5	1.7923	146.5	1.3252
146.6	1.7061	146.6	1.2159	146.6	1.7927	146.6	1.3252
146.7	1.7061	146.7	1.2159	146.7	1.793	146.7	1.3248
146.8	1.7061	146.8	1.216	146.8	1.7932	146.8	1.3249
146.9	1.7062	146.9	1.216	146.9	1.7934	146.9	1.3251
147	1.7062	147	1.216	147	1.7936	147	1.3251
147.1	1.7063	147.1	1.2159	147.1	1.7937	147.1	1.3251
147.2	1.7063	147.2	1.2159	147.2	1.7938	147.2	1.325
147.3	1.7063	147.3	1.2159	147.3	1.7938	147.3	1.325
147.4	1.7064	147.4	1.2158	147.4	1.7938	147.4	1.325
147.5	1.7064	147.5	1.2158	147.5	1.7937	147.5	1.3251
147.6	1.7064	147.6	1.2158	147.6	1.7936	147.6	1.325
147.7	1.7064	147.7	1.2158	147.7	1.7935	147.7	1.3249
147.8	1.7065	147.8	1.2158	147.8	1.7934	147.8	1.3245
147.9	1.7066	147.9	1.2156	147.9	1.7933	147.9	1.3246
148	1.7066	148	1.2157	148	1.7934	148	1.3245
148.1	1.7066	148.1	1.2158	148.1	1.7934	148.1	1.3246
148.2	1.7066	148.2	1.2158	148.2	1.7934	148.2	1.3244
148.3	1.7066	148.3	1.2158	148.3	1.7934	148.3	1.3247
148.4	1.7065	148.4	1.2159	148.4	1.7935	148.4	1.3247
148.5	1.7065	148.5	1.2159	148.5	1.7937	148.5	1.325
148.6	1.7065	148.6	1.216	148.6	1.7938	148.6	1.3254
148.7	1.7064	148.7	1.2162	148.7	1.794	148.7	1.3253
148.8	1.7064	148.8	1.2163	148.8	1.794	148.8	1.325
148.9	1.7063	148.9	1.2165	148.9	1.7941	148.9	1.3251
149	1.7063	149	1.2166	149	1.7941	149	1.3249
149.1	1.7063	149.1	1.2166	149.1	1.7942	149.1	1.3248
149.2	1.7063	149.2	1.2168	149.2	1.7943	149.2	1.3252
149.3	1.7063	149.3	1.2169	149.3	1.7943	149.3	1.3255
149.4	1.7062	149.4	1.2169	149.4	1.7943	149.4	1.3252
149.5	1.7062	149.5	1.2169	149.5	1.794	149.5	1.3246
149.6	1.7062	149.6	1.2169	149.6	1.7936	149.6	1.3247
149.7	1.7061	149.7	1.2168	149.7	1.7932	149.7	1.3235
149.8	1.7061	149.8	1.2169	149.8	1.7928	149.8	1.3189
149.9	1.706	149.9	1.217	149.9	1.7924	149.9	1.3158
150	1.706	150	1.2169	150	1.7921	150	1.3156
150.1	1.7061	150.1	1.2169	150.1	1.7919	150.1	1.3154
150.2	1.7061	150.2	1.2169	150.2	1.7917	150.2	1.3151
150.3	1.7061	150.3	1.2169	150.3	1.7916	150.3	1.3152
150.4	1.7061	150.4	1.2171	150.4	1.7913	150.4	1.3152
150.5	1.7061	150.5	1.2171	150.5	1.7911	150.5	1.3153
150.6	1.7061	150.6	1.2171	150.6	1.791	150.6	1.3153
150.7	1.7061	150.7	1.2172	150.7	1.7909	150.7	1.3153
150.8	1.7061	150.8	1.2171	150.8	1.791	150.8	1.3153
150.9	1.7061	150.9	1.2171	150.9	1.7912	150.9	1.3153
151	1.7061	151	1.2172	151	1.7915	151	1.3154
151.1	1.7061	151.1	1.2172	151.1	1.7917	151.1	1.3155
151.2	1.7062	151.2	1.2173	151.2	1.7918	151.2	1.3155
151.3	1.7062	151.3	1.2174	151.3	1.7919	151.3	1.3154
151.4	1.7062	151.4	1.2174	151.4	1.7919	151.4	1.3155
151.5	1.7062	151.5	1.2173	151.5	1.792	151.5	1.3156
151.6	1.7062	151.6	1.2173	151.6	1.792	151.6	1.3156
151.7	1.7063	151.7	1.2171	151.7	1.7921	151.7	1.3158
151.8	1.7063	151.8	1.217	151.8	1.7924	151.8	1.3159
151.9	1.7063	151.9	1.217	151.9	1.7927	151.9	1.3158
152	1.7063	152	1.217	152	1.7931	152	1.316
152.1	1.7063	152.1	1.2169	152.1	1.7936	152.1	1.3161
152.2	1.7063	152.2	1.2169	152.2	1.7939	152.2	1.3161
152.3	1.7063	152.3	1.2169	152.3	1.7941	152.3	1.3163
152.4	1.7063	152.4	1.2168	152.4	1.7942	152.4	1.3163
152.5	1.7063	152.5	1.2168	152.5	1.7943	152.5	1.3163
152.6	1.7063	152.6	1.2167	152.6	1.7942	152.6	1.3161
152.7	1.7063	152.7	1.2167	152.7	1.7941	152.7	1.316
152.8	1.7063	152.8	1.2168	152.8	1.7939	152.8	1.316
152.9	1.7064	152.9	1.2168	152.9	1.7937	152.9	1.3162
153	1.7064	153	1.2168	153	1.7937	153	1.3171
153.1	1.7065	153.1	1.2169	153.1	1.7936	153.1	1.3172
153.2	1.7066	153.2	1.2169	153.2	1.7935	153.2	1.3171
153.3	1.7066	153.3	1.2169	153.3	1.7935	153.3	1.317
153.4	1.7067	153.4	1.2172	153.4	1.7936	153.4	1.317
153.5	1.7067	153.5	1.2172	153.5	1.7938	153.5	1.3171
153.6	1.7068	153.6	1.2173	153.6	1.794	153.6	1.3171
153.7	1.7069	153.7	1.2174	153.7	1.7942	153.7	1.3171
153.8	1.707	153.8	1.2174	153.8	1.7944	153.8	1.3172
153.9	1.707	153.9	1.2176	153.9	1.7945	153.9	1.3173
154	1.7071	154	1.2177	154	1.7946	154	1.3173
154.1	1.7071	154.1	1.2178	154.1	1.7946	154.1	1.3174
154.2	1.7071	154.2	1.2179	154.2	1.7946	154.2	1.3174
154.3	1.7071	154.3	1.2181	154.3	1.7946	154.3	1.3173
154.4	1.707	154.4	1.2183	154.4	1.7947	154.4	1.3175
154.5	1.7069	154.5	1.2185	154.5	1.7947	154.5	1.3174
154.6	1.7068	154.6	1.2187	154.6	1.7947	154.6	1.3175
154.7	1.7067	154.7	1.2188	154.7	1.7946	154.7	1.3173
154.8	1.7067	154.8	1.2189	154.8	1.7945	154.8	1.3173
154.9	1.7066	154.9	1.2188	154.9	1.7944	154.9	1.3181
155	1.7065	155	1.2188	155	1.7944	155	1.318
155.1	1.7065	155.1	1.2189	155.1	1.7943	155.1	1.3184
155.2	1.7064	155.2	1.2187	155.2	1.7944	155.2	1.3181
155.3	1.7064	155.3	1.2183	155.3	1.7945	155.3	1.3183
155.4	1.7064	155.4	1.2182	155.4	1.7946	155.4	1.3183
155.5	1.7064	155.5	1.2182	155.5	1.7947	155.5	1.3184
155.6	1.7063	155.6	1.2181	155.6	1.7949	155.6	1.318
155.7	1.7063	155.7	1.2181	155.7	1.7951	155.7	1.3181
155.8	1.7063	155.8	1.218	155.8	1.7952	155.8	1.3181
155.9	1.7063	155.9	1.218	155.9	1.7954	155.9	1.3189
156	1.7063	156	1.218	156	1.7955	156	1.3189
156.1	1.7063	156.1	1.2181	156.1	1.7956	156.1	1.3188
156.2	1.7063	156.2	1.2181	156.2	1.7957	156.2	1.3187
156.3	1.7064	156.3	1.218	156.3	1.7957	156.3	1.3186
156.4	1.7064	156.4	1.2179	156.4	1.7956	156.4	1.3186
156.5	1.7064	156.5	1.2177	156.5	1.7954	156.5	1.3187
156.6	1.7064	156.6	1.2177	156.6	1.7953	156.6	1.3188
156.7	1.7064	156.7	1.2176	156.7	1.7953	156.7	1.3188
156.8	1.7065	156.8	1.2175	156.8	1.7954	156.8	1.3188
156.9	1.7065	156.9	1.2177	156.9	1.7954	156.9	1.3188
157	1.7065	157	1.218	157	1.7955	157	1.3189
157.1	1.7066	157.1	1.2179	157.1	1.7956	157.1	1.3189
157.2	1.7066	157.2	1.2177	157.2	1.7957	157.2	1.3189
157.3	1.7067	157.3	1.2176	157.3	1.7958	157.3	1.319
157.4	1.7067	157.4	1.2177	157.4	1.7959	157.4	1.319
157.5	1.7068	157.5	1.2179	157.5	1.7961	157.5	1.3188
157.6	1.7068	157.6	1.218	157.6	1.7962	157.6	1.3188
157.7	1.7068	157.7	1.2182	157.7	1.7963	157.7	1.3187
157.8	1.7068	157.8	1.2183	157.8	1.7962	157.8	1.3188
157.9	1.7068	157.9	1.2181	157.9	1.796	157.9	1.3189
158	1.7069	158	1.218	158	1.7958	158	1.3187
158.1	1.7068	158.1	1.218	158.1	1.7957	158.1	1.3187
158.2	1.7068	158.2	1.2179	158.2	1.7956	158.2	1.3189
158.3	1.7068	158.3	1.2179	158.3	1.7954	158.3	1.319
158.4	1.7068	158.4	1.218	158.4	1.7953	158.4	1.3189
158.5	1.7067	158.5	1.218	158.5	1.7953	158.5	1.3188
158.6	1.7067	158.6	1.218	158.6	1.7955	158.6	1.3189
158.7	1.7068	158.7	1.2182	158.7	1.7954	158.7	1.3189
158.8	1.7068	158.8	1.218	158.8	1.7954	158.8	1.319
158.9	1.7067	158.9	1.2182	158.9	1.7954	158.9	1.3188
159	1.7068	159	1.2183	159	1.7954	159	1.3187
159.1	1.7068	159.1	1.2181	159.1	1.7954	159.1	1.3188
159.2	1.7069	159.2	1.2181	159.2	1.7955	159.2	1.3186
159.3	1.7069	159.3	1.2181	159.3	1.7955	159.3	1.3185
159.4	1.707	159.4	1.218	159.4	1.7955	159.4	1.3186
159.5	1.7071	159.5	1.218	159.5	1.7955	159.5	1.3187
159.6	1.7071	159.6	1.218	159.6	1.7955	159.6	1.3188
159.7	1.7072	159.7	1.218	159.7	1.7956	159.7	1.3188
159.8	1.7073	159.8	1.218	159.8	1.7957	159.8	1.3188
159.9	1.7073	159.9	1.2181	159.9	1.7956	159.9	1.3188
160	1.7073	160	1.2181	160	1.7955	160	1.3188
160.1	1.7073	160.1	1.2179	160.1	1.7955	160.1	1.319
160.2	1.7073	160.2	1.2178	160.2	1.7954	160.2	1.319
160.3	1.7073	160.3	1.218	160.3	1.7953	160.3	1.319
160.4	1.7073	160.4	1.2178	160.4	1.7954	160.4	1.3191
160.5	1.7072	160.5	1.2177	160.5	1.7956	160.5	1.3192
160.6	1.7072	160.6	1.2177	160.6	1.7957	160.6	1.3193
160.7	1.7071	160.7	1.2176	160.7	1.7956	160.7	1.3194
160.8	1.7071	160.8	1.2178	160.8	1.7956	160.8	1.3194
160.9	1.7071	160.9	1.2177	160.9	1.7957	160.9	1.3194
161	1.7071	161	1.2176	161	1.7958	161	1.3194
161.1	1.7071	161.1	1.2177	161.1	1.796	161.1	1.3194
161.2	1.7071	161.2	1.2177	161.2	1.7961	161.2	1.3195
161.3	1.707	161.3	1.2177	161.3	1.7961	161.3	1.3195
161.4	1.707	161.4	1.2177	161.4	1.7961	161.4	1.3193
161.5	1.707	161.5	1.2177	161.5	1.796	161.5	1.3194
161.6	1.7069	161.6	1.2176	161.6	1.7958	161.6	1.3193
161.7	1.7069	161.7	1.2176	161.7	1.7957	161.7	1.3192
161.8	1.7069	161.8	1.2176	161.8	1.7956	161.8	1.3193
161.9	1.7069	161.9	1.2176	161.9	1.7956	161.9	1.3192
162	1.7069	162	1.2176	162	1.7956	162	1.3192
162.1	1.7068	162.1	1.2175	162.1	1.7957	162.1	1.3194
162.2	1.7068	162.2	1.2177	162.2	1.7958	162.2	1.3194
162.3	1.7067	162.3	1.2177	162.3	1.7957	162.3	1.3196
162.4	1.7067	162.4	1.2177	162.4	1.7956	162.4	1.3198
162.5	1.7067	162.5	1.2177	162.5	1.7953	162.5	1.3196
162.6	1.7066	162.6	1.2178	162.6	1.7952	162.6	1.3195
162.7	1.7066	162.7	1.2178	162.7	1.7952	162.7	1.3196
162.8	1.7065	162.8	1.2177	162.8	1.7952	162.8	1.3196
162.9	1.7065	162.9	1.2178	162.9	1.7953	162.9	1.3197
163	1.7065	163	1.2178	163	1.7954	163	1.3198
163.1	1.7065	163.1	1.2178	163.1	1.7955	163.1	1.3198
163.2	1.7065	163.2	1.2178	163.2	1.7956	163.2	1.3197
163.3	1.7065	163.3	1.2177	163.3	1.7956	163.3	1.3197
163.4	1.7066	163.4	1.2177	163.4	1.7956	163.4	1.3197
163.5	1.7067	163.5	1.2178	163.5	1.7956	163.5	1.3198
163.6	1.7068	163.6	1.2183	163.6	1.7957	163.6	1.32
163.7	1.7068	163.7	1.2184	163.7	1.7957	163.7	1.3201
163.8	1.7069	163.8	1.2184	163.8	1.7958	163.8	1.3207
163.9	1.7069	163.9	1.2184	163.9	1.7959	163.9	1.3212
164	1.707	164	1.2184	164	1.7961	164	1.321
164.1	1.7071	164.1	1.2185	164.1	1.7963	164.1	1.321
164.2	1.7072	164.2	1.2184	164.2	1.7964	164.2	1.321
164.3	1.7072	164.3	1.2184	164.3	1.7964	164.3	1.3211
164.4	1.7073	164.4	1.2185	164.4	1.7964	164.4	1.3209
164.5	1.7072	164.5	1.2184	164.5	1.7963	164.5	1.3208
164.6	1.7072	164.6	1.2185	164.6	1.7961	164.6	1.3208
164.7	1.7072	164.7	1.2185	164.7	1.7958	164.7	1.3209
164.8	1.7072	164.8	1.2185	164.8	1.7955	164.8	1.321
164.9	1.7073	164.9	1.2185	164.9	1.7952	164.9	1.3209
165	1.7073	165	1.2185	165	1.795	165	1.3207
165.1	1.7074	165.1	1.2185	165.1	1.7949	165.1	1.3207
165.2	1.7074	165.2	1.2186	165.2	1.7949	165.2	1.3206
165.3	1.7074	165.3	1.2186	165.3	1.7951	165.3	1.321
165.4	1.7074	165.4	1.2186	165.4	1.7952	165.4	1.3211
165.5	1.7073	165.5	1.2187	165.5	1.7953	165.5	1.3213
165.6	1.7073	165.6	1.2187	165.6	1.7954	165.6	1.3214
165.7	1.7073	165.7	1.2187	165.7	1.7955	165.7	1.3215
165.8	1.7072	165.8	1.2185	165.8	1.7955	165.8	1.3216
165.9	1.7072	165.9	1.2187	165.9	1.7956	165.9	1.3218
166	1.7072	166	1.2186	166	1.7956	166	1.3218
166.1	1.7071	166.1	1.2186	166.1	1.7957	166.1	1.3218
166.2	1.7071	166.2	1.2186	166.2	1.7958	166.2	1.3218
166.3	1.7071	166.3	1.2186	166.3	1.7958	166.3	1.3221
166.4	1.7071	166.4	1.2186	166.4	1.796	166.4	1.3223
166.5	1.7071	166.5	1.2186	166.5	1.7962	166.5	1.3226
166.6	1.7071	166.6	1.2186	166.6	1.7965	166.6	1.3228
166.7	1.7071	166.7	1.2186	166.7	1.7967	166.7	1.3229
166.8	1.7071	166.8	1.2187	166.8	1.797	166.8	1.3229
166.9	1.7071	166.9	1.2186	166.9	1.7971	166.9	1.3231
167	1.707	167	1.2187	167	1.7972	167	1.3227
167.1	1.707	167.1	1.2187	167.1	1.7971	167.1	1.3227
167.2	1.707	167.2	1.2187	167.2	1.7972	167.2	1.3229
167.3	1.7071	167.3	1.2188	167.3	1.7971	167.3	1.3229
167.4	1.7071	167.4	1.2187	167.4	1.797	167.4	1.323
167.5	1.7072	167.5	1.2186	167.5	1.797	167.5	1.3231
167.6	1.7072	167.6	1.2187	167.6	1.797	167.6	1.323
167.7	1.7072	167.7	1.2187	167.7	1.7969	167.7	1.3231
167.8	1.7072	167.8	1.2186	167.8	1.7969	167.8	1.3231
167.9	1.7072	167.9	1.2186	167.9	1.7969	167.9	1.3233
168	1.7072	168	1.2185	168	1.7969	168	1.3235
168.1	1.7072	168.1	1.2186	168.1	1.7968	168.1	1.3237
168.2	1.7073	168.2	1.2185	168.2	1.7966	168.2	1.3237
168.3	1.7073	168.3	1.2185	168.3	1.7966	168.3	1.3238
168.4	1.7073	168.4	1.2185	168.4	1.7966	168.4	1.3238
168.5	1.7073	168.5	1.2185	168.5	1.7965	168.5	1.3237
168.6	1.7074	168.6	1.2185	168.6	1.7963	168.6	1.3238
168.7	1.7074	168.7	1.2185	168.7	1.796	168.7	1.3236
168.8	1.7075	168.8	1.2185	168.8	1.7956	168.8	1.3238
168.9	1.7075	168.9	1.2184	168.9	1.7952	168.9	1.324
169	1.7075	169	1.2185	169	1.795	169	1.3239
169.1	1.7075	169.1	1.2185	169.1	1.7947	169.1	1.324
169.2	1.7075	169.2	1.2184	169.2	1.7946	169.2	1.3241
169.3	1.7074	169.3	1.2183	169.3	1.7945	169.3	1.3241
169.4	1.7074	169.4	1.2184	169.4	1.7945	169.4	1.324
169.5	1.7073	169.5	1.2184	169.5	1.7945	169.5	1.324
169.6	1.7072	169.6	1.2184	169.6	1.7946	169.6	1.3239
169.7	1.7072	169.7	1.2184	169.7	1.7947	169.7	1.3235
169.8	1.7072	169.8	1.2184	169.8	1.7947	169.8	1.3236
169.9	1.7072	169.9	1.2184	169.9	1.7948	169.9	1.3235
170	1.707	170	1.2185	170	1.7949	170	1.3234
170.1	1.7069	170.1	1.2184	170.1	1.795	170.1	1.3235
170.2	1.7068	170.2	1.2184	170.2	1.7952	170.2	1.3234
170.3	1.7067	170.3	1.2184	170.3	1.7953	170.3	1.3233
170.4	1.7067	170.4	1.2185	170.4	1.7955	170.4	1.3233
170.5	1.7066	170.5	1.2184	170.5	1.7957	170.5	1.3233
170.6	1.7066	170.6	1.2184	170.6	1.7958	170.6	1.3234
170.7	1.7065	170.7	1.2185	170.7	1.7959	170.7	1.3233
170.8	1.7065	170.8	1.2185	170.8	1.7959	170.8	1.3233
170.9	1.7065	170.9	1.2186	170.9	1.7959	170.9	1.3232
171	1.7065	171	1.2185	171	1.796	171	1.3233
171.1	1.7066	171.1	1.2185	171.1	1.7962	171.1	1.3234
171.2	1.7066	171.2	1.2184	171.2	1.7962	171.2	1.3234
171.3	1.7067	171.3	1.2184	171.3	1.7963	171.3	1.3235
171.4	1.7067	171.4	1.2185	171.4	1.7963	171.4	1.3236
171.5	1.7068	171.5	1.2185	171.5	1.7963	171.5	1.3237
171.6	1.7068	171.6	1.2184	171.6	1.7963	171.6	1.3238
171.7	1.7069	171.7	1.2184	171.7	1.7963	171.7	1.3239
171.8	1.7069	171.8	1.2185	171.8	1.7963	171.8	1.3239
171.9	1.707	171.9	1.2184	171.9	1.7965	171.9	1.3241
172	1.707	172	1.2184	172	1.7967	172	1.3241
172.1	1.707	172.1	1.2184	172.1	1.797	172.1	1.3242
172.2	1.707	172.2	1.2184	172.2	1.7972	172.2	1.3249
172.3	1.7071	172.3	1.2184	172.3	1.7974	172.3	1.3253
172.4	1.707	172.4	1.2183	172.4	1.7974	172.4	1.3253
172.5	1.7072	172.5	1.2183	172.5	1.7973	172.5	1.3253
172.6	1.7068	172.6	1.2183	172.6	1.7973	172.6	1.3254
172.7	1.7068	172.7	1.2184	172.7	1.7973	172.7	1.3254
172.8	1.7067	172.8	1.2184	172.8	1.7971	172.8	1.3254
172.9	1.7067	172.9	1.2184	172.9	1.7969	172.9	1.3254
173	1.7067	173	1.2185	173	1.7965	173	1.3256
173.1	1.7067	173.1	1.2185	173.1	1.7962	173.1	1.3257
173.2	1.7066	173.2	1.2186	173.2	1.7959	173.2	1.326
173.3	1.7067	173.3	1.2186	173.3	1.7955	173.3	1.3257
173.4	1.7067	173.4	1.2186	173.4	1.7951	173.4	1.3257
173.5	1.7067	173.5	1.2186	173.5	1.7948	173.5	1.3257
173.6	1.7067	173.6	1.2185	173.6	1.7945	173.6	1.326
173.7	1.7067	173.7	1.2185	173.7	1.7943	173.7	1.3261
173.8	1.7067	173.8	1.2186	173.8	1.794	173.8	1.3261
173.9	1.7068	173.9	1.2186	173.9	1.7938	173.9	1.3261
174	1.7068	174	1.2186	174	1.7936	174	1.3261
174.1	1.7067	174.1	1.2187	174.1	1.7934	174.1	1.326
174.2	1.7068	174.2	1.2186	174.2	1.7933	174.2	1.3257
174.3	1.7068	174.3	1.2186	174.3	1.7933	174.3	1.3257
174.4	1.7068	174.4	1.2187	174.4	1.7933	174.4	1.3257
174.5	1.7069	174.5	1.2186	174.5	1.7935	174.5	1.3258
174.6	1.7069	174.6	1.2186	174.6	1.7938	174.6	1.3258
174.7	1.707	174.7	1.2186	174.7	1.794	174.7	1.326
174.8	1.707	174.8	1.2186	174.8	1.7943	174.8	1.3261
174.9	1.707	174.9	1.2186	174.9	1.7945	174.9	1.3261
175	1.7071	175	1.2183	175	1.7946	175	1.3262
175.1	1.7071	175.1	1.2179	175.1	1.7947	175.1	1.3263
175.2	1.7071	175.2	1.2178	175.2	1.7949	175.2	1.3263
175.3	1.7072	175.3	1.2178	175.3	1.7951	175.3	1.3264
175.4	1.7072	175.4	1.2178	175.4	1.7952	175.4	1.3264
175.5	1.7072	175.5	1.2177	175.5	1.7955	175.5	1.3266
175.6	1.7072	175.6	1.2178	175.6	1.7958	175.6	1.3265
175.7	1.7072	175.7	1.2177	175.7	1.7961	175.7	1.3263
175.8	1.7073	175.8	1.2177	175.8	1.7964	175.8	1.3265
175.9	1.7073	175.9	1.2178	175.9	1.7966	175.9	1.3266
176	1.7073	176	1.2178	176	1.7969	176	1.3266
176.1	1.7073	176.1	1.2178	176.1	1.7972	176.1	1.3271
176.2	1.7073	176.2	1.2178	176.2	1.7974	176.2	1.3272
176.3	1.7073	176.3	1.2177	176.3	1.7975	176.3	1.3269
176.4	1.7073	176.4	1.2178	176.4	1.7976	176.4	1.3266
176.5	1.7073	176.5	1.2178	176.5	1.7977	176.5	1.3265
176.6	1.7073	176.6	1.2178	176.6	1.7979	176.6	1.3269
176.7	1.7074	176.7	1.2177	176.7	1.7981	176.7	1.3266
176.8	1.7073	176.8	1.2178	176.8	1.7984	176.8	1.3266
176.9	1.7074	176.9	1.2178	176.9	1.7985	176.9	1.3271
177	1.7073	177	1.2178	177	1.7987	177	1.3267
177.1	1.7073	177.1	1.2179	177.1	1.7986	177.1	1.3269
177.2	1.7072	177.2	1.2179	177.2	1.7984	177.2	1.3271
177.3	1.7072	177.3	1.2179	177.3	1.7982	177.3	1.3274
177.4	1.7071	177.4	1.2179	177.4	1.7978	177.4	1.3278
177.5	1.707	177.5	1.218	177.5	1.7973	177.5	1.3277
177.6	1.707	177.6	1.218	177.6	1.7967	177.6	1.3276
177.7	1.707	177.7	1.2181	177.7	1.7961	177.7	1.3275
177.8	1.7071	177.8	1.2181	177.8	1.7956	177.8	1.3275
177.9	1.707	177.9	1.2182	177.9	1.7951	177.9	1.3276
178	1.7071	178	1.2182	178	1.7947	178	1.3277
178.1	1.7072	178.1	1.2183	178.1	1.7945	178.1	1.3278
178.2	1.7072	178.2	1.2183	178.2	1.7945	178.2	1.3278
178.3	1.7072	178.3	1.2184	178.3	1.7944	178.3	1.328
178.4	1.7073	178.4	1.2184	178.4	1.7945	178.4	1.3281
178.5	1.7074	178.5	1.2184	178.5	1.7947	178.5	1.3281
178.6	1.7073	178.6	1.2184	178.6	1.795	178.6	1.3279
178.7	1.7073	178.7	1.2183	178.7	1.7952	178.7	1.328
178.8	1.7073	178.8	1.2183	178.8	1.7954	178.8	1.3281
178.9	1.7073	178.9	1.2183	178.9	1.7954	178.9	1.3279
179	1.7073	179	1.2181	179	1.7954	179	1.328
179.1	1.7071	179.1	1.2182	179.1	1.7952	179.1	1.328
179.2	1.7071	179.2	1.218	179.2	1.7952	179.2	1.3281
179.3	1.707	179.3	1.2178	179.3	1.795	179.3	1.3281
179.4	1.707	179.4	1.2181	179.4	1.7947	179.4	1.3281
179.5	1.7069	179.5	1.2183	179.5	1.7945	179.5	1.328
179.6	1.7068	179.6	1.2184	179.6	1.7944	179.6	1.3282
179.7	1.7068	179.7	1.2184	179.7	1.7942	179.7	1.3281
179.8	1.7068	179.8	1.2184	179.8	1.7941	179.8	1.3282
179.9	1.7067	179.9	1.2183	179.9	1.7939	179.9	1.3282
180	1.7067	180	1.2183	180	1.7938	180	1.3284
180.1	1.7066	180.1	1.2183	180.1	1.7938	180.1	1.3286
180.2	1.7066	180.2	1.2182	180.2	1.7939	180.2	1.329
180.3	1.7066	180.3	1.2182	180.3	1.7939	180.3	1.329
180.4	1.7066	180.4	1.2181	180.4	1.794	180.4	1.3291
180.5	1.7066	180.5	1.2181	180.5	1.7942	180.5	1.3293
180.6	1.7066	180.6	1.2181	180.6	1.7944	180.6	1.3295
180.7	1.7067	180.7	1.218	180.7	1.7945	180.7	1.3294
180.8	1.7067	180.8	1.2179	180.8	1.7947	180.8	1.3296
180.9	1.7068	180.9	1.218	180.9	1.7948	180.9	1.3296
181	1.7069	181	1.2179	181	1.7949	181	1.3295
181.1	1.7069	181.1	1.218	181.1	1.795	181.1	1.3296
181.2	1.707	181.2	1.2181	181.2	1.795	181.2	1.3297
181.3	1.707	181.3	1.2181	181.3	1.7949	181.3	1.3298
181.4	1.707	181.4	1.2181	181.4	1.7947	181.4	1.3297
181.5	1.707	181.5	1.2182	181.5	1.7946	181.5	1.3296
181.6	1.707	181.6	1.2182	181.6	1.7945	181.6	1.3297
181.7	1.7069	181.7	1.2182	181.7	1.7943	181.7	1.3296
181.8	1.7065	181.8	1.2183	181.8	1.7941	181.8	1.3296
181.9	1.7059	181.9	1.2184	181.9	1.7939	181.9	1.3295
182	1.7059	182	1.2184	182	1.7939	182	1.3294
182.1	1.7059	182.1	1.2185	182.1	1.7939	182.1	1.3294
182.2	1.706	182.2	1.2182	182.2	1.794	182.2	1.3296
182.3	1.706	182.3	1.2182	182.3	1.7941	182.3	1.3292
182.4	1.706	182.4	1.218	182.4	1.7942	182.4	1.3289
182.5	1.706	182.5	1.2181	182.5	1.7943	182.5	1.329
182.6	1.7061	182.6	1.218	182.6	1.7945	182.6	1.3292
182.7	1.706	182.7	1.2181	182.7	1.7947	182.7	1.3292
182.8	1.706	182.8	1.2181	182.8	1.7948	182.8	1.3294
182.9	1.706	182.9	1.2181	182.9	1.795	182.9	1.3293
183	1.7061	183	1.2181	183	1.7951	183	1.3294
183.1	1.706	183.1	1.2181	183.1	1.7952	183.1	1.3294
183.2	1.706	183.2	1.218	183.2	1.7954	183.2	1.3294
183.3	1.7061	183.3	1.2181	183.3	1.7955	183.3	1.3293
183.4	1.7061	183.4	1.2181	183.4	1.7956	183.4	1.3296
183.5	1.706	183.5	1.218	183.5	1.7958	183.5	1.3296
183.6	1.706	183.6	1.2181	183.6	1.796	183.6	1.3293
183.7	1.706	183.7	1.2183	183.7	1.7964	183.7	1.3292
183.8	1.7061	183.8	1.2185	183.8	1.7968	183.8	1.3294
183.9	1.7061	183.9	1.2185	183.9	1.7972	183.9	1.3294
184	1.7061	184	1.2185	184	1.7975	184	1.3296
184.1	1.7062	184.1	1.2184	184.1	1.7978	184.1	1.3296
184.2	1.7062	184.2	1.2185	184.2	1.7979	184.2	1.3295
184.3	1.7061	184.3	1.2185	184.3	1.798	184.3	1.3294
184.4	1.7061	184.4	1.2184	184.4	1.7981	184.4	1.3289
184.5	1.7061	184.5	1.2185	184.5	1.7981	184.5	1.3287
184.6	1.7061	184.6	1.2184	184.6	1.7981	184.6	1.3287
184.7	1.7061	184.7	1.2183	184.7	1.7983	184.7	1.3289
184.8	1.7061	184.8	1.2183	184.8	1.7983	184.8	1.3291
184.9	1.7061	184.9	1.2183	184.9	1.7983	184.9	1.3293
185	1.7061	185	1.2183	185	1.7985	185	1.3294
185.1	1.7062	185.1	1.2183	185.1	1.7986	185.1	1.3293
185.2	1.7062	185.2	1.2183	185.2	1.7985	185.2	1.3296
185.3	1.7062	185.3	1.2183	185.3	1.7985	185.3	1.3294
185.4	1.7062	185.4	1.2183	185.4	1.7985	185.4	1.3298
185.5	1.7061	185.5	1.2183	185.5	1.7985	185.5	1.3297
185.6	1.7061	185.6	1.2183	185.6	1.7985	185.6	1.3299
185.7	1.7061	185.7	1.2184	185.7	1.7985	185.7	1.3307
185.8	1.7061	185.8	1.2183	185.8	1.7985	185.8	1.3316
185.9	1.7061	185.9	1.2183	185.9	1.7985	185.9	1.3317
186	1.7061	186	1.2184	186	1.7985	186	1.332
186.1	1.7061	186.1	1.2184	186.1	1.7984	186.1	1.3321
186.2	1.7061	186.2	1.2184	186.2	1.7983	186.2	1.3319
186.3	1.7061	186.3	1.2184	186.3	1.7981	186.3	1.332
186.4	1.7062	186.4	1.2184	186.4	1.7978	186.4	1.3319
186.5	1.7062	186.5	1.2184	186.5	1.7975	186.5	1.332
186.6	1.7062	186.6	1.2184	186.6	1.7972	186.6	1.3323
186.7	1.7062	186.7	1.2183	186.7	1.7971	186.7	1.3323
186.8	1.7062	186.8	1.2184	186.8	1.7971	186.8	1.3322
186.9	1.7063	186.9	1.2183	186.9	1.797	186.9	1.3322
187	1.7064	187	1.2182	187	1.7969	187	1.3322
187.1	1.7064	187.1	1.2183	187.1	1.7967	187.1	1.3321
187.2	1.7065	187.2	1.2183	187.2	1.7966	187.2	1.332
187.3	1.7065	187.3	1.2183	187.3	1.7965	187.3	1.3319
187.4	1.7067	187.4	1.2183	187.4	1.7964	187.4	1.3319
187.5	1.7068	187.5	1.2183	187.5	1.7964	187.5	1.3321
187.6	1.7069	187.6	1.2182	187.6	1.7964	187.6	1.3323
187.7	1.707	187.7	1.2183	187.7	1.7965	187.7	1.3324
187.8	1.707	187.8	1.2183	187.8	1.7967	187.8	1.3326
187.9	1.7071	187.9	1.2183	187.9	1.7967	187.9	1.3327
188	1.7071	188	1.2183	188	1.7967	188	1.3325
188.1	1.7071	188.1	1.2184	188.1	1.7968	188.1	1.3327
188.2	1.7071	188.2	1.2184	188.2	1.7968	188.2	1.3329
188.3	1.7071	188.3	1.2185	188.3	1.7967	188.3	1.3329
188.4	1.7071	188.4	1.2185	188.4	1.7967	188.4	1.3328
188.5	1.7071	188.5	1.2185	188.5	1.7966	188.5	1.3328
188.6	1.7071	188.6	1.2185	188.6	1.7965	188.6	1.3327
188.7	1.7071	188.7	1.2186	188.7	1.7964	188.7	1.3327
188.8	1.7071	188.8	1.2186	188.8	1.7963	188.8	1.3327
188.9	1.7072	188.9	1.2187	188.9	1.7962	188.9	1.3327
189	1.7072	189	1.2186	189	1.7961	189	1.3328
189.1	1.7072	189.1	1.2185	189.1	1.796	189.1	1.3329
189.2	1.7072	189.2	1.2185	189.2	1.7961	189.2	1.333
189.3	1.7072	189.3	1.2185	189.3	1.7961	189.3	1.3331
189.4	1.7072	189.4	1.2185	189.4	1.7962	189.4	1.3334
189.5	1.7072	189.5	1.2186	189.5	1.7963	189.5	1.3334
189.6	1.7072	189.6	1.2185	189.6	1.7964	189.6	1.3333
189.7	1.7072	189.7	1.2185	189.7	1.7965	189.7	1.3334
189.8	1.7072	189.8	1.2186	189.8	1.7967	189.8	1.3335
189.9	1.7072	189.9	1.2186	189.9	1.7968	189.9	1.3337
190	1.7072	190	1.2186	190	1.7966	190	1.3336
190.1	1.7072	190.1	1.2186	190.1	1.7966	190.1	1.3337
190.2	1.7072	190.2	1.2187	190.2	1.7967	190.2	1.3338
190.3	1.7072	190.3	1.2187	190.3	1.7965	190.3	1.3337
190.4	1.7071	190.4	1.2188	190.4	1.7966	190.4	1.3337
190.5	1.7071	190.5	1.2188	190.5	1.7969	190.5	1.3336
190.6	1.707	190.6	1.2187	190.6	1.7972	190.6	1.3335
190.7	1.7069	190.7	1.2188	190.7	1.7975	190.7	1.3327
190.8	1.7068	190.8	1.2187	190.8	1.7976	190.8	1.3325
190.9	1.7069	190.9	1.2187	190.9	1.7976	190.9	1.3329
191	1.7069	191	1.2187	191	1.7977	191	1.3334
191.1	1.7069	191.1	1.2187	191.1	1.7976	191.1	1.3334
191.2	1.7069	191.2	1.2187	191.2	1.7976	191.2	1.3335
191.3	1.7069	191.3	1.2188	191.3	1.7975	191.3	1.3334
191.4	1.7069	191.4	1.2188	191.4	1.7974	191.4	1.3331
191.5	1.7069	191.5	1.2188	191.5	1.7975	191.5	1.333
191.6	1.707	191.6	1.2188	191.6	1.7973	191.6	1.3329
191.7	1.7068	191.7	1.2188	191.7	1.7972	191.7	1.3331
191.8	1.7067	191.8	1.2188	191.8	1.7973	191.8	1.3332
191.9	1.7066	191.9	1.2189	191.9	1.7974	191.9	1.3334
192	1.7066	192	1.2189	192	1.7974	192	1.3337
192.1	1.7066	192.1	1.2189	192.1	1.7976	192.1	1.3337
192.2	1.7066	192.2	1.219	192.2	1.7976	192.2	1.3335
192.3	1.7066	192.3	1.219	192.3	1.7977	192.3	1.3336
192.4	1.7066	192.4	1.219	192.4	1.7977	192.4	1.3338
192.5	1.7067	192.5	1.2189	192.5	1.7981	192.5	1.3336
192.6	1.7067	192.6	1.2189	192.6	1.7982	192.6	1.3336
192.7	1.7067	192.7	1.219	192.7	1.7982	192.7	1.3338
192.8	1.7068	192.8	1.2191	192.8	1.7981	192.8	1.3339
192.9	1.7068	192.9	1.2191	192.9	1.798	192.9	1.3341
193	1.7068	193	1.2191	193	1.798	193	1.3342
193.1	1.7068	193.1	1.2192	193.1	1.798	193.1	1.3344
193.2	1.7068	193.2	1.2191	193.2	1.798	193.2	1.3346
193.3	1.7069	193.3	1.219	193.3	1.7978	193.3	1.3346
193.4	1.7069	193.4	1.219	193.4	1.7979	193.4	1.3348
193.5	1.7068	193.5	1.2191	193.5	1.7983	193.5	1.335
193.6	1.7068	193.6	1.2191	193.6	1.7985	193.6	1.3352
193.7	1.7068	193.7	1.2191	193.7	1.7986	193.7	1.3352
193.8	1.7068	193.8	1.2191	193.8	1.7987	193.8	1.3352
193.9	1.7068	193.9	1.2191	193.9	1.7987	193.9	1.3353
194	1.7068	194	1.2192	194	1.7986	194	1.335
194.1	1.7067	194.1	1.2192	194.1	1.7985	194.1	1.3347
194.2	1.7068	194.2	1.2192	194.2	1.7985	194.2	1.3348
194.3	1.7068	194.3	1.2193	194.3	1.7985	194.3	1.3352
194.4	1.7068	194.4	1.2193	194.4	1.7987	194.4	1.335
194.5	1.7068	194.5	1.2194	194.5	1.7989	194.5	1.335
194.6	1.7068	194.6	1.2194	194.6	1.7991	194.6	1.3349
194.7	1.7068	194.7	1.2194	194.7	1.7993	194.7	1.3348
194.8	1.7067	194.8	1.2194	194.8	1.7995	194.8	1.3347
194.9	1.7066	194.9	1.2194	194.9	1.7997	194.9	1.3345
195	1.7065	195	1.2193	195	1.7999	195	1.3348
195.1	1.7065	195.1	1.2193	195.1	1.8	195.1	1.3346
195.2	1.7065	195.2	1.2192	195.2	1.8	195.2	1.3346
195.3	1.7065	195.3	1.2192	195.3	1.8	195.3	1.3348
195.4	1.7065	195.4	1.2192	195.4	1.8001	195.4	1.3348
195.5	1.7065	195.5	1.2193	195.5	1.8	195.5	1.3349
195.6	1.7065	195.6	1.2193	195.6	1.8	195.6	1.3352
195.7	1.7065	195.7	1.2193	195.7	1.8	195.7	1.3349
195.8	1.7065	195.8	1.2193	195.8	1.7997	195.8	1.3351
195.9	1.7065	195.9	1.2192	195.9	1.7996	195.9	1.3347
196	1.7064	196	1.2193	196	1.7995	196	1.3347
196.1	1.7065	196.1	1.2193	196.1	1.7995	196.1	1.3353
196.2	1.7064	196.2	1.2193	196.2	1.7996	196.2	1.3355
196.3	1.7064	196.3	1.2194	196.3	1.7995	196.3	1.3353
196.4	1.7064	196.4	1.2194	196.4	1.7992	196.4	1.3348
196.5	1.7064	196.5	1.2193	196.5	1.799	196.5	1.3346
196.6	1.7063	196.6	1.2194	196.6	1.7987	196.6	1.3345
196.7	1.7063	196.7	1.2194	196.7	1.7986	196.7	1.3345
196.8	1.7063	196.8	1.2194	196.8	1.7984	196.8	1.3352
196.9	1.7063	196.9	1.2194	196.9	1.7981	196.9	1.3349
197	1.7063	197	1.2194	197	1.7979	197	1.3343
197.1	1.7063	197.1	1.2193	197.1	1.7979	197.1	1.3332
197.2	1.7062	197.2	1.2193	197.2	1.7978	197.2	1.3345
197.3	1.7062	197.3	1.2194	197.3	1.7975	197.3	1.3345
197.4	1.7062	197.4	1.2193	197.4	1.7972	197.4	1.3341
197.5	1.7063	197.5	1.2193	197.5	1.7971	197.5	1.3345
197.6	1.7063	197.6	1.2192	197.6	1.7969	197.6	1.3335
197.7	1.7064	197.7	1.2191	197.7	1.7967	197.7	1.3331
197.8	1.7064	197.8	1.2192	197.8	1.7965	197.8	1.3267
197.9	1.7065	197.9	1.2192	197.9	1.7964	197.9	1.3237
198	1.7066	198	1.2191	198	1.7964	198	1.3255
198.1	1.7067	198.1	1.219	198.1	1.7963	198.1	1.3254
198.2	1.7068	198.2	1.2191	198.2	1.7964	198.2	1.3254
198.3	1.7069	198.3	1.2191	198.3	1.7964	198.3	1.3254
198.4	1.7069	198.4	1.2192	198.4	1.7964	198.4	1.3254
198.5	1.707	198.5	1.2192	198.5	1.7965	198.5	1.3254
198.6	1.707	198.6	1.2192	198.6	1.7964	198.6	1.3256
198.7	1.707	198.7	1.2192	198.7	1.7952	198.7	1.3255
198.8	1.707	198.8	1.2192	198.8	1.7947	198.8	1.3255
198.9	1.707	198.9	1.2191	198.9	1.7947	198.9	1.3256
199	1.707	199	1.2192	199	1.7948	199	1.3257
199.1	1.7069	199.1	1.2192	199.1	1.7949	199.1	1.3258
199.2	1.7069	199.2	1.2192	199.2	1.7952	199.2	1.3259
199.3	1.7068	199.3	1.2192	199.3	1.7954	199.3	1.3259
199.4	1.7068	199.4	1.2192	199.4	1.7958	199.4	1.326
199.5	1.7067	199.5	1.2191	199.5	1.7961	199.5	1.3261
199.6	1.7066	199.6	1.2192	199.6	1.7962	199.6	1.3261
199.7	1.7066	199.7	1.2191	199.7	1.7961	199.7	1.3262
199.8	1.7065	199.8	1.2191	199.8	1.796	199.8	1.3263
[truncated: 9,908 more rows]

## Sheet: Fig. 6f
	CP	IP
	Energy consumption	Energy consumption
200 mA/cm2	0.12	0.08
300 mA/cm2	0.18	0.14
